# Supplementary material for: A genome-wide CRISPR/Cas9 screen identifies calreticulin as a selective repressor of ATF6α
Source: eLife. 2024 Jul 29;13:RP96979. doi: 10.7554/eLife.96979 (PMC11286266; doi:10.7554/eLife.96979)
Supplement: Figure 1—figure supplement 1—source data 1. [file elife-96979-fig1-figsupp1-data1.zip]

Archive with 66 entries (59 files):
- Figure 1_ figure supplement 1_source data/
- __MACOSX/._Figure 1_ figure supplement 1_source data
- Figure 1_ figure supplement 1_source data/.DS_Store
- __MACOSX/Figure 1_ figure supplement 1_source data/._.DS_Store
- Figure 1_ figure supplement 1_source data/Raw unedited gels for (Figure 1_figure supplement 1)/
- __MACOSX/Figure 1_ figure supplement 1_source data/._Raw unedited gels for (Figure 1_figure supplement 1)
- Figure 1_ figure supplement 1_source data/Uncrooped and labeled blots for Figure 1_figure supplement 1.pdf
- __MACOSX/Figure 1_ figure supplement 1_source data/._Uncrooped and labeled blots for Figure 1_figure supplement 1.pdf
- Figure 1_ figure supplement 1_source data/Raw unedited gels for (Figure 1_figure supplement 1)/Anti-BiP/
- __MACOSX/Figure 1_ figure supplement 1_source data/Raw unedited gels for (Figure 1_figure supplement 1)/._Anti-BiP
- Figure 1_ figure supplement 1_source data/Raw unedited gels for (Figure 1_figure supplement 1)/.DS_Store
- __MACOSX/Figure 1_ figure supplement 1_source data/Raw unedited gels for (Figure 1_figure supplement 1)/._.DS_Store
- Figure 1_ figure supplement 1_source data/Raw unedited gels for (Figure 1_figure supplement 1)/Anti-Actin/
- __MACOSX/Figure 1_ figure supplement 1_source data/Raw unedited gels for (Figure 1_figure supplement 1)/._Anti-Actin
- Figure 1_ figure supplement 1_source data/Raw unedited gels for (Figure 1_figure supplement 1)/Anti-BiP/700.TIF
- __MACOSX/Figure 1_ figure supplement 1_source data/Raw unedited gels for (Figure 1_figure supplement 1)/Anti-BiP/._700.TIF
- Figure 1_ figure supplement 1_source data/Raw unedited gels for (Figure 1_figure supplement 1)/Anti-BiP/700MODIIFED.tif
- __MACOSX/Figure 1_ figure supplement 1_source data/Raw unedited gels for (Figure 1_figure supplement 1)/Anti-BiP/._700MODIIFED.tif
- Figure 1_ figure supplement 1_source data/Raw unedited gels for (Figure 1_figure supplement 1)/Anti-BiP/2024-05-03-134440.scn
- __MACOSX/Figure 1_ figure supplement 1_source data/Raw unedited gels for (Figure 1_figure supplement 1)/Anti-BiP/._2024-05-03-134440.scn
- Figure 1_ figure supplement 1_source data/Raw unedited gels for (Figure 1_figure supplement 1)/Anti-BiP/.DS_Store
- __MACOSX/Figure 1_ figure supplement 1_source data/Raw unedited gels for (Figure 1_figure supplement 1)/Anti-BiP/._.DS_Store
- Figure 1_ figure supplement 1_source data/Raw unedited gels for (Figure 1_figure supplement 1)/Anti-BiP/2024-05-03-134440_1_TH.jpg
- __MACOSX/Figure 1_ figure supplement 1_source data/Raw unedited gels for (Figure 1_figure supplement 1)/Anti-BiP/._2024-05-03-134440_1_TH.jpg
- Figure 1_ figure supplement 1_source data/Raw unedited gels for (Figure 1_figure supplement 1)/Anti-BiP/1/
- __MACOSX/Figure 1_ figure supplement 1_source data/Raw unedited gels for (Figure 1_figure supplement 1)/Anti-BiP/._1
- Figure 1_ figure supplement 1_source data/Raw unedited gels for (Figure 1_figure supplement 1)/Anti-BiP/800MODIFIED.tif
- __MACOSX/Figure 1_ figure supplement 1_source data/Raw unedited gels for (Figure 1_figure supplement 1)/Anti-BiP/._800MODIFIED.tif
- Figure 1_ figure supplement 1_source data/Raw unedited gels for (Figure 1_figure supplement 1)/Anti-BiP/800.TIF
- __MACOSX/Figure 1_ figure supplement 1_source data/Raw unedited gels for (Figure 1_figure supplement 1)/Anti-BiP/._800.TIF
- Figure 1_ figure supplement 1_source data/Raw unedited gels for (Figure 1_figure supplement 1)/Anti-BiP/2024-05-03-134440.log
- __MACOSX/Figure 1_ figure supplement 1_source data/Raw unedited gels for (Figure 1_figure supplement 1)/Anti-BiP/._2024-05-03-134440.log
- Figure 1_ figure supplement 1_source data/Raw unedited gels for (Figure 1_figure supplement 1)/Anti-Actin/.DS_Store
- __MACOSX/Figure 1_ figure supplement 1_source data/Raw unedited gels for (Figure 1_figure supplement 1)/Anti-Actin/._.DS_Store
- Figure 1_ figure supplement 1_source data/Raw unedited gels for (Figure 1_figure supplement 1)/Anti-Actin/2024-05-07-150822/
- __MACOSX/Figure 1_ figure supplement 1_source data/Raw unedited gels for (Figure 1_figure supplement 1)/Anti-Actin/._2024-05-07-150822
- Figure 1_ figure supplement 1_source data/Raw unedited gels for (Figure 1_figure supplement 1)/Anti-Actin/Anti-Actin.l2d
- __MACOSX/Figure 1_ figure supplement 1_source data/Raw unedited gels for (Figure 1_figure supplement 1)/Anti-Actin/._Anti-Actin.l2d
- Figure 1_ figure supplement 1_source data/Raw unedited gels for (Figure 1_figure supplement 1)/Anti-Actin/event.log
- __MACOSX/Figure 1_ figure supplement 1_source data/Raw unedited gels for (Figure 1_figure supplement 1)/Anti-Actin/._event.log
- Figure 1_ figure supplement 1_source data/Raw unedited gels for (Figure 1_figure supplement 1)/Anti-BiP/1/Analysis.data
- __MACOSX/Figure 1_ figure supplement 1_source data/Raw unedited gels for (Figure 1_figure supplement 1)/Anti-BiP/1/._Analysis.data
- Figure 1_ figure supplement 1_source data/Raw unedited gels for (Figure 1_figure supplement 1)/Anti-BiP/1/SizeStdNet.data
- __MACOSX/Figure 1_ figure supplement 1_source data/Raw unedited gels for (Figure 1_figure supplement 1)/Anti-BiP/1/._SizeStdNet.data
- Figure 1_ figure supplement 1_source data/Raw unedited gels for (Figure 1_figure supplement 1)/Anti-BiP/1/Experiment.data
- __MACOSX/Figure 1_ figure supplement 1_source data/Raw unedited gels for (Figure 1_figure supplement 1)/Anti-BiP/1/._Experiment.data
- Figure 1_ figure supplement 1_source data/Raw unedited gels for (Figure 1_figure supplement 1)/Anti-Actin/2024-05-07-150822/700.TIF
- __MACOSX/Figure 1_ figure supplement 1_source data/Raw unedited gels for (Figure 1_figure supplement 1)/Anti-Actin/2024-05-07-150822/._700.TIF
- Figure 1_ figure supplement 1_source data/Raw unedited gels for (Figure 1_figure supplement 1)/Anti-Actin/2024-05-07-150822/2024-05-07-150822.log
- __MACOSX/Figure 1_ figure supplement 1_source data/Raw unedited gels for (Figure 1_figure supplement 1)/Anti-Actin/2024-05-07-150822/._2024-05-07-150822.log
- Figure 1_ figure supplement 1_source data/Raw unedited gels for (Figure 1_figure supplement 1)/Anti-Actin/2024-05-07-150822/2024-05-07-150822_1_TH.jpg
- __MACOSX/Figure 1_ figure supplement 1_source data/Raw unedited gels for (Figure 1_figure supplement 1)/Anti-Actin/2024-05-07-150822/._2024-05-07-150822_1_TH.jpg
- Figure 1_ figure supplement 1_source data/Raw unedited gels for (Figure 1_figure supplement 1)/Anti-Actin/2024-05-07-150822/1/
- __MACOSX/Figure 1_ figure supplement 1_source data/Raw unedited gels for (Figure 1_figure supplement 1)/Anti-Actin/2024-05-07-150822/._1
- Figure 1_ figure supplement 1_source data/Raw unedited gels for (Figure 1_figure supplement 1)/Anti-Actin/2024-05-07-150822/800.TIF
- __MACOSX/Figure 1_ figure supplement 1_source data/Raw unedited gels for (Figure 1_figure supplement 1)/Anti-Actin/2024-05-07-150822/._800.TIF
- Figure 1_ figure supplement 1_source data/Raw unedited gels for (Figure 1_figure supplement 1)/Anti-Actin/2024-05-07-150822/800_modified.tif
- __MACOSX/Figure 1_ figure supplement 1_source data/Raw unedited gels for (Figure 1_figure supplement 1)/Anti-Actin/2024-05-07-150822/._800_modified.tif
- Figure 1_ figure supplement 1_source data/Raw unedited gels for (Figure 1_figure supplement 1)/Anti-Actin/2024-05-07-150822/2024-05-07-150822.scn
- __MACOSX/Figure 1_ figure supplement 1_source data/Raw unedited gels for (Figure 1_figure supplement 1)/Anti-Actin/2024-05-07-150822/._2024-05-07-150822.scn
- Figure 1_ figure supplement 1_source data/Raw unedited gels for (Figure 1_figure supplement 1)/Anti-Actin/2024-05-07-150822/1/Analysis.data
- __MACOSX/Figure 1_ figure supplement 1_source data/Raw unedited gels for (Figure 1_figure supplement 1)/Anti-Actin/2024-05-07-150822/1/._Analysis.data
- Figure 1_ figure supplement 1_source data/Raw unedited gels for (Figure 1_figure supplement 1)/Anti-Actin/2024-05-07-150822/1/SizeStdNet.data
- __MACOSX/Figure 1_ figure supplement 1_source data/Raw unedited gels for (Figure 1_figure supplement 1)/Anti-Actin/2024-05-07-150822/1/._SizeStdNet.data
- Figure 1_ figure supplement 1_source data/Raw unedited gels for (Figure 1_figure supplement 1)/Anti-Actin/2024-05-07-150822/1/Experiment.data
- __MACOSX/Figure 1_ figure supplement 1_source data/Raw unedited gels for (Figure 1_figure supplement 1)/Anti-Actin/2024-05-07-150822/1/._Experiment.data
