# Supplementary material for: A genome-wide CRISPR/Cas9 screen identifies calreticulin as a selective repressor of ATF6α
Source: eLife. 2024 Jul 29;13:RP96979. doi: 10.7554/eLife.96979 (PMC11286266; doi:10.7554/eLife.96979)
Supplement: Figure 1—figure supplement 1—source data 1. [file elife-96979-fig1-figsupp1-data1.zip › Figure 1_ figure supplement 1_source data/Raw unedited gels for (Figure 1_figure supplement 1)/Anti-BiP/1/Experiment.data]

Header	LI-COR Odyssey/Aerius Data File
Version	1.0.2
Warning	WARNING! This file format is required for LI-COR Applications. DO NOT MODIFY DATA!
Type	Experiment
Project	Anti-BiP
Scan	2024-05-03-134440
Analysis	1
BarCode	
App Name	Odyssey
..	 
FeatureType	Name	ScanName	Experiment Vers	State	LastLinkNum	Zoom	Original	ViewWidth	ViewHeight	ViewMode	ICW Subt Backgnd	ICW Calc Ratio	ICW RatioToMaxChan	ICW RowLinks	ICW Parms Changed	Is Full Scan	Background Method	Backgnd Border Pixels	Backgnd Segment Type	Background Lane Backgnd	Opened Image View	ICW Row Analysis	ICW Column Analysis	ICW Z-Factor Analysis
Experiment	1	2024-05-03-134440	LI-COR EXP 1.6	0	-1	100	true	620	450	0	true	true	700	none	false	true	No Background	3	All	false	false	false	false	false
Remark	
