# Supplementary material for: A genome-wide CRISPR/Cas9 screen identifies calreticulin as a selective repressor of ATF6α
Source: eLife. 2024 Jul 29;13:RP96979. doi: 10.7554/eLife.96979 (PMC11286266; doi:10.7554/eLife.96979)
Supplement: Figure 1—figure supplement 4—source data 1. [file elife-96979-fig1-figsupp4-data1.zip]

Archive with 82 entries (73 files):
- Figure 1_figure supplement 4_source data/
- __MACOSX/._Figure 1_figure supplement 4_source data
- Figure 1_figure supplement 4_source data/.DS_Store
- __MACOSX/Figure 1_figure supplement 4_source data/._.DS_Store
- Figure 1_figure supplement 4_source data/Raw unedited gels for (Figure 1-figure supplement 4)/
- __MACOSX/Figure 1_figure supplement 4_source data/._Raw unedited gels for (Figure 1-figure supplement 4)
- Figure 1_figure supplement 4_source data/Uncropped and labelled gels for (Figure 1-figure supplement 4).pdf
- __MACOSX/Figure 1_figure supplement 4_source data/._Uncropped and labelled gels for (Figure 1-figure supplement 4).pdf
- Figure 1_figure supplement 4_source data/Raw unedited gels for (Figure 1-figure supplement 4)/.DS_Store
- __MACOSX/Figure 1_figure supplement 4_source data/Raw unedited gels for (Figure 1-figure supplement 4)/._.DS_Store
- Figure 1_figure supplement 4_source data/Raw unedited gels for (Figure 1-figure supplement 4)/Furin HRP/
- __MACOSX/Figure 1_figure supplement 4_source data/Raw unedited gels for (Figure 1-figure supplement 4)/._Furin HRP
- Figure 1_figure supplement 4_source data/Raw unedited gels for (Figure 1-figure supplement 4)/Furin Licor/
- __MACOSX/Figure 1_figure supplement 4_source data/Raw unedited gels for (Figure 1-figure supplement 4)/._Furin Licor
- Figure 1_figure supplement 4_source data/Raw unedited gels for (Figure 1-figure supplement 4)/Actin/
- __MACOSX/Figure 1_figure supplement 4_source data/Raw unedited gels for (Figure 1-figure supplement 4)/._Actin
- Figure 1_figure supplement 4_source data/Raw unedited gels for (Figure 1-figure supplement 4)/Furin HRP/aog 2022-06-28 13h52m07s(Chemiluminescence).tif
- __MACOSX/Figure 1_figure supplement 4_source data/Raw unedited gels for (Figure 1-figure supplement 4)/Furin HRP/._aog 2022-06-28 13h52m07s(Chemiluminescence).tif
- Figure 1_figure supplement 4_source data/Raw unedited gels for (Figure 1-figure supplement 4)/Furin HRP/aog 2022-06-28 13h53m50s(Coomassie Blue).raw16.tif
- __MACOSX/Figure 1_figure supplement 4_source data/Raw unedited gels for (Figure 1-figure supplement 4)/Furin HRP/._aog 2022-06-28 13h53m50s(Coomassie Blue).raw16.tif
- Figure 1_figure supplement 4_source data/Raw unedited gels for (Figure 1-figure supplement 4)/Furin HRP/aog 2022-06-28 13h52m07s(Chemiluminescence).raw16.tif
- __MACOSX/Figure 1_figure supplement 4_source data/Raw unedited gels for (Figure 1-figure supplement 4)/Furin HRP/._aog 2022-06-28 13h52m07s(Chemiluminescence).raw16.tif
- Figure 1_figure supplement 4_source data/Raw unedited gels for (Figure 1-figure supplement 4)/Furin HRP/aog 2022-06-28 13h53m50s(Coomassie Blue).tif
- __MACOSX/Figure 1_figure supplement 4_source data/Raw unedited gels for (Figure 1-figure supplement 4)/Furin HRP/._aog 2022-06-28 13h53m50s(Coomassie Blue).tif
- Figure 1_figure supplement 4_source data/Raw unedited gels for (Figure 1-figure supplement 4)/Furin HRP/aog 2022-06-28 13h53m50s.scn
- __MACOSX/Figure 1_figure supplement 4_source data/Raw unedited gels for (Figure 1-figure supplement 4)/Furin HRP/._aog 2022-06-28 13h53m50s.scn
- Figure 1_figure supplement 4_source data/Raw unedited gels for (Figure 1-figure supplement 4)/Furin HRP/aog 2022-06-28 13h52m07s.scn
- __MACOSX/Figure 1_figure supplement 4_source data/Raw unedited gels for (Figure 1-figure supplement 4)/Furin HRP/._aog 2022-06-28 13h52m07s.scn
- Figure 1_figure supplement 4_source data/Raw unedited gels for (Figure 1-figure supplement 4)/Furin Licor/Furin Licor.l2d
- __MACOSX/Figure 1_figure supplement 4_source data/Raw unedited gels for (Figure 1-figure supplement 4)/Furin Licor/._Furin Licor.l2d
- Figure 1_figure supplement 4_source data/Raw unedited gels for (Figure 1-figure supplement 4)/Furin Licor/event.log
- __MACOSX/Figure 1_figure supplement 4_source data/Raw unedited gels for (Figure 1-figure supplement 4)/Furin Licor/._event.log
- Figure 1_figure supplement 4_source data/Raw unedited gels for (Figure 1-figure supplement 4)/Furin Licor/2022-06-29-143422/
- __MACOSX/Figure 1_figure supplement 4_source data/Raw unedited gels for (Figure 1-figure supplement 4)/Furin Licor/._2022-06-29-143422
- Figure 1_figure supplement 4_source data/Raw unedited gels for (Figure 1-figure supplement 4)/Actin/2022-06-30-135857/
- __MACOSX/Figure 1_figure supplement 4_source data/Raw unedited gels for (Figure 1-figure supplement 4)/Actin/._2022-06-30-135857
- Figure 1_figure supplement 4_source data/Raw unedited gels for (Figure 1-figure supplement 4)/Actin/event.log
- __MACOSX/Figure 1_figure supplement 4_source data/Raw unedited gels for (Figure 1-figure supplement 4)/Actin/._event.log
- Figure 1_figure supplement 4_source data/Raw unedited gels for (Figure 1-figure supplement 4)/Actin/Actin.l2d
- __MACOSX/Figure 1_figure supplement 4_source data/Raw unedited gels for (Figure 1-figure supplement 4)/Actin/._Actin.l2d
- Figure 1_figure supplement 4_source data/Raw unedited gels for (Figure 1-figure supplement 4)/Furin Licor/2022-06-29-143422/700.TIF
- __MACOSX/Figure 1_figure supplement 4_source data/Raw unedited gels for (Figure 1-figure supplement 4)/Furin Licor/2022-06-29-143422/._700.TIF
- Figure 1_figure supplement 4_source data/Raw unedited gels for (Figure 1-figure supplement 4)/Furin Licor/2022-06-29-143422/2022-06-29-143422.scn
- __MACOSX/Figure 1_figure supplement 4_source data/Raw unedited gels for (Figure 1-figure supplement 4)/Furin Licor/2022-06-29-143422/._2022-06-29-143422.scn
- Figure 1_figure supplement 4_source data/Raw unedited gels for (Figure 1-figure supplement 4)/Furin Licor/2022-06-29-143422/2022-06-29-143422_1_TH.jpg
- __MACOSX/Figure 1_figure supplement 4_source data/Raw unedited gels for (Figure 1-figure supplement 4)/Furin Licor/2022-06-29-143422/._2022-06-29-143422_1_TH.jpg
- Figure 1_figure supplement 4_source data/Raw unedited gels for (Figure 1-figure supplement 4)/Furin Licor/2022-06-29-143422/1/
- __MACOSX/Figure 1_figure supplement 4_source data/Raw unedited gels for (Figure 1-figure supplement 4)/Furin Licor/2022-06-29-143422/._1
- Figure 1_figure supplement 4_source data/Raw unedited gels for (Figure 1-figure supplement 4)/Furin Licor/2022-06-29-143422/800.TIF
- __MACOSX/Figure 1_figure supplement 4_source data/Raw unedited gels for (Figure 1-figure supplement 4)/Furin Licor/2022-06-29-143422/._800.TIF
- Figure 1_figure supplement 4_source data/Raw unedited gels for (Figure 1-figure supplement 4)/Furin Licor/2022-06-29-143422/800_modified.tif
- __MACOSX/Figure 1_figure supplement 4_source data/Raw unedited gels for (Figure 1-figure supplement 4)/Furin Licor/2022-06-29-143422/._800_modified.tif
- Figure 1_figure supplement 4_source data/Raw unedited gels for (Figure 1-figure supplement 4)/Furin Licor/2022-06-29-143422/2022-06-29-143422.log
- __MACOSX/Figure 1_figure supplement 4_source data/Raw unedited gels for (Figure 1-figure supplement 4)/Furin Licor/2022-06-29-143422/._2022-06-29-143422.log
- Figure 1_figure supplement 4_source data/Raw unedited gels for (Figure 1-figure supplement 4)/Actin/2022-06-30-135857/700.TIF
- __MACOSX/Figure 1_figure supplement 4_source data/Raw unedited gels for (Figure 1-figure supplement 4)/Actin/2022-06-30-135857/._700.TIF
- Figure 1_figure supplement 4_source data/Raw unedited gels for (Figure 1-figure supplement 4)/Actin/2022-06-30-135857/2022-06-30-135857.scn
- __MACOSX/Figure 1_figure supplement 4_source data/Raw unedited gels for (Figure 1-figure supplement 4)/Actin/2022-06-30-135857/._2022-06-30-135857.scn
- Figure 1_figure supplement 4_source data/Raw unedited gels for (Figure 1-figure supplement 4)/Actin/2022-06-30-135857/2022-06-30-135857_1_TH.jpg
- __MACOSX/Figure 1_figure supplement 4_source data/Raw unedited gels for (Figure 1-figure supplement 4)/Actin/2022-06-30-135857/._2022-06-30-135857_1_TH.jpg
- Figure 1_figure supplement 4_source data/Raw unedited gels for (Figure 1-figure supplement 4)/Actin/2022-06-30-135857/800_modified2.tif
- __MACOSX/Figure 1_figure supplement 4_source data/Raw unedited gels for (Figure 1-figure supplement 4)/Actin/2022-06-30-135857/._800_modified2.tif
- Figure 1_figure supplement 4_source data/Raw unedited gels for (Figure 1-figure supplement 4)/Actin/2022-06-30-135857/1/
- __MACOSX/Figure 1_figure supplement 4_source data/Raw unedited gels for (Figure 1-figure supplement 4)/Actin/2022-06-30-135857/._1
- Figure 1_figure supplement 4_source data/Raw unedited gels for (Figure 1-figure supplement 4)/Actin/2022-06-30-135857/800.TIF
- __MACOSX/Figure 1_figure supplement 4_source data/Raw unedited gels for (Figure 1-figure supplement 4)/Actin/2022-06-30-135857/._800.TIF
- Figure 1_figure supplement 4_source data/Raw unedited gels for (Figure 1-figure supplement 4)/Actin/2022-06-30-135857/2022-06-30-135857.log
- __MACOSX/Figure 1_figure supplement 4_source data/Raw unedited gels for (Figure 1-figure supplement 4)/Actin/2022-06-30-135857/._2022-06-30-135857.log
- Figure 1_figure supplement 4_source data/Raw unedited gels for (Figure 1-figure supplement 4)/Actin/2022-06-30-135857/800_modified.tif
- __MACOSX/Figure 1_figure supplement 4_source data/Raw unedited gels for (Figure 1-figure supplement 4)/Actin/2022-06-30-135857/._800_modified.tif
- Figure 1_figure supplement 4_source data/Raw unedited gels for (Figure 1-figure supplement 4)/Furin Licor/2022-06-29-143422/1/Analysis.data
- __MACOSX/Figure 1_figure supplement 4_source data/Raw unedited gels for (Figure 1-figure supplement 4)/Furin Licor/2022-06-29-143422/1/._Analysis.data
- Figure 1_figure supplement 4_source data/Raw unedited gels for (Figure 1-figure supplement 4)/Furin Licor/2022-06-29-143422/1/SizeStdNet.data
- __MACOSX/Figure 1_figure supplement 4_source data/Raw unedited gels for (Figure 1-figure supplement 4)/Furin Licor/2022-06-29-143422/1/._SizeStdNet.data
- Figure 1_figure supplement 4_source data/Raw unedited gels for (Figure 1-figure supplement 4)/Furin Licor/2022-06-29-143422/1/Experiment.data
- __MACOSX/Figure 1_figure supplement 4_source data/Raw unedited gels for (Figure 1-figure supplement 4)/Furin Licor/2022-06-29-143422/1/._Experiment.data
- Figure 1_figure supplement 4_source data/Raw unedited gels for (Figure 1-figure supplement 4)/Actin/2022-06-30-135857/1/Analysis.data
- __MACOSX/Figure 1_figure supplement 4_source data/Raw unedited gels for (Figure 1-figure supplement 4)/Actin/2022-06-30-135857/1/._Analysis.data
- Figure 1_figure supplement 4_source data/Raw unedited gels for (Figure 1-figure supplement 4)/Actin/2022-06-30-135857/1/SizeStdNet.data
- __MACOSX/Figure 1_figure supplement 4_source data/Raw unedited gels for (Figure 1-figure supplement 4)/Actin/2022-06-30-135857/1/._SizeStdNet.data
- Figure 1_figure supplement 4_source data/Raw unedited gels for (Figure 1-figure supplement 4)/Actin/2022-06-30-135857/1/Experiment.data
- __MACOSX/Figure 1_figure supplement 4_source data/Raw unedited gels for (Figure 1-figure supplement 4)/Actin/2022-06-30-135857/1/._Experiment.data
