# Supplementary material for: A genome-wide CRISPR/Cas9 screen identifies calreticulin as a selective repressor of ATF6α
Source: eLife. 2024 Jul 29;13:RP96979. doi: 10.7554/eLife.96979 (PMC11286266; doi:10.7554/eLife.96979)
Supplement: Figure 1—figure supplement 4—source data 1. [file elife-96979-fig1-figsupp4-data1.zip › Figure 1_figure supplement 4_source data/Raw unedited gels for (Figure 1-figure supplement 4)/Furin Licor/Furin Licor.l2d]

#Properties Updated
#Wed Jun 29 14:53:37 BST 2022
ScanNames=2022-06-29-143422
IPS0\:ScanGroupName=
Comments=
IPS0\:ScannerName=
Name=Furin Licor
FileVersion=Version 1.1
IPS0\:ScanName=
FileType=LI-COR LI2D Project File
NumScans=1
NumInProgress=0
IPS0\:UserName=
