# Supplementary material for: A genome-wide CRISPR/Cas9 screen identifies calreticulin as a selective repressor of ATF6α
Source: eLife. 2024 Jul 29;13:RP96979. doi: 10.7554/eLife.96979 (PMC11286266; doi:10.7554/eLife.96979)
Supplement: Figure 1—figure supplement 4—source data 1. [file elife-96979-fig1-figsupp4-data1.zip › Figure 1_figure supplement 4_source data/Raw unedited gels for (Figure 1-figure supplement 4)/Furin Licor/event.log]

29/06/22 14:33:39	Information	Connected to Odyssey scanner LI-COR Odyssey (ODY-2332).
29/06/22 14:34:57	Information	Started scan Odyssey - 2022-06-29-143422 on scanner LI-COR Odyssey (ODY-2332) by Odyssey
29/06/22 14:47:27	Information	Scan completed: Odyssey - 2022-06-29-143422 on scanner LI-COR Odyssey (ODY-2332)
29/06/22 14:53:37	Information	Saving project...
