# Supplementary material for: A genome-wide CRISPR/Cas9 screen identifies calreticulin as a selective repressor of ATF6α
Source: eLife. 2024 Jul 29;13:RP96979. doi: 10.7554/eLife.96979 (PMC11286266; doi:10.7554/eLife.96979)
Supplement: Figure 2—source data 1. [file elife-96979-fig2-data1.zip]

Archive with 124 entries (110 files):
- Figure 2_ source data/
- __MACOSX/._Figure 2_ source data
- Figure 2_ source data/.DS_Store
- __MACOSX/Figure 2_ source data/._.DS_Store
- Figure 2_ source data/Uncropped and labelled gels for (Figure 2).pdf
- __MACOSX/Figure 2_ source data/._Uncropped and labelled gels for (Figure 2).pdf
- Figure 2_ source data/Raw unedited gels for (Figure 2)/
- __MACOSX/Figure 2_ source data/._Raw unedited gels for (Figure 2)
- Figure 2_ source data/Raw unedited gels for (Figure 2)/Anti-Calreticulin/
- __MACOSX/Figure 2_ source data/Raw unedited gels for (Figure 2)/._Anti-Calreticulin
- Figure 2_ source data/Raw unedited gels for (Figure 2)/Anti-BiP/
- __MACOSX/Figure 2_ source data/Raw unedited gels for (Figure 2)/._Anti-BiP
- Figure 2_ source data/Raw unedited gels for (Figure 2)/.DS_Store
- __MACOSX/Figure 2_ source data/Raw unedited gels for (Figure 2)/._.DS_Store
- Figure 2_ source data/Raw unedited gels for (Figure 2)/Anti-IRE1/
- __MACOSX/Figure 2_ source data/Raw unedited gels for (Figure 2)/._Anti-IRE1
- Figure 2_ source data/Raw unedited gels for (Figure 2)/Anti-Actin/
- __MACOSX/Figure 2_ source data/Raw unedited gels for (Figure 2)/._Anti-Actin
- Figure 2_ source data/Raw unedited gels for (Figure 2)/Anti-Calreticulin/2023-04-28-155909/
- __MACOSX/Figure 2_ source data/Raw unedited gels for (Figure 2)/Anti-Calreticulin/._2023-04-28-155909
- Figure 2_ source data/Raw unedited gels for (Figure 2)/Anti-Calreticulin/230428_CRL KO Clones_AO_N2.l2d
- __MACOSX/Figure 2_ source data/Raw unedited gels for (Figure 2)/Anti-Calreticulin/._230428_CRL KO Clones_AO_N2.l2d
- Figure 2_ source data/Raw unedited gels for (Figure 2)/Anti-Calreticulin/event.log
- __MACOSX/Figure 2_ source data/Raw unedited gels for (Figure 2)/Anti-Calreticulin/._event.log
- Figure 2_ source data/Raw unedited gels for (Figure 2)/Anti-BiP/2023-05-03-143040/
- __MACOSX/Figure 2_ source data/Raw unedited gels for (Figure 2)/Anti-BiP/._2023-05-03-143040
- Figure 2_ source data/Raw unedited gels for (Figure 2)/Anti-BiP/Anti-BiP.l2d
- __MACOSX/Figure 2_ source data/Raw unedited gels for (Figure 2)/Anti-BiP/._Anti-BiP.l2d
- Figure 2_ source data/Raw unedited gels for (Figure 2)/Anti-BiP/event.log
- __MACOSX/Figure 2_ source data/Raw unedited gels for (Figure 2)/Anti-BiP/._event.log
- Figure 2_ source data/Raw unedited gels for (Figure 2)/Anti-IRE1/.DS_Store
- __MACOSX/Figure 2_ source data/Raw unedited gels for (Figure 2)/Anti-IRE1/._.DS_Store
- Figure 2_ source data/Raw unedited gels for (Figure 2)/Anti-IRE1/2023-05-02-152742/
- __MACOSX/Figure 2_ source data/Raw unedited gels for (Figure 2)/Anti-IRE1/._2023-05-02-152742
- Figure 2_ source data/Raw unedited gels for (Figure 2)/Anti-IRE1/event.log
- __MACOSX/Figure 2_ source data/Raw unedited gels for (Figure 2)/Anti-IRE1/._event.log
- Figure 2_ source data/Raw unedited gels for (Figure 2)/Anti-IRE1/Anti-IRE1.l2d
- __MACOSX/Figure 2_ source data/Raw unedited gels for (Figure 2)/Anti-IRE1/._Anti-IRE1.l2d
- Figure 2_ source data/Raw unedited gels for (Figure 2)/Anti-Actin/Anti-Actin.l2d
- __MACOSX/Figure 2_ source data/Raw unedited gels for (Figure 2)/Anti-Actin/._Anti-Actin.l2d
- Figure 2_ source data/Raw unedited gels for (Figure 2)/Anti-Actin/event.log
- __MACOSX/Figure 2_ source data/Raw unedited gels for (Figure 2)/Anti-Actin/._event.log
- Figure 2_ source data/Raw unedited gels for (Figure 2)/Anti-Actin/2023-05-01-005331/
- __MACOSX/Figure 2_ source data/Raw unedited gels for (Figure 2)/Anti-Actin/._2023-05-01-005331
- Figure 2_ source data/Raw unedited gels for (Figure 2)/Anti-Calreticulin/2023-04-28-155909/700.TIF
- __MACOSX/Figure 2_ source data/Raw unedited gels for (Figure 2)/Anti-Calreticulin/2023-04-28-155909/._700.TIF
- Figure 2_ source data/Raw unedited gels for (Figure 2)/Anti-Calreticulin/2023-04-28-155909/2023-04-28-155909.log
- __MACOSX/Figure 2_ source data/Raw unedited gels for (Figure 2)/Anti-Calreticulin/2023-04-28-155909/._2023-04-28-155909.log
- Figure 2_ source data/Raw unedited gels for (Figure 2)/Anti-Calreticulin/2023-04-28-155909/1/
- __MACOSX/Figure 2_ source data/Raw unedited gels for (Figure 2)/Anti-Calreticulin/2023-04-28-155909/._1
- Figure 2_ source data/Raw unedited gels for (Figure 2)/Anti-Calreticulin/2023-04-28-155909/800.TIF
- __MACOSX/Figure 2_ source data/Raw unedited gels for (Figure 2)/Anti-Calreticulin/2023-04-28-155909/._800.TIF
- Figure 2_ source data/Raw unedited gels for (Figure 2)/Anti-Calreticulin/2023-04-28-155909/800_modified.tif
- __MACOSX/Figure 2_ source data/Raw unedited gels for (Figure 2)/Anti-Calreticulin/2023-04-28-155909/._800_modified.tif
- Figure 2_ source data/Raw unedited gels for (Figure 2)/Anti-Calreticulin/2023-04-28-155909/2023-04-28-155909_1_TH.jpg
- __MACOSX/Figure 2_ source data/Raw unedited gels for (Figure 2)/Anti-Calreticulin/2023-04-28-155909/._2023-04-28-155909_1_TH.jpg
- Figure 2_ source data/Raw unedited gels for (Figure 2)/Anti-Calreticulin/2023-04-28-155909/2023-04-28-155909.scn
- __MACOSX/Figure 2_ source data/Raw unedited gels for (Figure 2)/Anti-Calreticulin/2023-04-28-155909/._2023-04-28-155909.scn
- Figure 2_ source data/Raw unedited gels for (Figure 2)/Anti-BiP/2023-05-03-143040/700.TIF
- __MACOSX/Figure 2_ source data/Raw unedited gels for (Figure 2)/Anti-BiP/2023-05-03-143040/._700.TIF
- Figure 2_ source data/Raw unedited gels for (Figure 2)/Anti-BiP/2023-05-03-143040/2023-05-03-143040.log
- __MACOSX/Figure 2_ source data/Raw unedited gels for (Figure 2)/Anti-BiP/2023-05-03-143040/._2023-05-03-143040.log
- Figure 2_ source data/Raw unedited gels for (Figure 2)/Anti-BiP/2023-05-03-143040/1/
- __MACOSX/Figure 2_ source data/Raw unedited gels for (Figure 2)/Anti-BiP/2023-05-03-143040/._1
- Figure 2_ source data/Raw unedited gels for (Figure 2)/Anti-BiP/2023-05-03-143040/2023-05-03-143040.scn
- __MACOSX/Figure 2_ source data/Raw unedited gels for (Figure 2)/Anti-BiP/2023-05-03-143040/._2023-05-03-143040.scn
- Figure 2_ source data/Raw unedited gels for (Figure 2)/Anti-BiP/2023-05-03-143040/800.TIF
- __MACOSX/Figure 2_ source data/Raw unedited gels for (Figure 2)/Anti-BiP/2023-05-03-143040/._800.TIF
- Figure 2_ source data/Raw unedited gels for (Figure 2)/Anti-BiP/2023-05-03-143040/800_modified.tif
- __MACOSX/Figure 2_ source data/Raw unedited gels for (Figure 2)/Anti-BiP/2023-05-03-143040/._800_modified.tif
- Figure 2_ source data/Raw unedited gels for (Figure 2)/Anti-BiP/2023-05-03-143040/2023-05-03-143040_1_TH.jpg
- __MACOSX/Figure 2_ source data/Raw unedited gels for (Figure 2)/Anti-BiP/2023-05-03-143040/._2023-05-03-143040_1_TH.jpg
- Figure 2_ source data/Raw unedited gels for (Figure 2)/Anti-IRE1/2023-05-02-152742/700.TIF
- __MACOSX/Figure 2_ source data/Raw unedited gels for (Figure 2)/Anti-IRE1/2023-05-02-152742/._700.TIF
- Figure 2_ source data/Raw unedited gels for (Figure 2)/Anti-IRE1/2023-05-02-152742/2023-05-02-152742.log
- __MACOSX/Figure 2_ source data/Raw unedited gels for (Figure 2)/Anti-IRE1/2023-05-02-152742/._2023-05-02-152742.log
- Figure 2_ source data/Raw unedited gels for (Figure 2)/Anti-IRE1/2023-05-02-152742/1/
- __MACOSX/Figure 2_ source data/Raw unedited gels for (Figure 2)/Anti-IRE1/2023-05-02-152742/._1
- Figure 2_ source data/Raw unedited gels for (Figure 2)/Anti-IRE1/2023-05-02-152742/800.TIF
- __MACOSX/Figure 2_ source data/Raw unedited gels for (Figure 2)/Anti-IRE1/2023-05-02-152742/._800.TIF
- Figure 2_ source data/Raw unedited gels for (Figure 2)/Anti-IRE1/2023-05-02-152742/800_modified.tif
- __MACOSX/Figure 2_ source data/Raw unedited gels for (Figure 2)/Anti-IRE1/2023-05-02-152742/._800_modified.tif
- Figure 2_ source data/Raw unedited gels for (Figure 2)/Anti-IRE1/2023-05-02-152742/2023-05-02-152742.scn
- __MACOSX/Figure 2_ source data/Raw unedited gels for (Figure 2)/Anti-IRE1/2023-05-02-152742/._2023-05-02-152742.scn
- Figure 2_ source data/Raw unedited gels for (Figure 2)/Anti-IRE1/2023-05-02-152742/2023-05-02-152742_1_TH.jpg
- __MACOSX/Figure 2_ source data/Raw unedited gels for (Figure 2)/Anti-IRE1/2023-05-02-152742/._2023-05-02-152742_1_TH.jpg
- Figure 2_ source data/Raw unedited gels for (Figure 2)/Anti-Actin/2023-05-01-005331/700.TIF
- __MACOSX/Figure 2_ source data/Raw unedited gels for (Figure 2)/Anti-Actin/2023-05-01-005331/._700.TIF
- Figure 2_ source data/Raw unedited gels for (Figure 2)/Anti-Actin/2023-05-01-005331/2023-05-01-005331.scn
- __MACOSX/Figure 2_ source data/Raw unedited gels for (Figure 2)/Anti-Actin/2023-05-01-005331/._2023-05-01-005331.scn
- Figure 2_ source data/Raw unedited gels for (Figure 2)/Anti-Actin/2023-05-01-005331/1/
- __MACOSX/Figure 2_ source data/Raw unedited gels for (Figure 2)/Anti-Actin/2023-05-01-005331/._1
- Figure 2_ source data/Raw unedited gels for (Figure 2)/Anti-Actin/2023-05-01-005331/800.TIF
- __MACOSX/Figure 2_ source data/Raw unedited gels for (Figure 2)/Anti-Actin/2023-05-01-005331/._800.TIF
- Figure 2_ source data/Raw unedited gels for (Figure 2)/Anti-Actin/2023-05-01-005331/2023-05-01-005331.log
- __MACOSX/Figure 2_ source data/Raw unedited gels for (Figure 2)/Anti-Actin/2023-05-01-005331/._2023-05-01-005331.log
- Figure 2_ source data/Raw unedited gels for (Figure 2)/Anti-Actin/2023-05-01-005331/800_modified.tif
- __MACOSX/Figure 2_ source data/Raw unedited gels for (Figure 2)/Anti-Actin/2023-05-01-005331/._800_modified.tif
- Figure 2_ source data/Raw unedited gels for (Figure 2)/Anti-Actin/2023-05-01-005331/2023-05-01-005331_1_TH.jpg
- __MACOSX/Figure 2_ source data/Raw unedited gels for (Figure 2)/Anti-Actin/2023-05-01-005331/._2023-05-01-005331_1_TH.jpg
- Figure 2_ source data/Raw unedited gels for (Figure 2)/Anti-Calreticulin/2023-04-28-155909/1/Analysis.data
- __MACOSX/Figure 2_ source data/Raw unedited gels for (Figure 2)/Anti-Calreticulin/2023-04-28-155909/1/._Analysis.data
- Figure 2_ source data/Raw unedited gels for (Figure 2)/Anti-Calreticulin/2023-04-28-155909/1/SizeStdNet.data
- __MACOSX/Figure 2_ source data/Raw unedited gels for (Figure 2)/Anti-Calreticulin/2023-04-28-155909/1/._SizeStdNet.data
- Figure 2_ source data/Raw unedited gels for (Figure 2)/Anti-Calreticulin/2023-04-28-155909/1/Experiment.data
- __MACOSX/Figure 2_ source data/Raw unedited gels for (Figure 2)/Anti-Calreticulin/2023-04-28-155909/1/._Experiment.data
- Figure 2_ source data/Raw unedited gels for (Figure 2)/Anti-BiP/2023-05-03-143040/1/Analysis.data
- __MACOSX/Figure 2_ source data/Raw unedited gels for (Figure 2)/Anti-BiP/2023-05-03-143040/1/._Analysis.data
- Figure 2_ source data/Raw unedited gels for (Figure 2)/Anti-BiP/2023-05-03-143040/1/SizeStdNet.data
- __MACOSX/Figure 2_ source data/Raw unedited gels for (Figure 2)/Anti-BiP/2023-05-03-143040/1/._SizeStdNet.data
- Figure 2_ source data/Raw unedited gels for (Figure 2)/Anti-BiP/2023-05-03-143040/1/Experiment.data
- __MACOSX/Figure 2_ source data/Raw unedited gels for (Figure 2)/Anti-BiP/2023-05-03-143040/1/._Experiment.data
- Figure 2_ source data/Raw unedited gels for (Figure 2)/Anti-IRE1/2023-05-02-152742/1/Analysis.data
- __MACOSX/Figure 2_ source data/Raw unedited gels for (Figure 2)/Anti-IRE1/2023-05-02-152742/1/._Analysis.data
- Figure 2_ source data/Raw unedited gels for (Figure 2)/Anti-IRE1/2023-05-02-152742/1/SizeStdNet.data
- __MACOSX/Figure 2_ source data/Raw unedited gels for (Figure 2)/Anti-IRE1/2023-05-02-152742/1/._SizeStdNet.data
- Figure 2_ source data/Raw unedited gels for (Figure 2)/Anti-IRE1/2023-05-02-152742/1/Experiment.data
- __MACOSX/Figure 2_ source data/Raw unedited gels for (Figure 2)/Anti-IRE1/2023-05-02-152742/1/._Experiment.data
- Figure 2_ source data/Raw unedited gels for (Figure 2)/Anti-Actin/2023-05-01-005331/1/Analysis.data
- __MACOSX/Figure 2_ source data/Raw unedited gels for (Figure 2)/Anti-Actin/2023-05-01-005331/1/._Analysis.data
- Figure 2_ source data/Raw unedited gels for (Figure 2)/Anti-Actin/2023-05-01-005331/1/SizeStdNet.data
- __MACOSX/Figure 2_ source data/Raw unedited gels for (Figure 2)/Anti-Actin/2023-05-01-005331/1/._SizeStdNet.data
- Figure 2_ source data/Raw unedited gels for (Figure 2)/Anti-Actin/2023-05-01-005331/1/Experiment.data
- __MACOSX/Figure 2_ source data/Raw unedited gels for (Figure 2)/Anti-Actin/2023-05-01-005331/1/._Experiment.data
