# Supplementary material for: A genome-wide CRISPR/Cas9 screen identifies calreticulin as a selective repressor of ATF6α
Source: eLife. 2024 Jul 29;13:RP96979. doi: 10.7554/eLife.96979 (PMC11286266; doi:10.7554/eLife.96979)
Supplement: Figure 2—source data 1. [file elife-96979-fig2-data1.zip › Figure 2_ source data/Raw unedited gels for (Figure 2)/Anti-Calreticulin/230428_CRL KO Clones_AO_N2.l2d]

#Properties Updated
#Fri Apr 28 16:10:18 BST 2023
ScanNames=2023-04-28-155909
IPS0\:ScanGroupName=
Comments=
IPS0\:ScannerName=
Name=230428_CRL KO Clones_AO_N2
FileVersion=Version 1.1
IPS0\:ScanName=
FileType=LI-COR LI2D Project File
NumScans=1
NumInProgress=0
IPS0\:UserName=
