# Supplementary material for: A genome-wide CRISPR/Cas9 screen identifies calreticulin as a selective repressor of ATF6α
Source: eLife. 2024 Jul 29;13:RP96979. doi: 10.7554/eLife.96979 (PMC11286266; doi:10.7554/eLife.96979)
Supplement: Figure 2—source data 1. [file elife-96979-fig2-data1.zip › Figure 2_ source data/Raw unedited gels for (Figure 2)/Anti-Calreticulin/event.log]

28/04/23 15:58:09	Information	Connected to Odyssey scanner LI-COR Odyssey (ODY-2332).
28/04/23 15:59:46	Information	Started scan Odyssey - 2023-04-28-155909 on scanner LI-COR Odyssey (ODY-2332) by Odyssey
28/04/23 16:10:05	Information	Scan completed: Odyssey - 2023-04-28-155909 on scanner LI-COR Odyssey (ODY-2332)
28/04/23 16:10:18	Information	Saving project...
