# Supplementary material for: A genome-wide CRISPR/Cas9 screen identifies calreticulin as a selective repressor of ATF6α
Source: eLife. 2024 Jul 29;13:RP96979. doi: 10.7554/eLife.96979 (PMC11286266; doi:10.7554/eLife.96979)
Supplement: Figure 2—source data 1. [file elife-96979-fig2-data1.zip › Figure 2_ source data/Raw unedited gels for (Figure 2)/Anti-Actin/event.log]

01/05/23 00:50:06	Information	Connected to Odyssey scanner LI-COR Odyssey (ODY-2332).
01/05/23 00:54:08	Information	Started scan Odyssey - 2023-05-01-005331 on scanner LI-COR Odyssey (ODY-2332) by Odyssey
01/05/23 01:03:46	Information	Scan completed: Odyssey - 2023-05-01-005331 on scanner LI-COR Odyssey (ODY-2332)
01/05/23 01:07:05	Information	Saving project...
