# Supplementary material for: A genome-wide CRISPR/Cas9 screen identifies calreticulin as a selective repressor of ATF6α
Source: eLife. 2024 Jul 29;13:RP96979. doi: 10.7554/eLife.96979 (PMC11286266; doi:10.7554/eLife.96979)
Supplement: Figure 2—source data 1. [file elife-96979-fig2-data1.zip › Figure 2_ source data/Raw unedited gels for (Figure 2)/Anti-Calreticulin/2023-04-28-155909/2023-04-28-155909.log]

04-28 15:13:45 scand: INFO **** BEGIN-SCAN: GROUP='Odyssey', SCAN='2023-04-28-155909' ****
04-28 15:13:45 scand: INFO Serial Number: ODY-2332
04-28 15:13:45 scand: INFO Microscope Serial Number: 0908-0170
04-28 15:13:45 scand: INFO Software Version: 2.1.15
04-28 15:13:45 scand: INFO New doc is: <new><in><scangroup>Odyssey</scangroup><scan>2023-04-28-155909</scan><channel>700 800</channel><focus>0</focus><resolution>84</resolution><quality>medium</quality><intensity700>5</intensity700><intensity800>5</intensity800><size><x0>0</x0><y0>0</y0><x1>10</x1><y1>8</y1></size><comment/></in></new>
04-28 15:13:45 scand: INFO res='2', speed='2'
04-28 15:13:45 scand: INFO ScandScanner: bandwidth=1200Hz
04-28 15:13:45 scand: INFO ScandScanner: filter_filename=/usr/local/licor/dsp1200Hz_rev2.hex
04-28 15:13:45 scand: INFO DSPDriver::SetMargin: left=0, right=640
04-28 15:13:45 scand: INFO XYZScanStrategy::Init: initialize analog driver
04-28 15:13:45 scand: INFO XYZScanStrategy::Init: initialize DSP driver ... left=0, right=4724
04-28 15:13:45 scand: INFO DSPDriver::SetMargin: left=0, right=4724
04-28 15:13:45 scand: INFO XYZScanStrategy::Init:  left=-387 right=5113 top=0 bottom=3780
04-28 15:13:45 scand: INFO XYZScanStrategy::Init : gain700=1 volts700=200.137 gain800=1 volts800=197.402
04-28 15:13:45 scand: INFO ScandScanner::do_scan: two channels
04-28 15:13:45 paneld: INFO testState: transition from 'init' to 'pause'
04-28 15:13:45 python:  INFO ageOffDataFiles:  Space Requested:  10485760L  Space Available:  19408560128L
04-28 15:13:47 paneld: INFO testState: transition from 'pause' to 'scan'
04-28 15:13:47 scand: INFO Lid opened; Scan paused.
04-28 15:13:47 paneld: INFO testState: transition from 'scan' to 'pause'
04-28 15:13:56 paneld: INFO testState: transition from 'pause' to 'scan'
04-28 15:23:40 scand: INFO cmd='/usr/local/bin/plot-laser-log-file'
04-28 15:23:41 scand: INFO plot-laser-log-file: sn='0908-0170'
04-28 15:23:41 scand: INFO plot-laser-log-file: laser data file='/home/laserlog/laser'
04-28 15:23:41 scand: INFO plot-laser-log-file: laser graphic file='/home/laserlog/laser.png'
04-28 15:23:41 scand: INFO plot-laser-log-file: max current: 700=55.1, 800=29.9
04-28 15:23:41 scand: INFO plot-laser-log-file: MAX: X=8855163, YMin=0, YMax=61
04-28 15:23:41 scand: INFO plot-laser-log-file::plot: hours=2459.8
04-28 15:23:41 scand: INFO plot-laser-log-file::plot: X as hours=2460
04-28 15:23:41 scand: INFO plot-laser-log-file::plot: exponent=3.39093510710338
04-28 15:23:41 scand: INFO plot-laser-log-file::plot: ceil exponent=4
04-28 15:23:41 scand: INFO plot-laser-log-file::plot: NX=4, XX=10000
04-28 15:23:41 scand: INFO plot-laser-log-file::plot: left=59, top=366, right=1061, bottom=64
04-28 15:23:41 scand: INFO
04-28 15:23:41 scand: INFO Laser graphic generation required 1 seconds
04-28 15:23:41 scand: INFO **** END-SCAN: GROUP='Odyssey', SCAN='2023-04-28-155909' ****
