# Supplementary material for: A genome-wide CRISPR/Cas9 screen identifies calreticulin as a selective repressor of ATF6α
Source: eLife. 2024 Jul 29;13:RP96979. doi: 10.7554/eLife.96979 (PMC11286266; doi:10.7554/eLife.96979)
Supplement: Figure 2—source data 1. [file elife-96979-fig2-data1.zip › Figure 2_ source data/Raw unedited gels for (Figure 2)/Anti-Calreticulin/2023-04-28-155909/1/SizeStdNet.data]

Header	LI-COR Odyssey/Aerius Data File
Version	1.0.2
Warning	WARNING! This file format is required for LI-COR Applications. DO NOT MODIFY DATA!
Type	SizeStdNet
Project	230428_CRL KO Clones_AO_N2
Scan	2023-04-28-155909
Analysis	1
BarCode	
App Name	Odyssey
..	 
FeatureType	Channel	Unit	ImageWidth	Sort Ascending	Version	Lines Count	Method
SizeStdNet	700	Unknown	500	false	LI-COR SIZE STD NETWORK 1.1	0	2
SizeStdNet	800	Unknown	500	false	LI-COR SIZE STD NETWORK 1.1	0	2
FeatureType	Channel	Size	Pts Count
