# Supplementary material for: A genome-wide CRISPR/Cas9 screen identifies calreticulin as a selective repressor of ATF6α
Source: eLife. 2024 Jul 29;13:RP96979. doi: 10.7554/eLife.96979 (PMC11286266; doi:10.7554/eLife.96979)
Supplement: Figure 2—figure supplement 1—source data 1. [file elife-96979-fig2-figsupp1-data1.zip]

Archive with 74 entries (66 files):
- Figure 2_figure supplement 1_source data /
- __MACOSX/._Figure 2_figure supplement 1_source data 
- Figure 2_figure supplement 1_source data /Uncropped and labelled gels for (Figure 2_figure supplement 1).pdf
- __MACOSX/Figure 2_figure supplement 1_source data /._Uncropped and labelled gels for (Figure 2_figure supplement 1).pdf
- Figure 2_figure supplement 1_source data /.DS_Store
- __MACOSX/Figure 2_figure supplement 1_source data /._.DS_Store
- Figure 2_figure supplement 1_source data /Raw unedited gels for (Figure 2_figure 2_figure supplement 1)/
- __MACOSX/Figure 2_figure supplement 1_source data /._Raw unedited gels for (Figure 2_figure 2_figure supplement 1)
- Figure 2_figure supplement 1_source data /Raw unedited gels for (Figure 2_figure 2_figure supplement 1)/Anti-KDEL/
- __MACOSX/Figure 2_figure supplement 1_source data /Raw unedited gels for (Figure 2_figure 2_figure supplement 1)/._Anti-KDEL
- Figure 2_figure supplement 1_source data /Raw unedited gels for (Figure 2_figure 2_figure supplement 1)/.DS_Store
- __MACOSX/Figure 2_figure supplement 1_source data /Raw unedited gels for (Figure 2_figure 2_figure supplement 1)/._.DS_Store
- Figure 2_figure supplement 1_source data /Raw unedited gels for (Figure 2_figure 2_figure supplement 1)/Anti-actin-30/
- __MACOSX/Figure 2_figure supplement 1_source data /Raw unedited gels for (Figure 2_figure 2_figure supplement 1)/._Anti-actin-30
- Figure 2_figure supplement 1_source data /Raw unedited gels for (Figure 2_figure 2_figure supplement 1)/Anti-KDEL/.DS_Store
- __MACOSX/Figure 2_figure supplement 1_source data /Raw unedited gels for (Figure 2_figure 2_figure supplement 1)/Anti-KDEL/._.DS_Store
- Figure 2_figure supplement 1_source data /Raw unedited gels for (Figure 2_figure 2_figure supplement 1)/Anti-KDEL/Anti-KDEL.l2d
- __MACOSX/Figure 2_figure supplement 1_source data /Raw unedited gels for (Figure 2_figure 2_figure supplement 1)/Anti-KDEL/._Anti-KDEL.l2d
- Figure 2_figure supplement 1_source data /Raw unedited gels for (Figure 2_figure 2_figure supplement 1)/Anti-KDEL/event.log
- __MACOSX/Figure 2_figure supplement 1_source data /Raw unedited gels for (Figure 2_figure 2_figure supplement 1)/Anti-KDEL/._event.log
- Figure 2_figure supplement 1_source data /Raw unedited gels for (Figure 2_figure 2_figure supplement 1)/Anti-KDEL/2024-05-03-135642/
- __MACOSX/Figure 2_figure supplement 1_source data /Raw unedited gels for (Figure 2_figure 2_figure supplement 1)/Anti-KDEL/._2024-05-03-135642
- Figure 2_figure supplement 1_source data /Raw unedited gels for (Figure 2_figure 2_figure supplement 1)/Anti-actin-30/.DS_Store
- __MACOSX/Figure 2_figure supplement 1_source data /Raw unedited gels for (Figure 2_figure 2_figure supplement 1)/Anti-actin-30/._.DS_Store
- Figure 2_figure supplement 1_source data /Raw unedited gels for (Figure 2_figure 2_figure supplement 1)/Anti-actin-30/2024-05-07-151942/
- __MACOSX/Figure 2_figure supplement 1_source data /Raw unedited gels for (Figure 2_figure 2_figure supplement 1)/Anti-actin-30/._2024-05-07-151942
- Figure 2_figure supplement 1_source data /Raw unedited gels for (Figure 2_figure 2_figure supplement 1)/Anti-actin-30/event.log
- __MACOSX/Figure 2_figure supplement 1_source data /Raw unedited gels for (Figure 2_figure 2_figure supplement 1)/Anti-actin-30/._event.log
- Figure 2_figure supplement 1_source data /Raw unedited gels for (Figure 2_figure 2_figure supplement 1)/Anti-actin-30/Anti-actin-30.l2d
- __MACOSX/Figure 2_figure supplement 1_source data /Raw unedited gels for (Figure 2_figure 2_figure supplement 1)/Anti-actin-30/._Anti-actin-30.l2d
- Figure 2_figure supplement 1_source data /Raw unedited gels for (Figure 2_figure 2_figure supplement 1)/Anti-KDEL/2024-05-03-135642/700MODIFIED.tif
- __MACOSX/Figure 2_figure supplement 1_source data /Raw unedited gels for (Figure 2_figure 2_figure supplement 1)/Anti-KDEL/2024-05-03-135642/._700MODIFIED.tif
- Figure 2_figure supplement 1_source data /Raw unedited gels for (Figure 2_figure 2_figure supplement 1)/Anti-KDEL/2024-05-03-135642/700.TIF
- __MACOSX/Figure 2_figure supplement 1_source data /Raw unedited gels for (Figure 2_figure 2_figure supplement 1)/Anti-KDEL/2024-05-03-135642/._700.TIF
- Figure 2_figure supplement 1_source data /Raw unedited gels for (Figure 2_figure 2_figure supplement 1)/Anti-KDEL/2024-05-03-135642/2024-05-03-135642_1_TH.jpg
- __MACOSX/Figure 2_figure supplement 1_source data /Raw unedited gels for (Figure 2_figure 2_figure supplement 1)/Anti-KDEL/2024-05-03-135642/._2024-05-03-135642_1_TH.jpg
- Figure 2_figure supplement 1_source data /Raw unedited gels for (Figure 2_figure 2_figure supplement 1)/Anti-KDEL/2024-05-03-135642/2024-05-03-135642.log
- __MACOSX/Figure 2_figure supplement 1_source data /Raw unedited gels for (Figure 2_figure 2_figure supplement 1)/Anti-KDEL/2024-05-03-135642/._2024-05-03-135642.log
- Figure 2_figure supplement 1_source data /Raw unedited gels for (Figure 2_figure 2_figure supplement 1)/Anti-KDEL/2024-05-03-135642/1/
- __MACOSX/Figure 2_figure supplement 1_source data /Raw unedited gels for (Figure 2_figure 2_figure supplement 1)/Anti-KDEL/2024-05-03-135642/._1
- Figure 2_figure supplement 1_source data /Raw unedited gels for (Figure 2_figure 2_figure supplement 1)/Anti-KDEL/2024-05-03-135642/800MODIFIED.tif
- __MACOSX/Figure 2_figure supplement 1_source data /Raw unedited gels for (Figure 2_figure 2_figure supplement 1)/Anti-KDEL/2024-05-03-135642/._800MODIFIED.tif
- Figure 2_figure supplement 1_source data /Raw unedited gels for (Figure 2_figure 2_figure supplement 1)/Anti-KDEL/2024-05-03-135642/800.TIF
- __MACOSX/Figure 2_figure supplement 1_source data /Raw unedited gels for (Figure 2_figure 2_figure supplement 1)/Anti-KDEL/2024-05-03-135642/._800.TIF
- Figure 2_figure supplement 1_source data /Raw unedited gels for (Figure 2_figure 2_figure supplement 1)/Anti-KDEL/2024-05-03-135642/2024-05-03-135642.scn
- __MACOSX/Figure 2_figure supplement 1_source data /Raw unedited gels for (Figure 2_figure 2_figure supplement 1)/Anti-KDEL/2024-05-03-135642/._2024-05-03-135642.scn
- Figure 2_figure supplement 1_source data /Raw unedited gels for (Figure 2_figure 2_figure supplement 1)/Anti-KDEL/2024-05-03-135642/800_modified.tif
- __MACOSX/Figure 2_figure supplement 1_source data /Raw unedited gels for (Figure 2_figure 2_figure supplement 1)/Anti-KDEL/2024-05-03-135642/._800_modified.tif
- Figure 2_figure supplement 1_source data /Raw unedited gels for (Figure 2_figure 2_figure supplement 1)/Anti-actin-30/2024-05-07-151942/700.TIF
- __MACOSX/Figure 2_figure supplement 1_source data /Raw unedited gels for (Figure 2_figure 2_figure supplement 1)/Anti-actin-30/2024-05-07-151942/._700.TIF
- Figure 2_figure supplement 1_source data /Raw unedited gels for (Figure 2_figure 2_figure supplement 1)/Anti-actin-30/2024-05-07-151942/2024-05-07-151942.scn
- __MACOSX/Figure 2_figure supplement 1_source data /Raw unedited gels for (Figure 2_figure 2_figure supplement 1)/Anti-actin-30/2024-05-07-151942/._2024-05-07-151942.scn
- Figure 2_figure supplement 1_source data /Raw unedited gels for (Figure 2_figure 2_figure supplement 1)/Anti-actin-30/2024-05-07-151942/2024-05-07-151942_1_TH.jpg
- __MACOSX/Figure 2_figure supplement 1_source data /Raw unedited gels for (Figure 2_figure 2_figure supplement 1)/Anti-actin-30/2024-05-07-151942/._2024-05-07-151942_1_TH.jpg
- Figure 2_figure supplement 1_source data /Raw unedited gels for (Figure 2_figure 2_figure supplement 1)/Anti-actin-30/2024-05-07-151942/1/
- __MACOSX/Figure 2_figure supplement 1_source data /Raw unedited gels for (Figure 2_figure 2_figure supplement 1)/Anti-actin-30/2024-05-07-151942/._1
- Figure 2_figure supplement 1_source data /Raw unedited gels for (Figure 2_figure 2_figure supplement 1)/Anti-actin-30/2024-05-07-151942/800.TIF
- __MACOSX/Figure 2_figure supplement 1_source data /Raw unedited gels for (Figure 2_figure 2_figure supplement 1)/Anti-actin-30/2024-05-07-151942/._800.TIF
- Figure 2_figure supplement 1_source data /Raw unedited gels for (Figure 2_figure 2_figure supplement 1)/Anti-actin-30/2024-05-07-151942/2024-05-07-151942.log
- __MACOSX/Figure 2_figure supplement 1_source data /Raw unedited gels for (Figure 2_figure 2_figure supplement 1)/Anti-actin-30/2024-05-07-151942/._2024-05-07-151942.log
- Figure 2_figure supplement 1_source data /Raw unedited gels for (Figure 2_figure 2_figure supplement 1)/Anti-actin-30/2024-05-07-151942/800_modified.tif
- __MACOSX/Figure 2_figure supplement 1_source data /Raw unedited gels for (Figure 2_figure 2_figure supplement 1)/Anti-actin-30/2024-05-07-151942/._800_modified.tif
- Figure 2_figure supplement 1_source data /Raw unedited gels for (Figure 2_figure 2_figure supplement 1)/Anti-KDEL/2024-05-03-135642/1/Analysis.data
- __MACOSX/Figure 2_figure supplement 1_source data /Raw unedited gels for (Figure 2_figure 2_figure supplement 1)/Anti-KDEL/2024-05-03-135642/1/._Analysis.data
- Figure 2_figure supplement 1_source data /Raw unedited gels for (Figure 2_figure 2_figure supplement 1)/Anti-KDEL/2024-05-03-135642/1/SizeStdNet.data
- __MACOSX/Figure 2_figure supplement 1_source data /Raw unedited gels for (Figure 2_figure 2_figure supplement 1)/Anti-KDEL/2024-05-03-135642/1/._SizeStdNet.data
- Figure 2_figure supplement 1_source data /Raw unedited gels for (Figure 2_figure 2_figure supplement 1)/Anti-KDEL/2024-05-03-135642/1/Experiment.data
- __MACOSX/Figure 2_figure supplement 1_source data /Raw unedited gels for (Figure 2_figure 2_figure supplement 1)/Anti-KDEL/2024-05-03-135642/1/._Experiment.data
- Figure 2_figure supplement 1_source data /Raw unedited gels for (Figure 2_figure 2_figure supplement 1)/Anti-actin-30/2024-05-07-151942/1/Analysis.data
- __MACOSX/Figure 2_figure supplement 1_source data /Raw unedited gels for (Figure 2_figure 2_figure supplement 1)/Anti-actin-30/2024-05-07-151942/1/._Analysis.data
- Figure 2_figure supplement 1_source data /Raw unedited gels for (Figure 2_figure 2_figure supplement 1)/Anti-actin-30/2024-05-07-151942/1/SizeStdNet.data
- __MACOSX/Figure 2_figure supplement 1_source data /Raw unedited gels for (Figure 2_figure 2_figure supplement 1)/Anti-actin-30/2024-05-07-151942/1/._SizeStdNet.data
- Figure 2_figure supplement 1_source data /Raw unedited gels for (Figure 2_figure 2_figure supplement 1)/Anti-actin-30/2024-05-07-151942/1/Experiment.data
- __MACOSX/Figure 2_figure supplement 1_source data /Raw unedited gels for (Figure 2_figure 2_figure supplement 1)/Anti-actin-30/2024-05-07-151942/1/._Experiment.data
