# Supplementary material for: A genome-wide CRISPR/Cas9 screen identifies calreticulin as a selective repressor of ATF6α
Source: eLife. 2024 Jul 29;13:RP96979. doi: 10.7554/eLife.96979 (PMC11286266; doi:10.7554/eLife.96979)
Supplement: Figure 2—figure supplement 1—source data 1. [file elife-96979-fig2-figsupp1-data1.zip › Figure 2_figure supplement 1_source data /Raw unedited gels for (Figure 2_figure 2_figure supplement 1)/Anti-KDEL/Anti-KDEL.l2d]

#Properties Updated
#Fri May 03 14:07:02 BST 2024
ScanNames=2024-05-03-135642
IPS0\:ScanGroupName=
Comments=
IPS0\:ScannerName=
Name=Anti-KDEL
FileVersion=Version 1.1
IPS0\:ScanName=
FileType=LI-COR LI2D Project File
NumScans=1
NumInProgress=0
IPS0\:UserName=
