# Supplementary material for: A genome-wide CRISPR/Cas9 screen identifies calreticulin as a selective repressor of ATF6α
Source: eLife. 2024 Jul 29;13:RP96979. doi: 10.7554/eLife.96979 (PMC11286266; doi:10.7554/eLife.96979)
Supplement: Figure 2—figure supplement 1—source data 1. [file elife-96979-fig2-figsupp1-data1.zip › Figure 2_figure supplement 1_source data /Raw unedited gels for (Figure 2_figure 2_figure supplement 1)/Anti-KDEL/event.log]

03/05/24 13:55:55	Information	Connected to Odyssey scanner LI-COR Odyssey (ODY-2332).
03/05/24 13:57:22	Information	Started scan Odyssey - 2024-05-03-135642 on scanner LI-COR Odyssey (ODY-2332) by Odyssey
03/05/24 14:05:36	Information	Scan completed: Odyssey - 2024-05-03-135642 on scanner LI-COR Odyssey (ODY-2332)
03/05/24 14:07:02	Information	Saving project...
