# Supplementary material for: A genome-wide CRISPR/Cas9 screen identifies calreticulin as a selective repressor of ATF6α
Source: eLife. 2024 Jul 29;13:RP96979. doi: 10.7554/eLife.96979 (PMC11286266; doi:10.7554/eLife.96979)
Supplement: Figure 2—figure supplement 1—source data 1. [file elife-96979-fig2-figsupp1-data1.zip › Figure 2_figure supplement 1_source data /Raw unedited gels for (Figure 2_figure 2_figure supplement 1)/Anti-actin-30/event.log]

07/05/24 15:18:44	Information	Connected to Odyssey scanner LI-COR Odyssey (ODY-2332).
07/05/24 15:20:23	Information	Started scan Odyssey - 2024-05-07-151942 on scanner LI-COR Odyssey (ODY-2332) by Odyssey
07/05/24 15:28:39	Information	Scan completed: Odyssey - 2024-05-07-151942 on scanner LI-COR Odyssey (ODY-2332)
07/05/24 15:29:19	Information	Saving project...
