# Supplementary material for: A genome-wide CRISPR/Cas9 screen identifies calreticulin as a selective repressor of ATF6α
Source: eLife. 2024 Jul 29;13:RP96979. doi: 10.7554/eLife.96979 (PMC11286266; doi:10.7554/eLife.96979)
Supplement: Figure 2—figure supplement 1—source data 1. [file elife-96979-fig2-figsupp1-data1.zip › Figure 2_figure supplement 1_source data /Raw unedited gels for (Figure 2_figure 2_figure supplement 1)/Anti-actin-30/2024-05-07-151942/2024-05-07-151942.log]

05-07 14:14:50 scand: INFO **** BEGIN-SCAN: GROUP='Odyssey', SCAN='2024-05-07-151942' ****
05-07 14:14:50 scand: INFO Serial Number: ODY-2332
05-07 14:14:50 scand: INFO Microscope Serial Number: 0908-0170
05-07 14:14:50 scand: INFO Software Version: 2.1.15
05-07 14:14:50 scand: INFO New doc is: <new><in><scangroup>Odyssey</scangroup><scan>2024-05-07-151942</scan><channel>700 800</channel><focus>0</focus><resolution>84</resolution><quality>medium</quality><intensity700>5</intensity700><intensity800>5</intensity800><size><x0>0</x0><y0>0</y0><x1>9</x1><y1>7</y1></size><comment/></in></new>
05-07 14:14:50 scand: INFO res='2', speed='2'
05-07 14:14:50 scand: INFO ScandScanner: bandwidth=1200Hz
05-07 14:14:50 scand: INFO ScandScanner: filter_filename=/usr/local/licor/dsp1200Hz_rev2.hex
05-07 14:14:50 scand: INFO DSPDriver::SetMargin: left=0, right=640
05-07 14:14:50 scand: INFO XYZScanStrategy::Init: initialize analog driver
05-07 14:14:50 scand: INFO XYZScanStrategy::Init: initialize DSP driver ... left=0, right=4252
05-07 14:14:50 scand: INFO DSPDriver::SetMargin: left=0, right=4252
05-07 14:14:50 scand: INFO XYZScanStrategy::Init:  left=-387 right=4641 top=0 bottom=3307
05-07 14:14:50 scand: INFO XYZScanStrategy::Init : gain700=1 volts700=200.137 gain800=1 volts800=197.402
05-07 14:14:50 scand: INFO ScandScanner::do_scan: two channels
05-07 14:14:50 paneld: INFO testState: transition from 'init' to 'pause'
05-07 14:14:50 python:  INFO ageOffDataFiles:  Space Requested:  10485760L  Space Available:  18548670464L
05-07 14:14:52 paneld: INFO testState: transition from 'pause' to 'scan'
05-07 14:14:52 scand: INFO Lid opened; Scan paused.
05-07 14:14:52 paneld: INFO testState: transition from 'scan' to 'pause'
05-07 14:15:03 paneld: INFO testState: transition from 'pause' to 'scan'
05-07 14:22:50 scand: INFO cmd='/usr/local/bin/plot-laser-log-file'
05-07 14:22:52 scand: INFO plot-laser-log-file: sn='0908-0170'
05-07 14:22:52 scand: INFO plot-laser-log-file: laser data file='/home/laserlog/laser'
05-07 14:22:52 scand: INFO plot-laser-log-file: laser graphic file='/home/laserlog/laser.png'
05-07 14:22:52 scand: INFO plot-laser-log-file: max current: 700=55.1, 800=29.9
05-07 14:22:52 scand: INFO plot-laser-log-file: MAX: X=9017665, YMin=0, YMax=61
05-07 14:22:52 scand: INFO plot-laser-log-file::plot: hours=2504.9
05-07 14:22:52 scand: INFO plot-laser-log-file::plot: X as hours=2505
05-07 14:22:52 scand: INFO plot-laser-log-file::plot: exponent=3.39880773020326
05-07 14:22:52 scand: INFO plot-laser-log-file::plot: ceil exponent=4
05-07 14:22:52 scand: INFO plot-laser-log-file::plot: NX=4, XX=10000
05-07 14:22:52 scand: INFO plot-laser-log-file::plot: left=59, top=366, right=1061, bottom=64
05-07 14:22:52 scand: INFO
05-07 14:22:52 scand: INFO Laser graphic generation required 2 seconds
05-07 14:22:52 scand: INFO **** END-SCAN: GROUP='Odyssey', SCAN='2024-05-07-151942' ****
