# Supplementary material for: A genome-wide CRISPR/Cas9 screen identifies calreticulin as a selective repressor of ATF6α
Source: eLife. 2024 Jul 29;13:RP96979. doi: 10.7554/eLife.96979 (PMC11286266; doi:10.7554/eLife.96979)
Supplement: Figure 2—figure supplement 1—source data 1. [file elife-96979-fig2-figsupp1-data1.zip › Figure 2_figure supplement 1_source data /Raw unedited gels for (Figure 2_figure 2_figure supplement 1)/Anti-actin-30/2024-05-07-151942/1/Analysis.data]

Header	LI-COR Odyssey/Aerius Data File
Version	1.0.2
Warning	WARNING! This file format is required for LI-COR Applications. DO NOT MODIFY DATA!
Type	Analysis
Project	Anti-actin-30
Scan	2024-05-07-151942
Analysis	1
BarCode	
App Name	Odyssey
..	 
FeatureType	ImageName	Name	ScanName	Analsyis Vers	Analysis State	BackGnd Type	BackGnd Id	Brightness	Contrast	Sensitivity	ColorMode	ShowImage	MinLogPt	MaxLogPt	FeaturesCount	GammaMinPt	GammaMaxPt	GammaVal	ColorRedVal	ColorGreenVal	ColorBlueVal
Analysis	700.TIF	700	2024-05-07-151942	LI-COR ANALYSIS 1.5	-1	3	-1	50	50	3	103	true	1	65535	0	1	65535	1.0	255	0	0
Analysis	800.TIF	800	2024-05-07-151942	LI-COR ANALYSIS 1.5	-1	3	-1	50	50	3	103	true	1	65535	0	1	65535	1.0	0	255	0
