# Supplementary material for: A genome-wide CRISPR/Cas9 screen identifies calreticulin as a selective repressor of ATF6α
Source: eLife. 2024 Jul 29;13:RP96979. doi: 10.7554/eLife.96979 (PMC11286266; doi:10.7554/eLife.96979)
Supplement: Figure 2—figure supplement 2—source data 1. [file elife-96979-fig2-figsupp2-data1.zip]

Archive with 52 entries (46 files):
- Figure 2_figure supplement 2_source data /
- __MACOSX/._Figure 2_figure supplement 2_source data 
- Figure 2_figure supplement 2_source data /.DS_Store
- __MACOSX/Figure 2_figure supplement 2_source data /._.DS_Store
- Figure 2_figure supplement 2_source data /Raw unedited gels for (Figure 2_figure supplement 2)/
- __MACOSX/Figure 2_figure supplement 2_source data /._Raw unedited gels for (Figure 2_figure supplement 2)
- Figure 2_figure supplement 2_source data /Uncropped and labelled gels for (Figure 2_figure supplement 2).pdf
- __MACOSX/Figure 2_figure supplement 2_source data /._Uncropped and labelled gels for (Figure 2_figure supplement 2).pdf
- Figure 2_figure supplement 2_source data /Raw unedited gels for (Figure 2_figure supplement 2)/Anti-Calnexin/
- __MACOSX/Figure 2_figure supplement 2_source data /Raw unedited gels for (Figure 2_figure supplement 2)/._Anti-Calnexin
- Figure 2_figure supplement 2_source data /Raw unedited gels for (Figure 2_figure supplement 2)/.DS_Store
- __MACOSX/Figure 2_figure supplement 2_source data /Raw unedited gels for (Figure 2_figure supplement 2)/._.DS_Store
- Figure 2_figure supplement 2_source data /Raw unedited gels for (Figure 2_figure supplement 2)/Anti-Actin /
- __MACOSX/Figure 2_figure supplement 2_source data /Raw unedited gels for (Figure 2_figure supplement 2)/._Anti-Actin 
- Figure 2_figure supplement 2_source data /Raw unedited gels for (Figure 2_figure supplement 2)/Anti-Calnexin/aog 2023-08-18 16h01m05s(Chemiluminescence).raw16.tif
- __MACOSX/Figure 2_figure supplement 2_source data /Raw unedited gels for (Figure 2_figure supplement 2)/Anti-Calnexin/._aog 2023-08-18 16h01m05s(Chemiluminescence).raw16.tif
- Figure 2_figure supplement 2_source data /Raw unedited gels for (Figure 2_figure supplement 2)/Anti-Calnexin/aog 2023-08-18 16h01m38s(Chemiluminescence).raw16.tif
- __MACOSX/Figure 2_figure supplement 2_source data /Raw unedited gels for (Figure 2_figure supplement 2)/Anti-Calnexin/._aog 2023-08-18 16h01m38s(Chemiluminescence).raw16.tif
- Figure 2_figure supplement 2_source data /Raw unedited gels for (Figure 2_figure supplement 2)/Anti-Calnexin/aog 2023-08-18 16h01m38s(Chemiluminescence).tif
- __MACOSX/Figure 2_figure supplement 2_source data /Raw unedited gels for (Figure 2_figure supplement 2)/Anti-Calnexin/._aog 2023-08-18 16h01m38s(Chemiluminescence).tif
- Figure 2_figure supplement 2_source data /Raw unedited gels for (Figure 2_figure supplement 2)/Anti-Calnexin/aog 2023-08-18 16h01m38s.scn
- __MACOSX/Figure 2_figure supplement 2_source data /Raw unedited gels for (Figure 2_figure supplement 2)/Anti-Calnexin/._aog 2023-08-18 16h01m38s.scn
- Figure 2_figure supplement 2_source data /Raw unedited gels for (Figure 2_figure supplement 2)/Anti-Calnexin/aog 2023-08-18 16h01m05s(Chemiluminescence).tif
- __MACOSX/Figure 2_figure supplement 2_source data /Raw unedited gels for (Figure 2_figure supplement 2)/Anti-Calnexin/._aog 2023-08-18 16h01m05s(Chemiluminescence).tif
- Figure 2_figure supplement 2_source data /Raw unedited gels for (Figure 2_figure supplement 2)/Anti-Calnexin/aog 2023-08-18 16h01m38s(Chemiluminescence).jpg
- __MACOSX/Figure 2_figure supplement 2_source data /Raw unedited gels for (Figure 2_figure supplement 2)/Anti-Calnexin/._aog 2023-08-18 16h01m38s(Chemiluminescence).jpg
- Figure 2_figure supplement 2_source data /Raw unedited gels for (Figure 2_figure supplement 2)/Anti-Actin /event.log
- __MACOSX/Figure 2_figure supplement 2_source data /Raw unedited gels for (Figure 2_figure supplement 2)/Anti-Actin /._event.log
- Figure 2_figure supplement 2_source data /Raw unedited gels for (Figure 2_figure supplement 2)/Anti-Actin /2023-08-21-154407/
- __MACOSX/Figure 2_figure supplement 2_source data /Raw unedited gels for (Figure 2_figure supplement 2)/Anti-Actin /._2023-08-21-154407
- Figure 2_figure supplement 2_source data /Raw unedited gels for (Figure 2_figure supplement 2)/Anti-Actin /2023-08-21-154407/700MODIFIED.tif
- __MACOSX/Figure 2_figure supplement 2_source data /Raw unedited gels for (Figure 2_figure supplement 2)/Anti-Actin /2023-08-21-154407/._700MODIFIED.tif
- Figure 2_figure supplement 2_source data /Raw unedited gels for (Figure 2_figure supplement 2)/Anti-Actin /2023-08-21-154407/700.TIF
- __MACOSX/Figure 2_figure supplement 2_source data /Raw unedited gels for (Figure 2_figure supplement 2)/Anti-Actin /2023-08-21-154407/._700.TIF
- Figure 2_figure supplement 2_source data /Raw unedited gels for (Figure 2_figure supplement 2)/Anti-Actin /2023-08-21-154407/2023-08-21-154407.scn
- __MACOSX/Figure 2_figure supplement 2_source data /Raw unedited gels for (Figure 2_figure supplement 2)/Anti-Actin /2023-08-21-154407/._2023-08-21-154407.scn
- Figure 2_figure supplement 2_source data /Raw unedited gels for (Figure 2_figure supplement 2)/Anti-Actin /2023-08-21-154407/2023-08-21-154407_1_TH.jpg
- __MACOSX/Figure 2_figure supplement 2_source data /Raw unedited gels for (Figure 2_figure supplement 2)/Anti-Actin /2023-08-21-154407/._2023-08-21-154407_1_TH.jpg
- Figure 2_figure supplement 2_source data /Raw unedited gels for (Figure 2_figure supplement 2)/Anti-Actin /2023-08-21-154407/800MODIFED.tif
- __MACOSX/Figure 2_figure supplement 2_source data /Raw unedited gels for (Figure 2_figure supplement 2)/Anti-Actin /2023-08-21-154407/._800MODIFED.tif
- Figure 2_figure supplement 2_source data /Raw unedited gels for (Figure 2_figure supplement 2)/Anti-Actin /2023-08-21-154407/1/
- __MACOSX/Figure 2_figure supplement 2_source data /Raw unedited gels for (Figure 2_figure supplement 2)/Anti-Actin /2023-08-21-154407/._1
- Figure 2_figure supplement 2_source data /Raw unedited gels for (Figure 2_figure supplement 2)/Anti-Actin /2023-08-21-154407/800.TIF
- __MACOSX/Figure 2_figure supplement 2_source data /Raw unedited gels for (Figure 2_figure supplement 2)/Anti-Actin /2023-08-21-154407/._800.TIF
- Figure 2_figure supplement 2_source data /Raw unedited gels for (Figure 2_figure supplement 2)/Anti-Actin /2023-08-21-154407/2023-08-21-154407.log
- __MACOSX/Figure 2_figure supplement 2_source data /Raw unedited gels for (Figure 2_figure supplement 2)/Anti-Actin /2023-08-21-154407/._2023-08-21-154407.log
- Figure 2_figure supplement 2_source data /Raw unedited gels for (Figure 2_figure supplement 2)/Anti-Actin /2023-08-21-154407/1/Analysis.data
- __MACOSX/Figure 2_figure supplement 2_source data /Raw unedited gels for (Figure 2_figure supplement 2)/Anti-Actin /2023-08-21-154407/1/._Analysis.data
- Figure 2_figure supplement 2_source data /Raw unedited gels for (Figure 2_figure supplement 2)/Anti-Actin /2023-08-21-154407/1/SizeStdNet.data
- __MACOSX/Figure 2_figure supplement 2_source data /Raw unedited gels for (Figure 2_figure supplement 2)/Anti-Actin /2023-08-21-154407/1/._SizeStdNet.data
- Figure 2_figure supplement 2_source data /Raw unedited gels for (Figure 2_figure supplement 2)/Anti-Actin /2023-08-21-154407/1/Experiment.data
- __MACOSX/Figure 2_figure supplement 2_source data /Raw unedited gels for (Figure 2_figure supplement 2)/Anti-Actin /2023-08-21-154407/1/._Experiment.data
