# Supplementary material for: A genome-wide CRISPR/Cas9 screen identifies calreticulin as a selective repressor of ATF6α
Source: eLife. 2024 Jul 29;13:RP96979. doi: 10.7554/eLife.96979 (PMC11286266; doi:10.7554/eLife.96979)
Supplement: Figure 2—figure supplement 2—source data 1. [file elife-96979-fig2-figsupp2-data1.zip › Figure 2_figure supplement 2_source data /Raw unedited gels for (Figure 2_figure supplement 2)/Anti-Actin /event.log]

21/08/23 15:43:22	Information	Connected to Odyssey scanner LI-COR Odyssey (ODY-2332).
21/08/23 15:44:45	Information	Started scan Odyssey - 2023-08-21-154407 on scanner LI-COR Odyssey (ODY-2332) by Odyssey
21/08/23 15:52:13	Information	Scan completed: Odyssey - 2023-08-21-154407 on scanner LI-COR Odyssey (ODY-2332)
21/08/23 15:52:58	Information	Saving project...
