# Supplementary material for: A genome-wide CRISPR/Cas9 screen identifies calreticulin as a selective repressor of ATF6α
Source: eLife. 2024 Jul 29;13:RP96979. doi: 10.7554/eLife.96979 (PMC11286266; doi:10.7554/eLife.96979)
Supplement: Figure 3—source data 1. [file elife-96979-fig3-data1.zip]

Archive with 76 entries (67 files):
- Figure 3_ source data/
- __MACOSX/._Figure 3_ source data
- Figure 3_ source data/Uncropped and labelled gels for (Figure 3B.1 and 3B.2).pdf
- __MACOSX/Figure 3_ source data/._Uncropped and labelled gels for (Figure 3B.1 and 3B.2).pdf
- Figure 3_ source data/.DS_Store
- __MACOSX/Figure 3_ source data/._.DS_Store
- Figure 3_ source data/Raw unedited gels for (Figure 3)/
- __MACOSX/Figure 3_ source data/._Raw unedited gels for (Figure 3)
- Figure 3_ source data/Raw unedited gels for (Figure 3)/.DS_Store
- __MACOSX/Figure 3_ source data/Raw unedited gels for (Figure 3)/._.DS_Store
- Figure 3_ source data/Raw unedited gels for (Figure 3)/Figure 3.B1/
- __MACOSX/Figure 3_ source data/Raw unedited gels for (Figure 3)/._Figure 3.B1
- Figure 3_ source data/Raw unedited gels for (Figure 3)/Figure 3.B2/
- __MACOSX/Figure 3_ source data/Raw unedited gels for (Figure 3)/._Figure 3.B2
- Figure 3_ source data/Raw unedited gels for (Figure 3)/Figure 3.B1/ChemiDoc_Anti-FLAG M2/
- __MACOSX/Figure 3_ source data/Raw unedited gels for (Figure 3)/Figure 3.B1/._ChemiDoc_Anti-FLAG M2
- Figure 3_ source data/Raw unedited gels for (Figure 3)/Figure 3.B2/.DS_Store
- __MACOSX/Figure 3_ source data/Raw unedited gels for (Figure 3)/Figure 3.B2/._.DS_Store
- Figure 3_ source data/Raw unedited gels for (Figure 3)/Figure 3.B2/anti-FLAgM2 ChemiDoc/
- __MACOSX/Figure 3_ source data/Raw unedited gels for (Figure 3)/Figure 3.B2/._anti-FLAgM2 ChemiDoc
- Figure 3_ source data/Raw unedited gels for (Figure 3)/Figure 3.B2/Anti-Tublin rabbit/
- __MACOSX/Figure 3_ source data/Raw unedited gels for (Figure 3)/Figure 3.B2/._Anti-Tublin rabbit
- Figure 3_ source data/Raw unedited gels for (Figure 3)/Figure 3.B1/ChemiDoc_Anti-FLAG M2/aog 2023-11-01 15h26m34s(Chemiluminescence).tif
- __MACOSX/Figure 3_ source data/Raw unedited gels for (Figure 3)/Figure 3.B1/ChemiDoc_Anti-FLAG M2/._aog 2023-11-01 15h26m34s(Chemiluminescence).tif
- Figure 3_ source data/Raw unedited gels for (Figure 3)/Figure 3.B1/ChemiDoc_Anti-FLAG M2/aog 2023-11-01 15h26m34s(Chemiluminescence).jpg
- __MACOSX/Figure 3_ source data/Raw unedited gels for (Figure 3)/Figure 3.B1/ChemiDoc_Anti-FLAG M2/._aog 2023-11-01 15h26m34s(Chemiluminescence).jpg
- Figure 3_ source data/Raw unedited gels for (Figure 3)/Figure 3.B1/ChemiDoc_Anti-FLAG M2/aog 2023-11-01 15h27m15s(Coomassie Blue).tif
- __MACOSX/Figure 3_ source data/Raw unedited gels for (Figure 3)/Figure 3.B1/ChemiDoc_Anti-FLAG M2/._aog 2023-11-01 15h27m15s(Coomassie Blue).tif
- Figure 3_ source data/Raw unedited gels for (Figure 3)/Figure 3.B1/ChemiDoc_Anti-FLAG M2/aog 2023-11-01 15h26m34s(Chemiluminescence)_Modified.raw16.tif
- __MACOSX/Figure 3_ source data/Raw unedited gels for (Figure 3)/Figure 3.B1/ChemiDoc_Anti-FLAG M2/._aog 2023-11-01 15h26m34s(Chemiluminescence)_Modified.raw16.tif
- Figure 3_ source data/Raw unedited gels for (Figure 3)/Figure 3.B1/ChemiDoc_Anti-FLAG M2/aog 2023-11-01 15h26m34s(Chemiluminescence).raw16.tif
- __MACOSX/Figure 3_ source data/Raw unedited gels for (Figure 3)/Figure 3.B1/ChemiDoc_Anti-FLAG M2/._aog 2023-11-01 15h26m34s(Chemiluminescence).raw16.tif
- Figure 3_ source data/Raw unedited gels for (Figure 3)/Figure 3.B1/ChemiDoc_Anti-FLAG M2/aog 2023-11-01 15h27m15s(Coomassie Blue).raw16.tif
- __MACOSX/Figure 3_ source data/Raw unedited gels for (Figure 3)/Figure 3.B1/ChemiDoc_Anti-FLAG M2/._aog 2023-11-01 15h27m15s(Coomassie Blue).raw16.tif
- Figure 3_ source data/Raw unedited gels for (Figure 3)/Figure 3.B2/anti-FLAgM2 ChemiDoc/aog 2023-11-22 12h28m11s(Coomassie Blue).jpg
- __MACOSX/Figure 3_ source data/Raw unedited gels for (Figure 3)/Figure 3.B2/anti-FLAgM2 ChemiDoc/._aog 2023-11-22 12h28m11s(Coomassie Blue).jpg
- Figure 3_ source data/Raw unedited gels for (Figure 3)/Figure 3.B2/anti-FLAgM2 ChemiDoc/aog 2023-11-22 12h27m28s(Chemiluminescence).tif
- __MACOSX/Figure 3_ source data/Raw unedited gels for (Figure 3)/Figure 3.B2/anti-FLAgM2 ChemiDoc/._aog 2023-11-22 12h27m28s(Chemiluminescence).tif
- Figure 3_ source data/Raw unedited gels for (Figure 3)/Figure 3.B2/anti-FLAgM2 ChemiDoc/aog 2023-11-22 12h27m28s(Chemiluminescence).jpg
- __MACOSX/Figure 3_ source data/Raw unedited gels for (Figure 3)/Figure 3.B2/anti-FLAgM2 ChemiDoc/._aog 2023-11-22 12h27m28s(Chemiluminescence).jpg
- Figure 3_ source data/Raw unedited gels for (Figure 3)/Figure 3.B2/anti-FLAgM2 ChemiDoc/aog 2023-11-22 12h27m28s(Chemiluminescence).raw16.tif
- __MACOSX/Figure 3_ source data/Raw unedited gels for (Figure 3)/Figure 3.B2/anti-FLAgM2 ChemiDoc/._aog 2023-11-22 12h27m28s(Chemiluminescence).raw16.tif
- Figure 3_ source data/Raw unedited gels for (Figure 3)/Figure 3.B2/anti-FLAgM2 ChemiDoc/aog 2023-11-22 12h28m11s(Coomassie Blue).tif
- __MACOSX/Figure 3_ source data/Raw unedited gels for (Figure 3)/Figure 3.B2/anti-FLAgM2 ChemiDoc/._aog 2023-11-22 12h28m11s(Coomassie Blue).tif
- Figure 3_ source data/Raw unedited gels for (Figure 3)/Figure 3.B2/anti-FLAgM2 ChemiDoc/aog 2023-11-22 12h27m28s(Chemiluminescence)_modified.tif
- __MACOSX/Figure 3_ source data/Raw unedited gels for (Figure 3)/Figure 3.B2/anti-FLAgM2 ChemiDoc/._aog 2023-11-22 12h27m28s(Chemiluminescence)_modified.tif
- Figure 3_ source data/Raw unedited gels for (Figure 3)/Figure 3.B2/anti-FLAgM2 ChemiDoc/aog 2023-11-22 12h27m28s(Chemiluminescence)_Modified.raw16.tif
- __MACOSX/Figure 3_ source data/Raw unedited gels for (Figure 3)/Figure 3.B2/anti-FLAgM2 ChemiDoc/._aog 2023-11-22 12h27m28s(Chemiluminescence)_Modified.raw16.tif
- Figure 3_ source data/Raw unedited gels for (Figure 3)/Figure 3.B2/anti-FLAgM2 ChemiDoc/aog 2023-11-22 12h28m11s(Coomassie Blue).raw16.tif
- __MACOSX/Figure 3_ source data/Raw unedited gels for (Figure 3)/Figure 3.B2/anti-FLAgM2 ChemiDoc/._aog 2023-11-22 12h28m11s(Coomassie Blue).raw16.tif
- Figure 3_ source data/Raw unedited gels for (Figure 3)/Figure 3.B2/Anti-Tublin rabbit/2023-11-23-135305/
- __MACOSX/Figure 3_ source data/Raw unedited gels for (Figure 3)/Figure 3.B2/Anti-Tublin rabbit/._2023-11-23-135305
- Figure 3_ source data/Raw unedited gels for (Figure 3)/Figure 3.B2/Anti-Tublin rabbit/Anti-Tublin rabbit.l2d
- __MACOSX/Figure 3_ source data/Raw unedited gels for (Figure 3)/Figure 3.B2/Anti-Tublin rabbit/._Anti-Tublin rabbit.l2d
- Figure 3_ source data/Raw unedited gels for (Figure 3)/Figure 3.B2/Anti-Tublin rabbit/event.log
- __MACOSX/Figure 3_ source data/Raw unedited gels for (Figure 3)/Figure 3.B2/Anti-Tublin rabbit/._event.log
- Figure 3_ source data/Raw unedited gels for (Figure 3)/Figure 3.B2/Anti-Tublin rabbit/2023-11-23-135305/700.TIF
- __MACOSX/Figure 3_ source data/Raw unedited gels for (Figure 3)/Figure 3.B2/Anti-Tublin rabbit/2023-11-23-135305/._700.TIF
- Figure 3_ source data/Raw unedited gels for (Figure 3)/Figure 3.B2/Anti-Tublin rabbit/2023-11-23-135305/2023-11-23-135305_1_TH.jpg
- __MACOSX/Figure 3_ source data/Raw unedited gels for (Figure 3)/Figure 3.B2/Anti-Tublin rabbit/2023-11-23-135305/._2023-11-23-135305_1_TH.jpg
- Figure 3_ source data/Raw unedited gels for (Figure 3)/Figure 3.B2/Anti-Tublin rabbit/2023-11-23-135305/1/
- __MACOSX/Figure 3_ source data/Raw unedited gels for (Figure 3)/Figure 3.B2/Anti-Tublin rabbit/2023-11-23-135305/._1
- Figure 3_ source data/Raw unedited gels for (Figure 3)/Figure 3.B2/Anti-Tublin rabbit/2023-11-23-135305/2023-11-23-135305.scn
- __MACOSX/Figure 3_ source data/Raw unedited gels for (Figure 3)/Figure 3.B2/Anti-Tublin rabbit/2023-11-23-135305/._2023-11-23-135305.scn
- Figure 3_ source data/Raw unedited gels for (Figure 3)/Figure 3.B2/Anti-Tublin rabbit/2023-11-23-135305/2023-11-23-135305.log
- __MACOSX/Figure 3_ source data/Raw unedited gels for (Figure 3)/Figure 3.B2/Anti-Tublin rabbit/2023-11-23-135305/._2023-11-23-135305.log
- Figure 3_ source data/Raw unedited gels for (Figure 3)/Figure 3.B2/Anti-Tublin rabbit/2023-11-23-135305/800.TIF
- __MACOSX/Figure 3_ source data/Raw unedited gels for (Figure 3)/Figure 3.B2/Anti-Tublin rabbit/2023-11-23-135305/._800.TIF
- Figure 3_ source data/Raw unedited gels for (Figure 3)/Figure 3.B2/Anti-Tublin rabbit/2023-11-23-135305/800_modified.tif
- __MACOSX/Figure 3_ source data/Raw unedited gels for (Figure 3)/Figure 3.B2/Anti-Tublin rabbit/2023-11-23-135305/._800_modified.tif
- Figure 3_ source data/Raw unedited gels for (Figure 3)/Figure 3.B2/Anti-Tublin rabbit/2023-11-23-135305/1/Analysis.data
- __MACOSX/Figure 3_ source data/Raw unedited gels for (Figure 3)/Figure 3.B2/Anti-Tublin rabbit/2023-11-23-135305/1/._Analysis.data
- Figure 3_ source data/Raw unedited gels for (Figure 3)/Figure 3.B2/Anti-Tublin rabbit/2023-11-23-135305/1/SizeStdNet.data
- __MACOSX/Figure 3_ source data/Raw unedited gels for (Figure 3)/Figure 3.B2/Anti-Tublin rabbit/2023-11-23-135305/1/._SizeStdNet.data
- Figure 3_ source data/Raw unedited gels for (Figure 3)/Figure 3.B2/Anti-Tublin rabbit/2023-11-23-135305/1/Experiment.data
- __MACOSX/Figure 3_ source data/Raw unedited gels for (Figure 3)/Figure 3.B2/Anti-Tublin rabbit/2023-11-23-135305/1/._Experiment.data
