# Supplementary material for: A genome-wide CRISPR/Cas9 screen identifies calreticulin as a selective repressor of ATF6α
Source: eLife. 2024 Jul 29;13:RP96979. doi: 10.7554/eLife.96979 (PMC11286266; doi:10.7554/eLife.96979)
Supplement: Figure 3—source data 1. [file elife-96979-fig3-data1.zip › Figure 3_ source data/Raw unedited gels for (Figure 3)/Figure 3.B2/Anti-Tublin rabbit/Anti-Tublin rabbit.l2d]

#Properties Updated
#Thu Nov 23 14:02:50 GMT 2023
ScanNames=2023-11-23-135305
IPS0\:ScanGroupName=
Comments=
IPS0\:ScannerName=
Name=Anti-Tublin rabbit
FileVersion=Version 1.1
IPS0\:ScanName=
FileType=LI-COR LI2D Project File
NumScans=1
NumInProgress=0
IPS0\:UserName=
