# Supplementary material for: A genome-wide CRISPR/Cas9 screen identifies calreticulin as a selective repressor of ATF6α
Source: eLife. 2024 Jul 29;13:RP96979. doi: 10.7554/eLife.96979 (PMC11286266; doi:10.7554/eLife.96979)
Supplement: Figure 3—source data 1. [file elife-96979-fig3-data1.zip › Figure 3_ source data/Raw unedited gels for (Figure 3)/Figure 3.B2/Anti-Tublin rabbit/event.log]

23/11/23 13:51:44	Information	Connected to Odyssey scanner LI-COR Odyssey (ODY-2332).
23/11/23 13:53:43	Information	Started scan Odyssey - 2023-11-23-135305 on scanner LI-COR Odyssey (ODY-2332) by Odyssey
23/11/23 14:02:29	Information	Scan completed: Odyssey - 2023-11-23-135305 on scanner LI-COR Odyssey (ODY-2332)
23/11/23 14:02:50	Information	Saving project...
