# Supplementary material for: A genome-wide CRISPR/Cas9 screen identifies calreticulin as a selective repressor of ATF6α
Source: eLife. 2024 Jul 29;13:RP96979. doi: 10.7554/eLife.96979 (PMC11286266; doi:10.7554/eLife.96979)
Supplement: Figure 3—figure supplement 1—source code 1. [file elife-96979-fig3-figsupp1-code1.zip]

Archive with 52 entries (46 files):
- Figure 3_figure supplement 1_source data /
- __MACOSX/._Figure 3_figure supplement 1_source data 
- Figure 3_figure supplement 1_source data /.DS_Store
- __MACOSX/Figure 3_figure supplement 1_source data /._.DS_Store
- Figure 3_figure supplement 1_source data /Uncropped and labelled gels for (Figure 3_figure supplement 1).pdf
- __MACOSX/Figure 3_figure supplement 1_source data /._Uncropped and labelled gels for (Figure 3_figure supplement 1).pdf
- Figure 3_figure supplement 1_source data /Raw unedited gels for (Figure 3-figure supplement 1)/
- __MACOSX/Figure 3_figure supplement 1_source data /._Raw unedited gels for (Figure 3-figure supplement 1)
- Figure 3_figure supplement 1_source data /Raw unedited gels for (Figure 3-figure supplement 1)/.DS_Store
- __MACOSX/Figure 3_figure supplement 1_source data /Raw unedited gels for (Figure 3-figure supplement 1)/._.DS_Store
- Figure 3_figure supplement 1_source data /Raw unedited gels for (Figure 3-figure supplement 1)/anti-FLAGM2 HRP/
- __MACOSX/Figure 3_figure supplement 1_source data /Raw unedited gels for (Figure 3-figure supplement 1)/._anti-FLAGM2 HRP
- Figure 3_figure supplement 1_source data /Raw unedited gels for (Figure 3-figure supplement 1)/tubulin-licor/
- __MACOSX/Figure 3_figure supplement 1_source data /Raw unedited gels for (Figure 3-figure supplement 1)/._tubulin-licor
- Figure 3_figure supplement 1_source data /Raw unedited gels for (Figure 3-figure supplement 1)/anti-FLAGM2 HRP/aog 2024-05-21 14h25m19s(Coomassie Blue).tif
- __MACOSX/Figure 3_figure supplement 1_source data /Raw unedited gels for (Figure 3-figure supplement 1)/anti-FLAGM2 HRP/._aog 2024-05-21 14h25m19s(Coomassie Blue).tif
- Figure 3_figure supplement 1_source data /Raw unedited gels for (Figure 3-figure supplement 1)/anti-FLAGM2 HRP/aog 2024-05-21 14h25m19s(Coomassie Blue).jpg
- __MACOSX/Figure 3_figure supplement 1_source data /Raw unedited gels for (Figure 3-figure supplement 1)/anti-FLAGM2 HRP/._aog 2024-05-21 14h25m19s(Coomassie Blue).jpg
- Figure 3_figure supplement 1_source data /Raw unedited gels for (Figure 3-figure supplement 1)/anti-FLAGM2 HRP/aog 2024-05-21 14h23m59s(Chemiluminescence).tif
- __MACOSX/Figure 3_figure supplement 1_source data /Raw unedited gels for (Figure 3-figure supplement 1)/anti-FLAGM2 HRP/._aog 2024-05-21 14h23m59s(Chemiluminescence).tif
- Figure 3_figure supplement 1_source data /Raw unedited gels for (Figure 3-figure supplement 1)/anti-FLAGM2 HRP/aog 2024-05-21 14h23m59s(Chemiluminescence).raw16.tif
- __MACOSX/Figure 3_figure supplement 1_source data /Raw unedited gels for (Figure 3-figure supplement 1)/anti-FLAGM2 HRP/._aog 2024-05-21 14h23m59s(Chemiluminescence).raw16.tif
- Figure 3_figure supplement 1_source data /Raw unedited gels for (Figure 3-figure supplement 1)/anti-FLAGM2 HRP/aog 2024-05-21 14h23m59s(Chemiluminescence).jpg
- __MACOSX/Figure 3_figure supplement 1_source data /Raw unedited gels for (Figure 3-figure supplement 1)/anti-FLAGM2 HRP/._aog 2024-05-21 14h23m59s(Chemiluminescence).jpg
- Figure 3_figure supplement 1_source data /Raw unedited gels for (Figure 3-figure supplement 1)/anti-FLAGM2 HRP/aog 2024-05-21 14h25m19s(Coomassie Blue).raw16.tif
- __MACOSX/Figure 3_figure supplement 1_source data /Raw unedited gels for (Figure 3-figure supplement 1)/anti-FLAGM2 HRP/._aog 2024-05-21 14h25m19s(Coomassie Blue).raw16.tif
- Figure 3_figure supplement 1_source data /Raw unedited gels for (Figure 3-figure supplement 1)/tubulin-licor/tubulin-licor.l2d
- __MACOSX/Figure 3_figure supplement 1_source data /Raw unedited gels for (Figure 3-figure supplement 1)/tubulin-licor/._tubulin-licor.l2d
- Figure 3_figure supplement 1_source data /Raw unedited gels for (Figure 3-figure supplement 1)/tubulin-licor/2024-05-28-142856/
- __MACOSX/Figure 3_figure supplement 1_source data /Raw unedited gels for (Figure 3-figure supplement 1)/tubulin-licor/._2024-05-28-142856
- Figure 3_figure supplement 1_source data /Raw unedited gels for (Figure 3-figure supplement 1)/tubulin-licor/event.log
- __MACOSX/Figure 3_figure supplement 1_source data /Raw unedited gels for (Figure 3-figure supplement 1)/tubulin-licor/._event.log
- Figure 3_figure supplement 1_source data /Raw unedited gels for (Figure 3-figure supplement 1)/tubulin-licor/2024-05-28-142856/700.TIF
- __MACOSX/Figure 3_figure supplement 1_source data /Raw unedited gels for (Figure 3-figure supplement 1)/tubulin-licor/2024-05-28-142856/._700.TIF
- Figure 3_figure supplement 1_source data /Raw unedited gels for (Figure 3-figure supplement 1)/tubulin-licor/2024-05-28-142856/2024-05-28-142856.scn
- __MACOSX/Figure 3_figure supplement 1_source data /Raw unedited gels for (Figure 3-figure supplement 1)/tubulin-licor/2024-05-28-142856/._2024-05-28-142856.scn
- Figure 3_figure supplement 1_source data /Raw unedited gels for (Figure 3-figure supplement 1)/tubulin-licor/2024-05-28-142856/1/
- __MACOSX/Figure 3_figure supplement 1_source data /Raw unedited gels for (Figure 3-figure supplement 1)/tubulin-licor/2024-05-28-142856/._1
- Figure 3_figure supplement 1_source data /Raw unedited gels for (Figure 3-figure supplement 1)/tubulin-licor/2024-05-28-142856/2024-05-28-142856_1_TH.jpg
- __MACOSX/Figure 3_figure supplement 1_source data /Raw unedited gels for (Figure 3-figure supplement 1)/tubulin-licor/2024-05-28-142856/._2024-05-28-142856_1_TH.jpg
- Figure 3_figure supplement 1_source data /Raw unedited gels for (Figure 3-figure supplement 1)/tubulin-licor/2024-05-28-142856/800.TIF
- __MACOSX/Figure 3_figure supplement 1_source data /Raw unedited gels for (Figure 3-figure supplement 1)/tubulin-licor/2024-05-28-142856/._800.TIF
- Figure 3_figure supplement 1_source data /Raw unedited gels for (Figure 3-figure supplement 1)/tubulin-licor/2024-05-28-142856/800_modified.tif
- __MACOSX/Figure 3_figure supplement 1_source data /Raw unedited gels for (Figure 3-figure supplement 1)/tubulin-licor/2024-05-28-142856/._800_modified.tif
- Figure 3_figure supplement 1_source data /Raw unedited gels for (Figure 3-figure supplement 1)/tubulin-licor/2024-05-28-142856/2024-05-28-142856.log
- __MACOSX/Figure 3_figure supplement 1_source data /Raw unedited gels for (Figure 3-figure supplement 1)/tubulin-licor/2024-05-28-142856/._2024-05-28-142856.log
- Figure 3_figure supplement 1_source data /Raw unedited gels for (Figure 3-figure supplement 1)/tubulin-licor/2024-05-28-142856/1/Analysis.data
- __MACOSX/Figure 3_figure supplement 1_source data /Raw unedited gels for (Figure 3-figure supplement 1)/tubulin-licor/2024-05-28-142856/1/._Analysis.data
- Figure 3_figure supplement 1_source data /Raw unedited gels for (Figure 3-figure supplement 1)/tubulin-licor/2024-05-28-142856/1/SizeStdNet.data
- __MACOSX/Figure 3_figure supplement 1_source data /Raw unedited gels for (Figure 3-figure supplement 1)/tubulin-licor/2024-05-28-142856/1/._SizeStdNet.data
- Figure 3_figure supplement 1_source data /Raw unedited gels for (Figure 3-figure supplement 1)/tubulin-licor/2024-05-28-142856/1/Experiment.data
- __MACOSX/Figure 3_figure supplement 1_source data /Raw unedited gels for (Figure 3-figure supplement 1)/tubulin-licor/2024-05-28-142856/1/._Experiment.data
