# Supplementary material for: A genome-wide CRISPR/Cas9 screen identifies calreticulin as a selective repressor of ATF6α
Source: eLife. 2024 Jul 29;13:RP96979. doi: 10.7554/eLife.96979 (PMC11286266; doi:10.7554/eLife.96979)
Supplement: Figure 3—figure supplement 1—source code 1. [file elife-96979-fig3-figsupp1-code1.zip › Figure 3_figure supplement 1_source data /Raw unedited gels for (Figure 3-figure supplement 1)/tubulin-licor/tubulin-licor.l2d]

#Properties Updated
#Tue May 28 14:45:34 BST 2024
ScanNames=2024-05-28-142856
IPS0\:ScanGroupName=
Comments=
IPS0\:ScannerName=
Name=tubulin-licor
FileVersion=Version 1.1
IPS0\:ScanName=
FileType=LI-COR LI2D Project File
NumScans=1
NumInProgress=0
IPS0\:UserName=
