# Supplementary material for: A genome-wide CRISPR/Cas9 screen identifies calreticulin as a selective repressor of ATF6α
Source: eLife. 2024 Jul 29;13:RP96979. doi: 10.7554/eLife.96979 (PMC11286266; doi:10.7554/eLife.96979)
Supplement: Figure 3—figure supplement 1—source code 1. [file elife-96979-fig3-figsupp1-code1.zip › Figure 3_figure supplement 1_source data /Raw unedited gels for (Figure 3-figure supplement 1)/tubulin-licor/event.log]

28/05/24 14:28:11	Information	Connected to Odyssey scanner LI-COR Odyssey (ODY-2332).
28/05/24 14:29:35	Information	Started scan Odyssey - 2024-05-28-142856 on scanner LI-COR Odyssey (ODY-2332) by Odyssey
28/05/24 14:42:15	Information	Scan completed: Odyssey - 2024-05-28-142856 on scanner LI-COR Odyssey (ODY-2332)
28/05/24 14:45:34	Information	Saving project...
