# Supplementary material for: A genome-wide CRISPR/Cas9 screen identifies calreticulin as a selective repressor of ATF6α
Source: eLife. 2024 Jul 29;13:RP96979. doi: 10.7554/eLife.96979 (PMC11286266; doi:10.7554/eLife.96979)
Supplement: Figure 4—source data 1. [file elife-96979-fig4-data1.zip]

Archive with 62 entries (57 files):
- Figure 4_source data/
- __MACOSX/._Figure 4_source data
- Figure 4_source data/Raw unedited gels for (Figure 4)/
- __MACOSX/Figure 4_source data/._Raw unedited gels for (Figure 4)
- Figure 4_source data/.DS_Store
- __MACOSX/Figure 4_source data/._.DS_Store
- Figure 4_source data/Uncropped and labelled gels for (Figure 4).pdf
- __MACOSX/Figure 4_source data/._Uncropped and labelled gels for (Figure 4).pdf
- Figure 4_source data/Raw unedited gels for (Figure 4)/.DS_Store
- __MACOSX/Figure 4_source data/Raw unedited gels for (Figure 4)/._.DS_Store
- Figure 4_source data/Raw unedited gels for (Figure 4)/3. Anti-GFP HRP_less exposure for IP/
- __MACOSX/Figure 4_source data/Raw unedited gels for (Figure 4)/._3. Anti-GFP HRP_less exposure for IP
- Figure 4_source data/Raw unedited gels for (Figure 4)/1. anti_CRT_Rb_Licor/
- __MACOSX/Figure 4_source data/Raw unedited gels for (Figure 4)/._1. anti_CRT_Rb_Licor
- Figure 4_source data/Raw unedited gels for (Figure 4)/2. Anti-GFP HRP/
- __MACOSX/Figure 4_source data/Raw unedited gels for (Figure 4)/._2. Anti-GFP HRP
- Figure 4_source data/Raw unedited gels for (Figure 4)/3. Anti-GFP HRP_less exposure for IP/aog 2023-07-18 10h46m35s(Chemiluminescence).jpg
- __MACOSX/Figure 4_source data/Raw unedited gels for (Figure 4)/3. Anti-GFP HRP_less exposure for IP/._aog 2023-07-18 10h46m35s(Chemiluminescence).jpg
- Figure 4_source data/Raw unedited gels for (Figure 4)/3. Anti-GFP HRP_less exposure for IP/aog 2023-07-18 10h46m35s(Chemiluminescence).tif
- __MACOSX/Figure 4_source data/Raw unedited gels for (Figure 4)/3. Anti-GFP HRP_less exposure for IP/._aog 2023-07-18 10h46m35s(Chemiluminescence).tif
- Figure 4_source data/Raw unedited gels for (Figure 4)/3. Anti-GFP HRP_less exposure for IP/aog 2023-07-18 10h46m35s(Chemiluminescence).raw16.tif
- __MACOSX/Figure 4_source data/Raw unedited gels for (Figure 4)/3. Anti-GFP HRP_less exposure for IP/._aog 2023-07-18 10h46m35s(Chemiluminescence).raw16.tif
- Figure 4_source data/Raw unedited gels for (Figure 4)/3. Anti-GFP HRP_less exposure for IP/aog 2023-07-18 10h47m11s(Coomassie Blue).raw16.tif
- __MACOSX/Figure 4_source data/Raw unedited gels for (Figure 4)/3. Anti-GFP HRP_less exposure for IP/._aog 2023-07-18 10h47m11s(Coomassie Blue).raw16.tif
- Figure 4_source data/Raw unedited gels for (Figure 4)/3. Anti-GFP HRP_less exposure for IP/aog 2023-07-18 10h47m11s(Coomassie Blue).tif
- __MACOSX/Figure 4_source data/Raw unedited gels for (Figure 4)/3. Anti-GFP HRP_less exposure for IP/._aog 2023-07-18 10h47m11s(Coomassie Blue).tif
- Figure 4_source data/Raw unedited gels for (Figure 4)/3. Anti-GFP HRP_less exposure for IP/aog 2023-07-18 10h47m11s(Coomassie Blue).jpg
- __MACOSX/Figure 4_source data/Raw unedited gels for (Figure 4)/3. Anti-GFP HRP_less exposure for IP/._aog 2023-07-18 10h47m11s(Coomassie Blue).jpg
- Figure 4_source data/Raw unedited gels for (Figure 4)/1. anti_CRT_Rb_Licor/700.TIF
- __MACOSX/Figure 4_source data/Raw unedited gels for (Figure 4)/1. anti_CRT_Rb_Licor/._700.TIF
- Figure 4_source data/Raw unedited gels for (Figure 4)/1. anti_CRT_Rb_Licor/.DS_Store
- __MACOSX/Figure 4_source data/Raw unedited gels for (Figure 4)/1. anti_CRT_Rb_Licor/._.DS_Store
- Figure 4_source data/Raw unedited gels for (Figure 4)/1. anti_CRT_Rb_Licor/800_Modified2.tif
- __MACOSX/Figure 4_source data/Raw unedited gels for (Figure 4)/1. anti_CRT_Rb_Licor/._800_Modified2.tif
- Figure 4_source data/Raw unedited gels for (Figure 4)/1. anti_CRT_Rb_Licor/2023-07-14-112039.log
- __MACOSX/Figure 4_source data/Raw unedited gels for (Figure 4)/1. anti_CRT_Rb_Licor/._2023-07-14-112039.log
- Figure 4_source data/Raw unedited gels for (Figure 4)/1. anti_CRT_Rb_Licor/800.TIF
- __MACOSX/Figure 4_source data/Raw unedited gels for (Figure 4)/1. anti_CRT_Rb_Licor/._800.TIF
- Figure 4_source data/Raw unedited gels for (Figure 4)/1. anti_CRT_Rb_Licor/2023-07-14-112039_230626_co-ip_2_trial_5_anti-G34_TH.jpg
- __MACOSX/Figure 4_source data/Raw unedited gels for (Figure 4)/1. anti_CRT_Rb_Licor/._2023-07-14-112039_230626_co-ip_2_trial_5_anti-G34_TH.jpg
- Figure 4_source data/Raw unedited gels for (Figure 4)/1. anti_CRT_Rb_Licor/800_Modified.tif
- __MACOSX/Figure 4_source data/Raw unedited gels for (Figure 4)/1. anti_CRT_Rb_Licor/._800_Modified.tif
- Figure 4_source data/Raw unedited gels for (Figure 4)/2. Anti-GFP HRP/.DS_Store
- __MACOSX/Figure 4_source data/Raw unedited gels for (Figure 4)/2. Anti-GFP HRP/._.DS_Store
- Figure 4_source data/Raw unedited gels for (Figure 4)/2. Anti-GFP HRP/aog 2023-07-14 13h53m16s(Chemiluminescence).raw16_MODIFIED.tif
- __MACOSX/Figure 4_source data/Raw unedited gels for (Figure 4)/2. Anti-GFP HRP/._aog 2023-07-14 13h53m16s(Chemiluminescence).raw16_MODIFIED.tif
- Figure 4_source data/Raw unedited gels for (Figure 4)/2. Anti-GFP HRP/aog 2023-07-14 13h53m50s(Coomassie Blue).raw16.tif
- __MACOSX/Figure 4_source data/Raw unedited gels for (Figure 4)/2. Anti-GFP HRP/._aog 2023-07-14 13h53m50s(Coomassie Blue).raw16.tif
- Figure 4_source data/Raw unedited gels for (Figure 4)/2. Anti-GFP HRP/aog 2023-07-14 13h53m16s(Chemiluminescence).raw16_Modified 2.tif
- __MACOSX/Figure 4_source data/Raw unedited gels for (Figure 4)/2. Anti-GFP HRP/._aog 2023-07-14 13h53m16s(Chemiluminescence).raw16_Modified 2.tif
- Figure 4_source data/Raw unedited gels for (Figure 4)/2. Anti-GFP HRP/aog 2023-07-14 13h53m16s(Chemiluminescence).raw16_Modified 3.tif
- __MACOSX/Figure 4_source data/Raw unedited gels for (Figure 4)/2. Anti-GFP HRP/._aog 2023-07-14 13h53m16s(Chemiluminescence).raw16_Modified 3.tif
- Figure 4_source data/Raw unedited gels for (Figure 4)/2. Anti-GFP HRP/aog 2023-07-14 13h53m16s(Chemiluminescence).tif
- __MACOSX/Figure 4_source data/Raw unedited gels for (Figure 4)/2. Anti-GFP HRP/._aog 2023-07-14 13h53m16s(Chemiluminescence).tif
- Figure 4_source data/Raw unedited gels for (Figure 4)/2. Anti-GFP HRP/aog 2023-07-14 13h56m02s(Chemiluminescence)MODIFIED.raw16.tif
- __MACOSX/Figure 4_source data/Raw unedited gels for (Figure 4)/2. Anti-GFP HRP/._aog 2023-07-14 13h56m02s(Chemiluminescence)MODIFIED.raw16.tif
- Figure 4_source data/Raw unedited gels for (Figure 4)/2. Anti-GFP HRP/aog 2023-07-14 13h53m50s(Coomassie Blue).tif
- __MACOSX/Figure 4_source data/Raw unedited gels for (Figure 4)/2. Anti-GFP HRP/._aog 2023-07-14 13h53m50s(Coomassie Blue).tif
- Figure 4_source data/Raw unedited gels for (Figure 4)/2. Anti-GFP HRP/aog 2023-07-14 13h53m50s(Coomassie Blue).jpg
- __MACOSX/Figure 4_source data/Raw unedited gels for (Figure 4)/2. Anti-GFP HRP/._aog 2023-07-14 13h53m50s(Coomassie Blue).jpg
- Figure 4_source data/Raw unedited gels for (Figure 4)/2. Anti-GFP HRP/aog 2023-07-14 13h53m16s(Chemiluminescence).jpg
- __MACOSX/Figure 4_source data/Raw unedited gels for (Figure 4)/2. Anti-GFP HRP/._aog 2023-07-14 13h53m16s(Chemiluminescence).jpg
