# Supplementary material for: A genome-wide CRISPR/Cas9 screen identifies calreticulin as a selective repressor of ATF6α
Source: eLife. 2024 Jul 29;13:RP96979. doi: 10.7554/eLife.96979 (PMC11286266; doi:10.7554/eLife.96979)
Supplement: Figure 4—figure supplement 1—source data 1. [file elife-96979-fig4-figsupp1-data1.zip]

Archive with 26 entries (23 files):
- Figure 4_figure supplement 1_source data/
- __MACOSX/._Figure 4_figure supplement 1_source data
- Figure 4_figure supplement 1_source data/.DS_Store
- __MACOSX/Figure 4_figure supplement 1_source data/._.DS_Store
- Figure 4_figure supplement 1_source data/Uncropped and labelled gels for (Figure 4-figure supplement 1).pdf
- __MACOSX/Figure 4_figure supplement 1_source data/._Uncropped and labelled gels for (Figure 4-figure supplement 1).pdf
- Figure 4_figure supplement 1_source data/Raw unedited gels for (Figure 4-figure supplement 1)/
- __MACOSX/Figure 4_figure supplement 1_source data/._Raw unedited gels for (Figure 4-figure supplement 1)
- Figure 4_figure supplement 1_source data/Raw unedited gels for (Figure 4-figure supplement 1)/.DS_Store
- __MACOSX/Figure 4_figure supplement 1_source data/Raw unedited gels for (Figure 4-figure supplement 1)/._.DS_Store
- Figure 4_figure supplement 1_source data/Raw unedited gels for (Figure 4-figure supplement 1)/CRT and Actin/
- __MACOSX/Figure 4_figure supplement 1_source data/Raw unedited gels for (Figure 4-figure supplement 1)/._CRT and Actin
- Figure 4_figure supplement 1_source data/Raw unedited gels for (Figure 4-figure supplement 1)/CRT and Actin/700.TIF
- __MACOSX/Figure 4_figure supplement 1_source data/Raw unedited gels for (Figure 4-figure supplement 1)/CRT and Actin/._700.TIF
- Figure 4_figure supplement 1_source data/Raw unedited gels for (Figure 4-figure supplement 1)/CRT and Actin/Thumbs.db
- __MACOSX/Figure 4_figure supplement 1_source data/Raw unedited gels for (Figure 4-figure supplement 1)/CRT and Actin/._Thumbs.db
- Figure 4_figure supplement 1_source data/Raw unedited gels for (Figure 4-figure supplement 1)/CRT and Actin/2023-03-03-145322.scn
- __MACOSX/Figure 4_figure supplement 1_source data/Raw unedited gels for (Figure 4-figure supplement 1)/CRT and Actin/._2023-03-03-145322.scn
- Figure 4_figure supplement 1_source data/Raw unedited gels for (Figure 4-figure supplement 1)/CRT and Actin/2023-03-03-145322_1_TH.jpg
- __MACOSX/Figure 4_figure supplement 1_source data/Raw unedited gels for (Figure 4-figure supplement 1)/CRT and Actin/._2023-03-03-145322_1_TH.jpg
- Figure 4_figure supplement 1_source data/Raw unedited gels for (Figure 4-figure supplement 1)/CRT and Actin/800 modified.tif
- __MACOSX/Figure 4_figure supplement 1_source data/Raw unedited gels for (Figure 4-figure supplement 1)/CRT and Actin/._800 modified.tif
- Figure 4_figure supplement 1_source data/Raw unedited gels for (Figure 4-figure supplement 1)/CRT and Actin/800.TIF
- __MACOSX/Figure 4_figure supplement 1_source data/Raw unedited gels for (Figure 4-figure supplement 1)/CRT and Actin/._800.TIF
- Figure 4_figure supplement 1_source data/Raw unedited gels for (Figure 4-figure supplement 1)/CRT and Actin/2023-03-03-145322.log
- __MACOSX/Figure 4_figure supplement 1_source data/Raw unedited gels for (Figure 4-figure supplement 1)/CRT and Actin/._2023-03-03-145322.log
