# Supplementary material for: A genome-wide CRISPR/Cas9 screen identifies calreticulin as a selective repressor of ATF6α
Source: eLife. 2024 Jul 29;13:RP96979. doi: 10.7554/eLife.96979 (PMC11286266; doi:10.7554/eLife.96979)
Supplement: Figure 6—source data 1. [file elife-96979-fig6-data1.zip]

Archive with 36 entries (32 files):
- Figure 6_source data/
- __MACOSX/._Figure 6_source data
- Figure 6_source data/Uncropped and labelled gels for (Figure 6).pdf
- __MACOSX/Figure 6_source data/._Uncropped and labelled gels for (Figure 6).pdf
- Figure 6_source data/Raw unedited gels for (Figure 6)/
- __MACOSX/Figure 6_source data/._Raw unedited gels for (Figure 6)
- Figure 6_source data/Raw unedited gels for (Figure 6)/.DS_Store
- __MACOSX/Figure 6_source data/Raw unedited gels for (Figure 6)/._.DS_Store
- Figure 6_source data/Raw unedited gels for (Figure 6)/anti-CRT rb human/
- __MACOSX/Figure 6_source data/Raw unedited gels for (Figure 6)/._anti-CRT rb human
- Figure 6_source data/Raw unedited gels for (Figure 6)/anti-GAPDH rb/
- __MACOSX/Figure 6_source data/Raw unedited gels for (Figure 6)/._anti-GAPDH rb
- Figure 6_source data/Raw unedited gels for (Figure 6)/anti-CRT rb human/700.TIF
- __MACOSX/Figure 6_source data/Raw unedited gels for (Figure 6)/anti-CRT rb human/._700.TIF
- Figure 6_source data/Raw unedited gels for (Figure 6)/anti-CRT rb human/2023-11-28-143406.scn
- __MACOSX/Figure 6_source data/Raw unedited gels for (Figure 6)/anti-CRT rb human/._2023-11-28-143406.scn
- Figure 6_source data/Raw unedited gels for (Figure 6)/anti-CRT rb human/2023-11-28-143406_1_TH.jpg
- __MACOSX/Figure 6_source data/Raw unedited gels for (Figure 6)/anti-CRT rb human/._2023-11-28-143406_1_TH.jpg
- Figure 6_source data/Raw unedited gels for (Figure 6)/anti-CRT rb human/800.TIF
- __MACOSX/Figure 6_source data/Raw unedited gels for (Figure 6)/anti-CRT rb human/._800.TIF
- Figure 6_source data/Raw unedited gels for (Figure 6)/anti-CRT rb human/800_modified.tif
- __MACOSX/Figure 6_source data/Raw unedited gels for (Figure 6)/anti-CRT rb human/._800_modified.tif
- Figure 6_source data/Raw unedited gels for (Figure 6)/anti-CRT rb human/2023-11-28-143406.log
- __MACOSX/Figure 6_source data/Raw unedited gels for (Figure 6)/anti-CRT rb human/._2023-11-28-143406.log
- Figure 6_source data/Raw unedited gels for (Figure 6)/anti-GAPDH rb/700.TIF
- __MACOSX/Figure 6_source data/Raw unedited gels for (Figure 6)/anti-GAPDH rb/._700.TIF
- Figure 6_source data/Raw unedited gels for (Figure 6)/anti-GAPDH rb/2023-12-07-153835.log
- __MACOSX/Figure 6_source data/Raw unedited gels for (Figure 6)/anti-GAPDH rb/._2023-12-07-153835.log
- Figure 6_source data/Raw unedited gels for (Figure 6)/anti-GAPDH rb/2023-12-07-153835_1_TH.jpg
- __MACOSX/Figure 6_source data/Raw unedited gels for (Figure 6)/anti-GAPDH rb/._2023-12-07-153835_1_TH.jpg
- Figure 6_source data/Raw unedited gels for (Figure 6)/anti-GAPDH rb/2023-12-07-153835.scn
- __MACOSX/Figure 6_source data/Raw unedited gels for (Figure 6)/anti-GAPDH rb/._2023-12-07-153835.scn
- Figure 6_source data/Raw unedited gels for (Figure 6)/anti-GAPDH rb/800.TIF
- __MACOSX/Figure 6_source data/Raw unedited gels for (Figure 6)/anti-GAPDH rb/._800.TIF
- Figure 6_source data/Raw unedited gels for (Figure 6)/anti-GAPDH rb/800_modified.tif
- __MACOSX/Figure 6_source data/Raw unedited gels for (Figure 6)/anti-GAPDH rb/._800_modified.tif
