# Supplementary material for: A genome-wide CRISPR/Cas9 screen identifies calreticulin as a selective repressor of ATF6α
Source: eLife. 2024 Jul 29;13:RP96979. doi: 10.7554/eLife.96979 (PMC11286266; doi:10.7554/eLife.96979)
Supplement: Figure 6—source data 1. [file elife-96979-fig6-data1.zip › Figure 6_source data/Raw unedited gels for (Figure 6)/anti-CRT rb human/2023-11-28-143406.scn]

#Properties Updated
#Tue Nov 28 14:43:37 GMT 2023
NumImageNames=2
FocusOffset=0
ImageSetNames=
ExperimentNames=1
ScannerName=LI-COR Odyssey (ODY-2332)
FileType=LI-COR LI2D SCAN File
ApplicationName=Odyssey
ImageSetNumbers=
Name=2023-11-28-143406
ScanIntensity700=5
ScanArea=0.0,0.0 to 6.35902,10.0
Comments=
NumImageSetNames=0
ScanDate=2023, 10, 28
FileVersion=SCAN VERSION 1.7
NumExperimentNames=1
ScanChannels=700 800
NumImageSetNumbers=0
ScanResolution=84.674
ScanGroup=Odyssey
BarCode=
ImageNames=700.TIF, 800.TIF
ScanQuality=medium
ScanIntensity800=5
ScannerScanName=2023-11-28-143406
