# Supplementary material for: A genome-wide CRISPR/Cas9 screen identifies calreticulin as a selective repressor of ATF6α
Source: eLife. 2024 Jul 29;13:RP96979. doi: 10.7554/eLife.96979 (PMC11286266; doi:10.7554/eLife.96979)
Supplement: Figure 6—source data 1. [file elife-96979-fig6-data1.zip › Figure 6_source data/Raw unedited gels for (Figure 6)/anti-CRT rb human/2023-11-28-143406.log]

11-28 13:22:37 scand: INFO **** BEGIN-SCAN: GROUP='Odyssey', SCAN='2023-11-28-143406' ****
11-28 13:22:37 scand: INFO Serial Number: ODY-2332
11-28 13:22:37 scand: INFO Microscope Serial Number: 0908-0170
11-28 13:22:37 scand: INFO Software Version: 2.1.15
11-28 13:22:37 scand: INFO New doc is: <new><in><scangroup>Odyssey</scangroup><scan>2023-11-28-143406</scan><channel>700 800</channel><focus>0</focus><resolution>84</resolution><quality>medium</quality><intensity700>5</intensity700><intensity800>5</intensity800><size><x0>0</x0><y0>0</y0><x1>10</x1><y1>10</y1></size><comment/></in></new>
11-28 13:22:37 scand: INFO res='2', speed='2'
11-28 13:22:37 scand: INFO ScandScanner: bandwidth=1200Hz
11-28 13:22:37 scand: INFO ScandScanner: filter_filename=/usr/local/licor/dsp1200Hz_rev2.hex
11-28 13:22:37 scand: INFO DSPDriver::SetMargin: left=0, right=640
11-28 13:22:37 scand: INFO XYZScanStrategy::Init: initialize analog driver
11-28 13:22:37 scand: INFO XYZScanStrategy::Init: initialize DSP driver ... left=0, right=4724
11-28 13:22:37 scand: INFO DSPDriver::SetMargin: left=0, right=4724
11-28 13:22:37 scand: INFO XYZScanStrategy::Init:  left=-387 right=5113 top=0 bottom=4724
11-28 13:22:37 scand: INFO XYZScanStrategy::Init : gain700=1 volts700=200.137 gain800=1 volts800=197.402
11-28 13:22:37 scand: INFO ScandScanner::do_scan: two channels
11-28 13:22:37 paneld: INFO testState: transition from 'init' to 'pause'
11-28 13:22:37 python:  INFO ageOffDataFiles:  Space Requested:  10485760L  Space Available:  18849591296L
11-28 13:22:39 paneld: INFO testState: transition from 'pause' to 'scan'
11-28 13:22:39 scand: INFO Lid opened; Scan paused.
11-28 13:22:39 paneld: INFO testState: transition from 'scan' to 'pause'
11-28 13:22:48 paneld: INFO testState: transition from 'pause' to 'scan'
11-28 13:30:31 control/stop: INFO begin
11-28 13:30:31 control/stop: INFO success
11-28 13:30:31 scand: INFO ScandScanner::handle_stop_event: got STOP
11-28 13:30:31 scand: INFO cmd='/usr/local/bin/plot-laser-log-file'
11-28 13:30:33 scand: INFO plot-laser-log-file: sn='0908-0170'
11-28 13:30:33 scand: INFO plot-laser-log-file: laser data file='/home/laserlog/laser'
11-28 13:30:33 scand: INFO plot-laser-log-file: laser graphic file='/home/laserlog/laser.png'
11-28 13:30:33 scand: INFO plot-laser-log-file: max current: 700=55.1, 800=29.9
11-28 13:30:33 scand: INFO plot-laser-log-file: MAX: X=8959970, YMin=0, YMax=61
11-28 13:30:33 scand: INFO plot-laser-log-file::plot: hours=2488.9
11-28 13:30:33 scand: INFO plot-laser-log-file::plot: X as hours=2489
11-28 13:30:33 scand: INFO plot-laser-log-file::plot: exponent=3.39602489660859
11-28 13:30:33 scand: INFO plot-laser-log-file::plot: ceil exponent=4
11-28 13:30:33 scand: INFO plot-laser-log-file::plot: NX=4, XX=10000
11-28 13:30:33 scand: INFO plot-laser-log-file::plot: left=59, top=366, right=1061, bottom=64
11-28 13:30:33 scand: INFO
11-28 13:30:33 scand: INFO Laser graphic generation required 2 seconds
11-28 13:30:33 scand: INFO **** END-SCAN: GROUP='Odyssey', SCAN='2023-11-28-143406' ****
