# Supplementary material for: A genome-wide CRISPR/Cas9 screen identifies calreticulin as a selective repressor of ATF6α
Source: eLife. 2024 Jul 29;13:RP96979. doi: 10.7554/eLife.96979 (PMC11286266; doi:10.7554/eLife.96979)
Supplement: Figure 6—source data 1. [file elife-96979-fig6-data1.zip › Figure 6_source data/Raw unedited gels for (Figure 6)/anti-GAPDH rb/2023-12-07-153835.log]

12-07 14:27:33 scand: INFO **** BEGIN-SCAN: GROUP='Odyssey', SCAN='2023-12-07-153835' ****
12-07 14:27:33 scand: INFO Serial Number: ODY-2332
12-07 14:27:33 scand: INFO Microscope Serial Number: 0908-0170
12-07 14:27:33 scand: INFO Software Version: 2.1.15
12-07 14:27:33 scand: INFO New doc is: <new><in><scangroup>Odyssey</scangroup><scan>2023-12-07-153835</scan><channel>700 800</channel><focus>0</focus><resolution>84</resolution><quality>medium</quality><intensity700>5</intensity700><intensity800>5</intensity800><size><x0>0</x0><y0>0</y0><x1>10</x1><y1>10</y1></size><comment/></in></new>
12-07 14:27:33 scand: INFO res='2', speed='2'
12-07 14:27:33 scand: INFO ScandScanner: bandwidth=1200Hz
12-07 14:27:33 scand: INFO ScandScanner: filter_filename=/usr/local/licor/dsp1200Hz_rev2.hex
12-07 14:27:33 scand: INFO DSPDriver::SetMargin: left=0, right=640
12-07 14:27:33 scand: INFO do_warmup: not cooler min time
12-07 14:27:33 scand: INFO do_warmup: set COOLING state
12-07 14:27:34 python:  INFO ageOffDataFiles:  Space Requested:  10485760L  Space Available:  18830721024L
12-07 14:27:34 paneld: INFO testState: transition from 'init' to 'pause'
12-07 14:27:34 paneld: INFO testState: transition from 'pause' to 'cooling'
12-07 14:28:00 monitord: INFO Turned microscope fan on
12-07 14:28:42 scand: INFO Laser cooler control: controlled (19<=20.0649<=21)
12-07 14:28:42 scand: INFO XYZScanStrategy::Init: initialize analog driver
12-07 14:28:42 scand: INFO XYZScanStrategy::Init: initialize DSP driver ... left=0, right=4724
12-07 14:28:42 scand: INFO DSPDriver::SetMargin: left=0, right=4724
12-07 14:28:42 scand: INFO XYZScanStrategy::Init:  left=-387 right=5113 top=0 bottom=4724
12-07 14:28:42 scand: INFO XYZScanStrategy::Init : gain700=1 volts700=200.137 gain800=1 volts800=197.402
12-07 14:28:42 scand: INFO ScandScanner::do_scan: two channels
12-07 14:28:44 paneld: INFO testState: transition from 'cooling' to 'scan'
12-07 14:28:44 scand: INFO Lid opened; Scan paused.
12-07 14:28:44 paneld: INFO testState: transition from 'scan' to 'pause'
12-07 14:28:56 paneld: INFO testState: transition from 'pause' to 'scan'
12-07 14:29:00 monitord: INFO Turned microscope fan off
12-07 14:40:35 control/stop: INFO begin
12-07 14:40:35 control/stop: INFO success
12-07 14:40:35 scand: INFO ScandScanner::handle_stop_event: got STOP
12-07 14:40:35 scand: INFO cmd='/usr/local/bin/plot-laser-log-file'
12-07 14:40:37 scand: INFO plot-laser-log-file: sn='0908-0170'
12-07 14:40:37 scand: INFO plot-laser-log-file: laser data file='/home/laserlog/laser'
12-07 14:40:37 scand: INFO plot-laser-log-file: laser graphic file='/home/laserlog/laser.png'
12-07 14:40:37 scand: INFO plot-laser-log-file: max current: 700=55.1, 800=29.9
12-07 14:40:37 scand: INFO plot-laser-log-file: MAX: X=8963867, YMin=0, YMax=61
12-07 14:40:37 scand: INFO plot-laser-log-file::plot: hours=2490.0
12-07 14:40:37 scand: INFO plot-laser-log-file::plot: X as hours=2490
12-07 14:40:37 scand: INFO plot-laser-log-file::plot: exponent=3.39619934709574
12-07 14:40:37 scand: INFO plot-laser-log-file::plot: ceil exponent=4
12-07 14:40:37 scand: INFO plot-laser-log-file::plot: NX=4, XX=10000
12-07 14:40:37 scand: INFO plot-laser-log-file::plot: left=59, top=366, right=1061, bottom=64
12-07 14:40:37 scand: INFO
12-07 14:40:37 scand: INFO Laser graphic generation required 2 seconds
12-07 14:40:37 scand: INFO **** END-SCAN: GROUP='Odyssey', SCAN='2023-12-07-153835' ****
