# Supplementary material for: A genome-wide CRISPR/Cas9 screen identifies calreticulin as a selective repressor of ATF6α
Source: eLife. 2024 Jul 29;13:RP96979. doi: 10.7554/eLife.96979 (PMC11286266; doi:10.7554/eLife.96979)
Supplement: Figure 7—source data 1. [file elife-96979-fig7-data1.zip]

Archive with 136 entries (124 files):
- Figure 7_source data/
- __MACOSX/._Figure 7_source data
- Figure 7_source data/.DS_Store
- __MACOSX/Figure 7_source data/._.DS_Store
- Figure 7_source data/Raw unedited gels for (Figure 7A)/
- __MACOSX/Figure 7_source data/._Raw unedited gels for (Figure 7A)
- Figure 7_source data/Raw unedited gels for (Figure 7B)/
- __MACOSX/Figure 7_source data/._Raw unedited gels for (Figure 7B)
- Figure 7_source data/Uncropped and labelled gel for Figure 7B.pdf
- __MACOSX/Figure 7_source data/._Uncropped and labelled gel for Figure 7B.pdf
- Figure 7_source data/Uncropped and labbelled gel for figure 7A.pdf
- __MACOSX/Figure 7_source data/._Uncropped and labbelled gel for figure 7A.pdf
- Figure 7_source data/Raw unedited gels for (Figure 7A)/.DS_Store
- __MACOSX/Figure 7_source data/Raw unedited gels for (Figure 7A)/._.DS_Store
- Figure 7_source data/Raw unedited gels for (Figure 7A)/aog 2023-04-25 13h57m06s(SYBR┬« Safe).jpg
- __MACOSX/Figure 7_source data/Raw unedited gels for (Figure 7A)/._aog 2023-04-25 13h57m06s(SYBR┬« Safe).jpg
- Figure 7_source data/Raw unedited gels for (Figure 7A)/aog 2023-04-25 13h57m06s(SYBR┬« Safe).tif
- __MACOSX/Figure 7_source data/Raw unedited gels for (Figure 7A)/._aog 2023-04-25 13h57m06s(SYBR┬« Safe).tif
- Figure 7_source data/Raw unedited gels for (Figure 7A)/aog 2023-04-25 13h57m06s(SYBR┬« Safe).raw16.tif
- __MACOSX/Figure 7_source data/Raw unedited gels for (Figure 7A)/._aog 2023-04-25 13h57m06s(SYBR┬« Safe).raw16.tif
- Figure 7_source data/Raw unedited gels for (Figure 7A)/aog 2023-04-25 13h57m06s(SYBR┬« Safe).raw16_Modified 2.tif
- __MACOSX/Figure 7_source data/Raw unedited gels for (Figure 7A)/._aog 2023-04-25 13h57m06s(SYBR┬« Safe).raw16_Modified 2.tif
- Figure 7_source data/Raw unedited gels for (Figure 7A)/aog 2023-04-25 13h57m06s(SYBR┬« Safe).raw16_MODIFIED.tif
- __MACOSX/Figure 7_source data/Raw unedited gels for (Figure 7A)/._aog 2023-04-25 13h57m06s(SYBR┬« Safe).raw16_MODIFIED.tif
- Figure 7_source data/Raw unedited gels for (Figure 7A)/aog 2023-04-25 13h57m06s.scn
- __MACOSX/Figure 7_source data/Raw unedited gels for (Figure 7A)/._aog 2023-04-25 13h57m06s.scn
- Figure 7_source data/Raw unedited gels for (Figure 7B)/.DS_Store
- __MACOSX/Figure 7_source data/Raw unedited gels for (Figure 7B)/._.DS_Store
- Figure 7_source data/Raw unedited gels for (Figure 7B)/Anti-IRE1/
- __MACOSX/Figure 7_source data/Raw unedited gels for (Figure 7B)/._Anti-IRE1
- Figure 7_source data/Raw unedited gels for (Figure 7B)/Anti-Actin/
- __MACOSX/Figure 7_source data/Raw unedited gels for (Figure 7B)/._Anti-Actin
- Figure 7_source data/Raw unedited gels for (Figure 7B)/Anti-pIRE1/
- __MACOSX/Figure 7_source data/Raw unedited gels for (Figure 7B)/._Anti-pIRE1
- Figure 7_source data/Raw unedited gels for (Figure 7B)/Anti-IRE1/.DS_Store
- __MACOSX/Figure 7_source data/Raw unedited gels for (Figure 7B)/Anti-IRE1/._.DS_Store
- Figure 7_source data/Raw unedited gels for (Figure 7B)/Anti-IRE1/2023-07-26-160236/
- __MACOSX/Figure 7_source data/Raw unedited gels for (Figure 7B)/Anti-IRE1/._2023-07-26-160236
- Figure 7_source data/Raw unedited gels for (Figure 7B)/Anti-IRE1/event.log
- __MACOSX/Figure 7_source data/Raw unedited gels for (Figure 7B)/Anti-IRE1/._event.log
- Figure 7_source data/Raw unedited gels for (Figure 7B)/Anti-IRE1/Anti-IRE1.l2d
- __MACOSX/Figure 7_source data/Raw unedited gels for (Figure 7B)/Anti-IRE1/._Anti-IRE1.l2d
- Figure 7_source data/Raw unedited gels for (Figure 7B)/Anti-Actin/.DS_Store
- __MACOSX/Figure 7_source data/Raw unedited gels for (Figure 7B)/Anti-Actin/._.DS_Store
- Figure 7_source data/Raw unedited gels for (Figure 7B)/Anti-Actin/Anti-Actin.l2d
- __MACOSX/Figure 7_source data/Raw unedited gels for (Figure 7B)/Anti-Actin/._Anti-Actin.l2d
- Figure 7_source data/Raw unedited gels for (Figure 7B)/Anti-Actin/event.log
- __MACOSX/Figure 7_source data/Raw unedited gels for (Figure 7B)/Anti-Actin/._event.log
- Figure 7_source data/Raw unedited gels for (Figure 7B)/Anti-Actin/2023-07-27-164026/
- __MACOSX/Figure 7_source data/Raw unedited gels for (Figure 7B)/Anti-Actin/._2023-07-27-164026
- Figure 7_source data/Raw unedited gels for (Figure 7B)/Anti-pIRE1/.DS_Store
- __MACOSX/Figure 7_source data/Raw unedited gels for (Figure 7B)/Anti-pIRE1/._.DS_Store
- Figure 7_source data/Raw unedited gels for (Figure 7B)/Anti-pIRE1/230725_CALR KO_pIRE1-IRE1_N3.l2d
- __MACOSX/Figure 7_source data/Raw unedited gels for (Figure 7B)/Anti-pIRE1/._230725_CALR KO_pIRE1-IRE1_N3.l2d
- Figure 7_source data/Raw unedited gels for (Figure 7B)/Anti-pIRE1/2023-07-25-153135/
- __MACOSX/Figure 7_source data/Raw unedited gels for (Figure 7B)/Anti-pIRE1/._2023-07-25-153135
- Figure 7_source data/Raw unedited gels for (Figure 7B)/Anti-pIRE1/event.log
- __MACOSX/Figure 7_source data/Raw unedited gels for (Figure 7B)/Anti-pIRE1/._event.log
- Figure 7_source data/Raw unedited gels for (Figure 7B)/Anti-IRE1/2023-07-26-160236/700modified.tif
- __MACOSX/Figure 7_source data/Raw unedited gels for (Figure 7B)/Anti-IRE1/2023-07-26-160236/._700modified.tif
- Figure 7_source data/Raw unedited gels for (Figure 7B)/Anti-IRE1/2023-07-26-160236/700.TIF
- __MACOSX/Figure 7_source data/Raw unedited gels for (Figure 7B)/Anti-IRE1/2023-07-26-160236/._700.TIF
- Figure 7_source data/Raw unedited gels for (Figure 7B)/Anti-IRE1/2023-07-26-160236/2023-07-26-160236.scn
- __MACOSX/Figure 7_source data/Raw unedited gels for (Figure 7B)/Anti-IRE1/2023-07-26-160236/._2023-07-26-160236.scn
- Figure 7_source data/Raw unedited gels for (Figure 7B)/Anti-IRE1/2023-07-26-160236/.DS_Store
- __MACOSX/Figure 7_source data/Raw unedited gels for (Figure 7B)/Anti-IRE1/2023-07-26-160236/._.DS_Store
- Figure 7_source data/Raw unedited gels for (Figure 7B)/Anti-IRE1/2023-07-26-160236/1/
- __MACOSX/Figure 7_source data/Raw unedited gels for (Figure 7B)/Anti-IRE1/2023-07-26-160236/._1
- Figure 7_source data/Raw unedited gels for (Figure 7B)/Anti-IRE1/2023-07-26-160236/800modified.tif
- __MACOSX/Figure 7_source data/Raw unedited gels for (Figure 7B)/Anti-IRE1/2023-07-26-160236/._800modified.tif
- Figure 7_source data/Raw unedited gels for (Figure 7B)/Anti-IRE1/2023-07-26-160236/2023-07-26-160236_1_TH.jpg
- __MACOSX/Figure 7_source data/Raw unedited gels for (Figure 7B)/Anti-IRE1/2023-07-26-160236/._2023-07-26-160236_1_TH.jpg
- Figure 7_source data/Raw unedited gels for (Figure 7B)/Anti-IRE1/2023-07-26-160236/800.TIF
- __MACOSX/Figure 7_source data/Raw unedited gels for (Figure 7B)/Anti-IRE1/2023-07-26-160236/._800.TIF
- Figure 7_source data/Raw unedited gels for (Figure 7B)/Anti-IRE1/2023-07-26-160236/2023-07-26-160236.log
- __MACOSX/Figure 7_source data/Raw unedited gels for (Figure 7B)/Anti-IRE1/2023-07-26-160236/._2023-07-26-160236.log
- Figure 7_source data/Raw unedited gels for (Figure 7B)/Anti-Actin/2023-07-27-164026/700modified.tif
- __MACOSX/Figure 7_source data/Raw unedited gels for (Figure 7B)/Anti-Actin/2023-07-27-164026/._700modified.tif
- Figure 7_source data/Raw unedited gels for (Figure 7B)/Anti-Actin/2023-07-27-164026/700.TIF
- __MACOSX/Figure 7_source data/Raw unedited gels for (Figure 7B)/Anti-Actin/2023-07-27-164026/._700.TIF
- Figure 7_source data/Raw unedited gels for (Figure 7B)/Anti-Actin/2023-07-27-164026/2023-07-27-164026.log
- __MACOSX/Figure 7_source data/Raw unedited gels for (Figure 7B)/Anti-Actin/2023-07-27-164026/._2023-07-27-164026.log
- Figure 7_source data/Raw unedited gels for (Figure 7B)/Anti-Actin/2023-07-27-164026/2023-07-27-164026_1_TH.jpg
- __MACOSX/Figure 7_source data/Raw unedited gels for (Figure 7B)/Anti-Actin/2023-07-27-164026/._2023-07-27-164026_1_TH.jpg
- Figure 7_source data/Raw unedited gels for (Figure 7B)/Anti-Actin/2023-07-27-164026/800_Modified AO_for Ire1.tif
- __MACOSX/Figure 7_source data/Raw unedited gels for (Figure 7B)/Anti-Actin/2023-07-27-164026/._800_Modified AO_for Ire1.tif
- Figure 7_source data/Raw unedited gels for (Figure 7B)/Anti-Actin/2023-07-27-164026/1/
- __MACOSX/Figure 7_source data/Raw unedited gels for (Figure 7B)/Anti-Actin/2023-07-27-164026/._1
- Figure 7_source data/Raw unedited gels for (Figure 7B)/Anti-Actin/2023-07-27-164026/800modified.tif
- __MACOSX/Figure 7_source data/Raw unedited gels for (Figure 7B)/Anti-Actin/2023-07-27-164026/._800modified.tif
- Figure 7_source data/Raw unedited gels for (Figure 7B)/Anti-Actin/2023-07-27-164026/800.TIF
- __MACOSX/Figure 7_source data/Raw unedited gels for (Figure 7B)/Anti-Actin/2023-07-27-164026/._800.TIF
- Figure 7_source data/Raw unedited gels for (Figure 7B)/Anti-Actin/2023-07-27-164026/800_Modified AO.tif
- __MACOSX/Figure 7_source data/Raw unedited gels for (Figure 7B)/Anti-Actin/2023-07-27-164026/._800_Modified AO.tif
- Figure 7_source data/Raw unedited gels for (Figure 7B)/Anti-Actin/2023-07-27-164026/2023-07-27-164026.scn
- __MACOSX/Figure 7_source data/Raw unedited gels for (Figure 7B)/Anti-Actin/2023-07-27-164026/._2023-07-27-164026.scn
- Figure 7_source data/Raw unedited gels for (Figure 7B)/Anti-pIRE1/2023-07-25-153135/700.TIF
- __MACOSX/Figure 7_source data/Raw unedited gels for (Figure 7B)/Anti-pIRE1/2023-07-25-153135/._700.TIF
- Figure 7_source data/Raw unedited gels for (Figure 7B)/Anti-pIRE1/2023-07-25-153135/.DS_Store
- __MACOSX/Figure 7_source data/Raw unedited gels for (Figure 7B)/Anti-pIRE1/2023-07-25-153135/._.DS_Store
- Figure 7_source data/Raw unedited gels for (Figure 7B)/Anti-pIRE1/2023-07-25-153135/2023-07-25-153135.scn
- __MACOSX/Figure 7_source data/Raw unedited gels for (Figure 7B)/Anti-pIRE1/2023-07-25-153135/._2023-07-25-153135.scn
- Figure 7_source data/Raw unedited gels for (Figure 7B)/Anti-pIRE1/2023-07-25-153135/1/
- __MACOSX/Figure 7_source data/Raw unedited gels for (Figure 7B)/Anti-pIRE1/2023-07-25-153135/._1
- Figure 7_source data/Raw unedited gels for (Figure 7B)/Anti-pIRE1/2023-07-25-153135/2023-07-25-153135_230626_co-ip_2_trial_5_anti-G34_TH.jpg
- __MACOSX/Figure 7_source data/Raw unedited gels for (Figure 7B)/Anti-pIRE1/2023-07-25-153135/._2023-07-25-153135_230626_co-ip_2_trial_5_anti-G34_TH.jpg
- Figure 7_source data/Raw unedited gels for (Figure 7B)/Anti-pIRE1/2023-07-25-153135/700 MODIFIED.tif
- __MACOSX/Figure 7_source data/Raw unedited gels for (Figure 7B)/Anti-pIRE1/2023-07-25-153135/._700 MODIFIED.tif
- Figure 7_source data/Raw unedited gels for (Figure 7B)/Anti-pIRE1/2023-07-25-153135/800 MODIFIED.tif
- __MACOSX/Figure 7_source data/Raw unedited gels for (Figure 7B)/Anti-pIRE1/2023-07-25-153135/._800 MODIFIED.tif
- Figure 7_source data/Raw unedited gels for (Figure 7B)/Anti-pIRE1/2023-07-25-153135/2023-07-25-153135.log
- __MACOSX/Figure 7_source data/Raw unedited gels for (Figure 7B)/Anti-pIRE1/2023-07-25-153135/._2023-07-25-153135.log
- Figure 7_source data/Raw unedited gels for (Figure 7B)/Anti-pIRE1/2023-07-25-153135/800.TIF
- __MACOSX/Figure 7_source data/Raw unedited gels for (Figure 7B)/Anti-pIRE1/2023-07-25-153135/._800.TIF
- Figure 7_source data/Raw unedited gels for (Figure 7B)/Anti-pIRE1/2023-07-25-153135/2023-07-25-153135_1_TH.jpg
- __MACOSX/Figure 7_source data/Raw unedited gels for (Figure 7B)/Anti-pIRE1/2023-07-25-153135/._2023-07-25-153135_1_TH.jpg
- Figure 7_source data/Raw unedited gels for (Figure 7B)/Anti-pIRE1/2023-07-25-153135/800_modified AO.tif
- __MACOSX/Figure 7_source data/Raw unedited gels for (Figure 7B)/Anti-pIRE1/2023-07-25-153135/._800_modified AO.tif
- Figure 7_source data/Raw unedited gels for (Figure 7B)/Anti-IRE1/2023-07-26-160236/1/Analysis.data
- __MACOSX/Figure 7_source data/Raw unedited gels for (Figure 7B)/Anti-IRE1/2023-07-26-160236/1/._Analysis.data
- Figure 7_source data/Raw unedited gels for (Figure 7B)/Anti-IRE1/2023-07-26-160236/1/SizeStdNet.data
- __MACOSX/Figure 7_source data/Raw unedited gels for (Figure 7B)/Anti-IRE1/2023-07-26-160236/1/._SizeStdNet.data
- Figure 7_source data/Raw unedited gels for (Figure 7B)/Anti-IRE1/2023-07-26-160236/1/Experiment.data
- __MACOSX/Figure 7_source data/Raw unedited gels for (Figure 7B)/Anti-IRE1/2023-07-26-160236/1/._Experiment.data
- Figure 7_source data/Raw unedited gels for (Figure 7B)/Anti-Actin/2023-07-27-164026/1/Analysis.data
- __MACOSX/Figure 7_source data/Raw unedited gels for (Figure 7B)/Anti-Actin/2023-07-27-164026/1/._Analysis.data
- Figure 7_source data/Raw unedited gels for (Figure 7B)/Anti-Actin/2023-07-27-164026/1/SizeStdNet.data
- __MACOSX/Figure 7_source data/Raw unedited gels for (Figure 7B)/Anti-Actin/2023-07-27-164026/1/._SizeStdNet.data
- Figure 7_source data/Raw unedited gels for (Figure 7B)/Anti-Actin/2023-07-27-164026/1/Experiment.data
- __MACOSX/Figure 7_source data/Raw unedited gels for (Figure 7B)/Anti-Actin/2023-07-27-164026/1/._Experiment.data
- Figure 7_source data/Raw unedited gels for (Figure 7B)/Anti-pIRE1/2023-07-25-153135/1/Analysis.data
- __MACOSX/Figure 7_source data/Raw unedited gels for (Figure 7B)/Anti-pIRE1/2023-07-25-153135/1/._Analysis.data
- Figure 7_source data/Raw unedited gels for (Figure 7B)/Anti-pIRE1/2023-07-25-153135/1/SizeStdNet.data
- __MACOSX/Figure 7_source data/Raw unedited gels for (Figure 7B)/Anti-pIRE1/2023-07-25-153135/1/._SizeStdNet.data
- Figure 7_source data/Raw unedited gels for (Figure 7B)/Anti-pIRE1/2023-07-25-153135/1/Experiment.data
- __MACOSX/Figure 7_source data/Raw unedited gels for (Figure 7B)/Anti-pIRE1/2023-07-25-153135/1/._Experiment.data
