# Supplementary material for: A genome-wide CRISPR/Cas9 screen identifies calreticulin as a selective repressor of ATF6α
Source: eLife. 2024 Jul 29;13:RP96979. doi: 10.7554/eLife.96979 (PMC11286266; doi:10.7554/eLife.96979)
Supplement: Figure 7—source data 1. [file elife-96979-fig7-data1.zip › Figure 7_source data/Raw unedited gels for (Figure 7B)/Anti-IRE1/event.log]

26/07/23 13:41:31	Information	Saving project...
26/07/23 16:00:45	Information	Loading project...
26/07/23 16:00:57	Information	Connected to Odyssey scanner LI-COR Odyssey (ODY-2332).
26/07/23 16:03:18	Information	Started scan Odyssey - 2023-07-26-160236 on scanner LI-COR Odyssey (ODY-2332) by Odyssey
26/07/23 16:12:10	Information	Scan completed: Odyssey - 2023-07-26-160236 on scanner LI-COR Odyssey (ODY-2332)
26/07/23 16:12:49	Information	Saving project...
