# Supplementary material for: A genome-wide CRISPR/Cas9 screen identifies calreticulin as a selective repressor of ATF6α
Source: eLife. 2024 Jul 29;13:RP96979. doi: 10.7554/eLife.96979 (PMC11286266; doi:10.7554/eLife.96979)
Supplement: Figure 7—source data 1. [file elife-96979-fig7-data1.zip › Figure 7_source data/Raw unedited gels for (Figure 7B)/Anti-Actin/event.log]

27/07/23 16:39:02	Information	Connected to Odyssey scanner LI-COR Odyssey (ODY-2332).
27/07/23 16:41:04	Information	Started scan Odyssey - 2023-07-27-164026 on scanner LI-COR Odyssey (ODY-2332) by Odyssey
27/07/23 16:50:03	Information	Scan completed: Odyssey - 2023-07-27-164026 on scanner LI-COR Odyssey (ODY-2332)
27/07/23 16:50:31	Information	Saving project...
