# Supplementary material for: A genome-wide CRISPR/Cas9 screen identifies calreticulin as a selective repressor of ATF6α
Source: eLife. 2024 Jul 29;13:RP96979. doi: 10.7554/eLife.96979 (PMC11286266; doi:10.7554/eLife.96979)
Supplement: Figure 7—source data 1. [file elife-96979-fig7-data1.zip › Figure 7_source data/Raw unedited gels for (Figure 7B)/Anti-pIRE1/event.log]

25/07/23 15:30:11	Information	Connected to Odyssey scanner LI-COR Odyssey (ODY-2332).
25/07/23 15:32:13	Information	Started scan Odyssey - 2023-07-25-153135 on scanner LI-COR Odyssey (ODY-2332) by Odyssey
25/07/23 15:41:02	Information	Scan completed: Odyssey - 2023-07-25-153135 on scanner LI-COR Odyssey (ODY-2332)
25/07/23 15:43:12	Information	Saving project...
25/07/23 15:43:20	Information	Saving project...
