# Supplementary material for: A genome-wide CRISPR/Cas9 screen identifies calreticulin as a selective repressor of ATF6α
Source: eLife. 2024 Jul 29;13:RP96979. doi: 10.7554/eLife.96979 (PMC11286266; doi:10.7554/eLife.96979)
Supplement: Figure 7—source data 1. [file elife-96979-fig7-data1.zip › Figure 7_source data/Raw unedited gels for (Figure 7B)/Anti-pIRE1/2023-07-25-153135/2023-07-25-153135.log]

07-25 14:49:45 scand: INFO **** BEGIN-SCAN: GROUP='Odyssey', SCAN='2023-07-25-153135' ****
07-25 14:49:45 scand: INFO Serial Number: ODY-2332
07-25 14:49:45 scand: INFO Microscope Serial Number: 0908-0170
07-25 14:49:45 scand: INFO Software Version: 2.1.15
07-25 14:49:45 scand: INFO New doc is: <new><in><scangroup>Odyssey</scangroup><scan>2023-07-25-153135</scan><channel>700 800</channel><focus>0</focus><resolution>84</resolution><quality>medium</quality><intensity700>5</intensity700><intensity800>5</intensity800><size><x0>0</x0><y0>0</y0><x1>9</x1><y1>7</y1></size><comment/></in></new>
07-25 14:49:45 scand: INFO res='2', speed='2'
07-25 14:49:45 scand: INFO ScandScanner: bandwidth=1200Hz
07-25 14:49:45 scand: INFO ScandScanner: filter_filename=/usr/local/licor/dsp1200Hz_rev2.hex
07-25 14:49:45 scand: INFO DSPDriver::SetMargin: left=0, right=640
07-25 14:49:45 scand: INFO do_warmup: not cooler min time
07-25 14:49:45 scand: INFO do_warmup: set COOLING state
07-25 14:49:45 python:  INFO ageOffDataFiles:  Space Requested:  10485760L  Space Available:  19110359040L
07-25 14:49:46 paneld: INFO testState: transition from 'init' to 'pause'
07-25 14:49:46 paneld: INFO testState: transition from 'pause' to 'cooling'
07-25 14:50:15 scand: INFO Laser cooler control: controlled (19<=20.4152<=21)
07-25 14:50:15 scand: INFO XYZScanStrategy::Init: initialize analog driver
07-25 14:50:15 scand: INFO XYZScanStrategy::Init: initialize DSP driver ... left=0, right=4252
07-25 14:50:15 scand: INFO DSPDriver::SetMargin: left=0, right=4252
07-25 14:50:15 scand: INFO XYZScanStrategy::Init:  left=-387 right=4641 top=0 bottom=3307
07-25 14:50:15 scand: INFO XYZScanStrategy::Init : gain700=1 volts700=200.137 gain800=1 volts800=197.402
07-25 14:50:15 scand: INFO ScandScanner::do_scan: two channels
07-25 14:50:17 paneld: INFO testState: transition from 'cooling' to 'scan'
07-25 14:50:17 scand: INFO Lid opened; Scan paused.
07-25 14:50:17 paneld: INFO testState: transition from 'scan' to 'pause'
07-25 14:50:28 paneld: INFO testState: transition from 'pause' to 'scan'
07-25 14:58:18 scand: INFO cmd='/usr/local/bin/plot-laser-log-file'
07-25 14:58:20 scand: INFO plot-laser-log-file: sn='0908-0170'
07-25 14:58:20 scand: INFO plot-laser-log-file: laser data file='/home/laserlog/laser'
07-25 14:58:20 scand: INFO plot-laser-log-file: laser graphic file='/home/laserlog/laser.png'
07-25 14:58:20 scand: INFO plot-laser-log-file: max current: 700=55.1, 800=29.9
07-25 14:58:20 scand: INFO plot-laser-log-file: MAX: X=8913834, YMin=0, YMax=61
07-25 14:58:20 scand: INFO plot-laser-log-file::plot: hours=2476.1
07-25 14:58:20 scand: INFO plot-laser-log-file::plot: X as hours=2477
07-25 14:58:20 scand: INFO plot-laser-log-file::plot: exponent=3.39392600658584
07-25 14:58:20 scand: INFO plot-laser-log-file::plot: ceil exponent=4
07-25 14:58:20 scand: INFO plot-laser-log-file::plot: NX=4, XX=10000
07-25 14:58:20 scand: INFO plot-laser-log-file::plot: left=59, top=366, right=1061, bottom=64
07-25 14:58:20 scand: INFO
07-25 14:58:20 scand: INFO Laser graphic generation required 2 seconds
07-25 14:58:20 scand: INFO **** END-SCAN: GROUP='Odyssey', SCAN='2023-07-25-153135' ****
