# Supplementary material for: A genome-wide CRISPR/Cas9 screen identifies calreticulin as a selective repressor of ATF6α
Source: eLife. 2024 Jul 29;13:RP96979. doi: 10.7554/eLife.96979 (PMC11286266; doi:10.7554/eLife.96979)
Supplement: Supplementary file 1. — Genes are ranked by ‘pos | rank’ value. Notably, MBTPS1, encoding for S1P protease, is on the top of positively selected genes in the activator screen, while SETDB1 (SET Domain Bifurcated Histone Lysine Methyltransferase 1) is on the top position among the positively selected genes in the repressor screen. The top 100 positively selected genes correspond to Figure 1C, D. [file elife-96979-supp1.xlsx]

## Sheet: ATF6 Activators Gene List
id	num	neg|score	neg|p-value	neg|fdr	neg|rank	neg|goodsgrna	neg|lfc	pos|score	pos|p-value	pos|fdr	pos|rank	pos|goodsgrna	pos|lfc
Mbtps1	6	1	1	1	21908	0	6.2874	4.5591e-24	2.2597e-07	0.000619	1	6	6.2874
Mbtps2	6	1	1	1	21905	0	6.6365	1.5218e-19	2.2597e-07	0.000619	2	5	6.6365
Nup50	6	1	1	1	21906	0	5.1359	8.5989e-17	2.2597e-07	0.000619	3	5	5.1359
Sp2	6	0.99999	0.99999	1	21898	0	3.844	6.4487e-12	2.2597e-07	0.000619	4	5	3.844
Seh1l	5	1	1	1	21907	0	2.3723	8.294e-11	2.2597e-07	0.000619	5	5	2.3723
Atf6	6	0.74672	0.87858	1	17141	2	0.69695	2.2933e-09	2.2597e-07	0.000619	6	3	0.69695
Cxxc1	6	0.48436	0.72027	1	14101	1	2.2951	2.4414e-08	2.2597e-07	0.000619	7	4	2.2951
Igf1r	6	0.99691	0.99697	1	21231	0	2.6714	2.5424e-08	2.2597e-07	0.000619	8	4	2.6714
Furin	6	0.99999	1	1	21900	0	1.898	1.2247e-07	1.5818e-06	0.00385	9	5	1.898
Sec61a1	6	0.9995	0.99952	1	21641	0	2.5584	1.7097e-07	2.0337e-06	0.00405	10	4	2.5584
Dnajb9	5	0.99986	0.99987	1	21775	0	1.7666	5.5311e-07	2.0337e-06	0.00405	11	3	1.7666
Sec61b	6	0.99999	0.99999	1	21896	0	0.93629	2.1962e-06	1.1976e-05	0.021865	12	3	0.93629
Prmt8	5	0.99944	0.99944	1	21620	0	1.5012	4.4787e-06	1.514e-05	0.025514	13	4	1.5012
Rwdd3	6	0.9924	0.99243	1	20897	0	-5.4637	6.2074e-06	3.5025e-05	0.054809	14	2	-5.4637
Ankrd30a	6	0.17506	0.39972	0.973034	8605	2	-5.7216	6.6969e-06	3.7737e-05	0.055116	15	2	-5.7216
Cnpy2	6	0.40686	0.66362	1	13075	1	0.28029	9.9186e-06	5.0843e-05	0.069616	16	3	0.28029
Slc6a13	6	0.99889	0.99889	1	21496	0	0.39933	2.416e-05	0.00010598	0.127931	17	4	0.39933
Rbm15	6	0.99959	0.99959	1	21676	0	0.37949	2.6074e-05	0.00011095	0.127931	18	4	0.37949
Smad4	5	0.71116	0.83788	1	16836	2	1.1221	3.1757e-05	9.8296e-05	0.126674	19	3	1.1221
Dstn	6	0.45774	0.70094	1	13774	1	0.37249	3.467e-05	0.00015072	0.158641	20	4	0.37249
Tex264	6	0.66889	0.84805	1	16475	1	-5.1053	3.7021e-05	0.0001584	0.158641	21	2	-5.1053
Slc33a1	6	0.99988	0.99988	1	21788	0	0.69733	3.7195e-05	0.00015931	0.158641	22	4	0.69733
Ccdc113	6	0.61823	0.81671	1	15879	2	-2.893	4.1022e-05	0.00017015	0.162075	23	2	-2.893
Ogg1	6	0.99856	0.99857	1	21432	0	0.54407	4.9718e-05	0.00019727	0.180074	24	3	0.54407
Nxf1	4	0.99987	0.99986	1	21783	0	1.4665	8.1052e-05	0.00023614	0.206931	25	3	1.4665
Tmem208	6	0.99981	0.99981	1	21747	0	-1.4144	8.8602e-05	0.00030167	0.253942	26	3	-1.4144
Xbp1	6	0.40628	0.66319	1	13065	2	-2.2365	9.2543e-05	0.00031296	0.253942	27	3	-2.2365
Ccdc116	6	0.84901	0.92572	1	18308	1	-5.2166	0.0001089	0.00036539	0.277692	28	2	-5.2166
Stxbp6	6	0.47391	0.71265	1	13973	3	-2.1012	0.00011334	0.00037578	0.277692	29	3	-2.1012
LOC100754962	6	0.84199	0.92213	1	18228	1	-2.3275	0.000123	0.00039657	0.277692	30	3	-2.3275
LOC103162651	6	0.71832	0.86712	1	16893	1	-3.8407	0.00012461	0.00040019	0.277692	31	1	-3.8407
Ehmt1	6	0.28171	0.5417	1	10934	2	-2.8604	0.00012692	0.00040561	0.277692	32	2	-2.8604
Slc5a10	6	0.99993	0.99993	1	21836	0	0.26142	0.00017624	0.00055385	0.356577	33	3	0.26142
Lmntd1	6	0.71801	0.86699	1	16890	1	-5.3	0.00018136	0.00056966	0.356577	34	2	-5.3
Zbtb2	6	0.99375	0.99377	1	20988	0	-1.9718	0.0002208	0.00066095	0.402228	35	3	-1.9718
Smim8	3	0.99866	0.99868	1	21450	0	1.492	0.0002233	0.00051543	0.342184	36	2	1.492
LOC100768108	5	0.9154	0.93444	1	19135	1	-6.1422	0.00025381	0.00075677	0.448087	37	2	-6.1422
Frmd8	6	0.050423	0.16374	0.775607	4334	4	-5.3329	0.00028795	0.00085574	0.480659	38	2	-5.3329
Camsap1	6	0.63459	0.82812	1	16081	3	-1.5988	0.00030321	0.00089912	0.480659	39	3	-1.5988
Bcl2l13	6	0.016011	0.068211	0.599183	2358	3	-5.6562	0.0003133	0.00092669	0.480659	40	2	-5.6562
LOC100760278	6	0.17803	0.40391	0.974785	8700	1	-1.0197	0.00031555	0.00093076	0.480659	41	2	-1.0197
Stambpl1	6	0.88183	0.94349	1	18766	1	0.1656	0.00032056	0.00094341	0.480659	42	3	0.1656
Rnf151	6	0.41398	0.66885	1	13163	2	-2.4394	0.00041097	0.0012042	0.598233	43	2	-2.4394
Il17rc	6	0.20917	0.44714	0.998239	9432	3	-1.5093	0.00042951	0.0012503	0.598233	44	3	-1.5093
Tada2b	6	0.42394	0.67618	1	13298	2	-3.9188	0.00045585	0.0013104	0.598233	45	2	-3.9188
Unc5a	6	0.36317	0.63122	1	12498	3	-1.5598	0.00046122	0.0013217	0.598233	46	3	-1.5598
LOC100752198	5	0.9785	0.97858	1	20249	0	-1.7492	0.00046726	0.0013759	0.598233	47	2	-1.7492
Tmem201	6	0.22664	0.47069	1	9798	3	-2.6722	0.00047499	0.0013601	0.598233	48	2	-2.6722
Lrrc63	6	0.9454	0.96271	1	19506	1	-1.9359	0.00048437	0.0013859	0.598233	49	3	-1.9359
Carm1	6	0.88092	0.943	1	18747	2	-2.1016	0.00048637	0.0013926	0.598233	50	3	-2.1016
Afap1l1	6	0.5947	0.79999	1	15571	3	-2.1832	0.00051406	0.0014699	0.618625	51	3	-2.1832
LOC100760013	6	0.0172	0.071761	0.606303	2451	3	-6.1879	0.00052327	0.0014966	0.618625	52	1	-6.1879
LOC103161741	5	0.79287	0.88861	1	17628	2	0.23347	0.00055104	0.0016249	0.635697	53	3	0.23347
Tsc22d1	6	0.63067	0.82534	1	16031	2	-2.2376	0.00055269	0.0015786	0.628803	54	3	-2.2376
LOC100765294	6	0.31054	0.5774	1	11567	1	-2.4423	0.00058681	0.0016864	0.648167	55	3	-2.4423
Ttc36	6	0.92434	0.95628	1	19227	1	-0.080873	0.0006069	0.0017325	0.654404	56	3	-0.080873
Zc3h12a	6	0.71364	0.86523	1	16852	2	-2.625	0.00063359	0.0017989	0.658655	57	3	-2.625
Ccdc151	6	0.33377	0.60511	1	12045	3	-2.4225	0.00064602	0.001826	0.658655	58	3	-2.4225
LOC100754671	6	0.41471	0.66939	1	13177	3	-2.4274	0.00065084	0.0018419	0.658655	59	3	-2.4274
Cfap206	6	0.26402	0.51948	1	10552	2	-5.3543	0.00065982	0.001864	0.658655	60	2	-5.3543
Tmed5	6	0.73404	0.87338	1	17024	2	-3.3605	0.00067615	0.001916	0.666274	61	2	-3.3605
Spsb2	6	0.90088	0.95069	1	18987	1	-0.54928	0.00072974	0.0020669	0.700609	62	2	-0.54928
LOC100762307	6	0.26081	0.5154	1	10492	2	-2.8253	0.00073482	0.0020787	0.700609	63	3	-2.8253
Rheb	3	0.99923	0.99923	1	21565	0	1.2057	0.00075087	0.0015305	0.62092	64	2	1.2057
Dmbx1	6	0.20779	0.44527	0.996952	9407	3	-2.5221	0.00075433	0.0021388	0.701714	65	3	-2.5221
Idh3a	6	0.091163	0.26134	0.86637	6212	2	-3.0602	0.00075699	0.002146	0.701714	66	3	-3.0602
Hmgb4	6	0.66648	0.84711	1	16448	1	-1.6156	0.00078067	0.0022147	0.713526	67	3	-1.6156
CTRLX18787	1	0.9992	0.99923	1	21555	0	3.3344	0.00080169	0.00080603	0.464695	68	1	3.3344
LOC100751363	6	0.059906	0.18771	0.801665	4803	3	-4.896	0.00081567	0.0023182	0.72082	69	2	-4.896
Sh3bp2	6	0.05723	0.18106	0.794263	4673	5	-5.3563	0.00082218	0.0023361	0.72082	70	1	-5.3563
Ccdc60	6	0.050375	0.16362	0.775607	4331	3	-5.9099	0.00084842	0.0024154	0.722015	71	2	-5.9099
LOC100774323	6	0.7049	0.86181	1	16772	2	-2.9255	0.00084885	0.0024176	0.722015	72	3	-2.9255
Mrln	5	0.9937	0.99367	1	20985	0	-5.774	0.00084901	0.0023336	0.72082	73	2	-5.774
Fam173a	6	0.86605	0.93476	1	18529	2	-2.5123	0.00085748	0.002447	0.722015	74	3	-2.5123
Ranbp1	6	0.98846	0.98853	1	20677	0	-0.47686	0.00088964	0.0025383	0.722015	75	3	-0.47686
Ehmt2	6	0.9756	0.97729	1	20171	1	-0.0021825	0.00090451	0.0025744	0.722015	76	3	-0.0021825
Znf251	6	0.25642	0.50968	1	10406	2	-5.6171	0.0009218	0.0026237	0.722015	77	1	-5.6171
Sipa1l3	6	0.10529	0.29268	0.889565	6789	3	-2.2457	0.00092535	0.0026314	0.722015	78	2	-2.2457
Adgrg5	6	0.19219	0.42374	0.986152	9031	4	-3.7995	0.00093303	0.0026558	0.722015	79	2	-3.7995
Sec61g	6	0.99962	0.99963	1	21686	0	-2.149	0.00095237	0.0027073	0.722015	80	2	-2.149
Ccdc149	6	0.87579	0.9401	1	18663	2	-1.9803	0.00096187	0.0027333	0.722015	81	3	-1.9803
Prf1	6	0.58791	0.79511	1	15474	1	-5.2347	0.00097583	0.0027715	0.722015	82	2	-5.2347
Pkig	6	0.06727	0.20569	0.819003	5157	2	-0.28592	0.00098066	0.0027837	0.722015	83	3	-0.28592
Myom3	6	0.62363	0.82045	1	15944	2	-0.30034	0.00098824	0.0028013	0.722015	84	3	-0.30034
Ipo4	6	0.064869	0.19993	0.812185	5049	4	-5.9259	0.0010214	0.0028894	0.728158	85	1	-5.9259
Cpne9	6	0.8481	0.92525	1	18297	2	-0.65616	0.0010326	0.002922	0.728158	86	3	-0.65616
LOC100758825	6	0.44101	0.6887	1	13519	3	-2.6081	0.0010615	0.0030079	0.728158	87	3	-2.6081
Glis2	6	0.4127	0.66795	1	13144	2	-2.6734	0.0010641	0.0030169	0.728158	88	3	-2.6734
Sirpa	6	0.21896	0.46033	1	9640	3	-5.2314	0.0010663	0.0030246	0.728158	89	2	-5.2314
Cldn15	5	0.0097853	0.038845	0.517328	1727	3	-5.6266	0.0010688	0.0027114	0.722015	90	2	-5.6266
Znf467	6	0.030048	0.1092	0.689905	3255	2	-2.2469	0.0010963	0.0031172	0.734323	91	3	-2.2469
Hrh1	6	0.73407	0.87339	1	17025	2	-2.2945	0.0011388	0.0032293	0.752633	92	3	-2.2945
Foxred2	6	0.29079	0.55309	1	11151	3	-6.3566	0.0011708	0.0033097	0.763262	93	1	-6.3566
Tagln2	6	0.49328	0.72676	1	14235	3	-2.5507	0.0012161	0.003434	0.765891	94	3	-2.5507
Slc2a6	6	0.1307	0.33433	0.926098	7494	3	-3.8071	0.0012206	0.0034485	0.765891	95	1	-3.8071
LOC100766431	6	0.14573	0.35693	0.944044	7879	4	-5.035	0.001228	0.0034634	0.765891	96	2	-5.035
LOC100773612	6	0.88266	0.94395	1	18776	2	-5.5798	0.001239	0.0034959	0.765891	97	2	-5.5798
Wnt8a	6	0.71073	0.86409	1	16828	1	-3.0325	0.0013202	0.0037291	0.803485	98	1	-3.0325
Cpb1	6	0.23884	0.48676	1	10076	1	-1.7786	0.0013241	0.0037409	0.803485	99	3	-1.7786
Rybp	6	0.52549	0.75029	1	14640	1	-0.29251	0.0013588	0.0038349	0.803895	100	2	-0.29251
Gpr108	6	0.13281	0.3375	0.927777	7547	4	-5.9753	0.00137	0.0038593	0.803895	101	1	-5.9753
Vash1	6	0.42641	0.67799	1	13326	3	-2.8597	0.0013712	0.0038611	0.803895	102	3	-2.8597
Lbp	6	0.16944	0.39169	0.968735	8461	3	-1.7018	0.0014099	0.0039723	0.811109	103	3	-1.7018
Cep72	6	0.16756	0.38898	0.966452	8418	2	-2.2418	0.0014203	0.0040035	0.811109	104	3	-2.2418
R3hdm4	6	0.017218	0.071824	0.606442	2453	3	-1.7823	0.0014331	0.0040356	0.811109	105	3	-1.7823
Stxbp5l	6	0.28374	0.54422	1	10985	3	-5.5835	0.0014696	0.0040943	0.815437	106	1	-5.5835
Klhdc1	6	0.13764	0.34485	0.9348	7666	3	-5.4049	0.00154	0.0042263	0.830413	107	2	-5.4049
Irak1bp1	6	0.0017861	0.0089784	0.335713	555	4	-4.231	0.0015622	0.0042674	0.830413	108	2	-4.231
Cnot9	6	0.7733	0.89002	1	17414	1	-4.5674	0.0015691	0.0042832	0.830413	109	1	-4.5674
Myh7b	6	0.24287	0.492	1	10143	4	-5.1507	0.0016189	0.0043772	0.841193	110	1	-5.1507
Cldn1	6	0.00060575	0.003157	0.240632	280	5	-5.6661	0.0016687	0.0044807	0.853594	111	1	-5.6661
Map3k11	5	0.89435	0.92581	1	18930	1	-5.8403	0.0016918	0.0038896	0.803895	112	2	-5.8403
Ppfia2	6	0.86061	0.93182	1	18456	2	-5.2868	0.0017011	0.0045422	0.856943	113	2	-5.2868
Rasgef1c	6	0.018932	0.076976	0.620681	2563	4	-4.5845	0.0017185	0.0045765	0.856943	114	1	-4.5845
Foxr1	6	0.49741	0.72982	1	14290	2	-6.092	0.0017478	0.0046289	0.8581	115	2	-6.092
LOC100753897	6	0.17614	0.40126	0.973034	8644	4	-5.6755	0.0017682	0.004661	0.8581	116	1	-5.6755
Rep15	6	0.42315	0.67562	1	13290	2	-4.8081	0.001818	0.0047487	0.866955	117	1	-4.8081
Rhof	6	0.0028744	0.01413	0.377516	782	4	-5.5997	0.0018678	0.0048463	0.876197	118	1	-5.5997
Izumo2	6	0.099243	0.27945	0.88253	6527	4	-5.868	0.0019175	0.0049367	0.879296	119	1	-5.868
LOC100774329	6	0.18627	0.41552	0.981746	8889	4	-5.7771	0.0019673	0.0050407	0.881777	120	1	-5.7771
Ghrh	6	0.20027	0.43495	0.992409	9228	2	-5.5221	0.0019684	0.005042	0.881777	121	2	-5.5221
Rtkn2	6	0.0048971	0.023208	0.439506	1104	3	-3.1074	0.001985	0.0050714	0.881777	122	2	-3.1074
Rad9b	6	0.99265	0.99267	1	20912	0	-3.8414	0.0020171	0.0051261	0.884268	123	2	-3.8414
Adarb2	6	0.024894	0.094556	0.660354	2953	4	-5.5085	0.0020382	0.0051667	0.884321	124	2	-5.5085
Ears2	6	0.99514	0.99519	1	21086	0	-5.6931	0.0020668	0.0052174	0.886062	125	1	-5.6931
Chd3	6	0.8119	0.90746	1	17876	2	-5.7045	0.0021005	0.0052725	0.886139	126	2	-5.7045
Sall3	6	0.020092	0.080511	0.629488	2637	4	-6.2243	0.0021166	0.0052987	0.886139	127	1	-6.2243
LOC100766653	6	0.18052	0.4074	0.977628	8756	4	-4.9063	0.0021664	0.0053868	0.888595	128	1	-4.9063
Grip2	6	0.1032	0.28802	0.886637	6703	3	-2.3489	0.0021696	0.0053945	0.888595	129	2	-2.3489
LOC100774861	6	0.99814	0.99814	1	21382	0	-2.8707	0.0022161	0.0054804	0.896003	130	1	-2.8707
LOC107977713	6	0.27412	0.53221	1	10772	4	-5.7471	0.0023654	0.0057393	0.898943	131	2	-5.7471
Fbxo36	6	0.87794	0.94131	1	18700	2	-5.2732	0.0024649	0.0059237	0.898943	132	2	-5.2732
Mtmr14	6	0.60986	0.81069	1	15759	3	-4.8407	0.0025146	0.0060195	0.898943	133	2	-4.8407
Zg16	6	0.14309	0.35302	0.941396	7805	3	-5.8428	0.0025249	0.006044	0.898943	134	2	-5.8428
Pik3r6	6	0.2145	0.45444	1	9557	2	-3.8009	0.0026141	0.0062003	0.898943	135	1	-3.8009
Fbxo39	6	0.16683	0.38795	0.965271	8400	3	-5.8917	0.0026416	0.0062518	0.898943	136	2	-5.8917
Trim56	6	0.87309	0.93862	1	18624	1	-4.6082	0.0026512	0.0062672	0.898943	137	2	-4.6082
Bcas3	6	0.39584	0.65553	1	12916	3	-4.8131	0.0026638	0.0062934	0.898943	138	1	-4.8131
LOC100759962	6	0.13214	0.33648	0.92666	7530	3	-5.5613	0.0027136	0.0063915	0.898943	139	1	-5.5613
LOC100755736	6	0.33747	0.60945	1	12125	3	-4.8504	0.0027381	0.0064308	0.898943	140	2	-4.8504
LOC100755805	6	0.026746	0.099835	0.67305	3058	3	-5.4221	0.0027479	0.0064502	0.898943	141	2	-5.4221
Creld1	6	0.075972	0.22637	0.841284	5546	4	-5.5752	0.002813	0.0065474	0.898943	142	2	-5.5752
Hamp	6	0.16697	0.38815	0.965605	8404	4	-4.2367	0.0028264	0.0065723	0.898943	143	2	-4.2367
LOC100763561	6	0.042518	0.14318	0.746958	3944	3	-5.0461	0.0028363	0.0065921	0.898943	144	2	-5.0461
Dcdc2	6	0.014006	0.060809	0.579223	2169	5	-6.1391	0.0028627	0.0066355	0.898943	145	1	-6.1391
Klhl30	6	0.23152	0.47718	1	9915	3	-5.7344	0.0028694	0.0066473	0.898943	146	2	-5.7344
Surf2	6	0.19149	0.42279	0.985409	9015	3	-5.7988	0.0029161	0.0067187	0.898943	147	2	-5.7988
Serpinf1	6	0.27343	0.53135	1	10757	4	-5.9168	0.0029622	0.0068023	0.898943	148	1	-5.9168
Asic5	5	0.52041	0.7338	1	14592	2	-2.7184	0.0029623	0.0061931	0.898943	149	2	-2.7184
CTRLX17949	1	0.99702	0.99706	1	21241	0	1.7149	0.0029783	0.0029491	0.728158	150	1	1.7149
LOC100773877	5	0.80215	0.89474	1	17746	2	-6.4444	0.0030079	0.0062835	0.898943	151	1	-6.4444
Ptpru	6	0.017786	0.073549	0.610808	2494	3	-3.4997	0.0030547	0.0069822	0.898943	152	2	-3.4997
LOC100758506	6	0.48033	0.71734	1	14062	3	-5.5113	0.0030616	0.0069975	0.898943	153	2	-5.5113
Morf4l2	5	0.98914	0.98916	1	20713	0	-4.4814	0.0030653	0.0063883	0.898943	154	2	-4.4814
LOC107977693	6	0.15622	0.37242	0.953933	8143	4	-4.668	0.0030856	0.0070427	0.898943	155	2	-4.668
Ppm1k	6	0.081064	0.23822	0.850895	5769	3	-3.0654	0.0030959	0.007064	0.898943	156	2	-3.0654
LOC100758265	6	0.010348	0.046352	0.539867	1781	4	-5.7814	0.0031097	0.0070857	0.898943	157	2	-5.7814
CTRLX14775	1	0.99687	0.99692	1	21228	0	1.9885	0.0031279	0.0030928	0.734323	158	1	1.9885
Asb16	6	0.071372	0.21552	0.828773	5343	4	-5.3413	0.0031547	0.0071589	0.898943	159	2	-5.3413
Maf1	6	0.30091	0.5656	1	11360	3	-5.4997	0.0031611	0.0071706	0.898943	160	1	-5.4997
LOC100762081	5	0.16517	0.37407	0.955911	8360	2	-6.1542	0.0031728	0.0065768	0.898943	161	2	-6.1542
Irak1	6	0.55044	0.76821	1	14954	1	-3.2169	0.0032	0.0072321	0.898943	162	2	-3.2169
Ssr2	6	0.66444	0.84633	1	16430	1	-2.8958	0.0032035	0.0072371	0.898943	163	2	-2.8958
Cd59	6	0.50604	0.73619	1	14402	3	-5.5788	0.0032108	0.0072556	0.898943	164	1	-5.5788
Coro7	6	0.32457	0.59428	1	11860	4	-4.9382	0.003235	0.0072963	0.898943	165	2	-4.9382
Mroh8	5	0.85876	0.91388	1	18433	1	-4.8098	0.0032359	0.0066984	0.898943	166	2	-4.8098
LOC100769403	6	0.6193	0.81746	1	15890	3	-5.982	0.0032605	0.0073392	0.898943	167	1	-5.982
Fam104a	6	0.048323	0.15833	0.768693	4227	3	-6.2175	0.0032915	0.0073916	0.898943	168	2	-6.2175
E2f8	6	0.71743	0.86676	1	16884	2	-5.3189	0.0033102	0.0074214	0.898943	169	1	-5.3189
Sik3	6	0.21205	0.45107	0.999675	9508	4	-5.4229	0.0033378	0.007473	0.898943	170	2	-5.4229
LOC107977034	6	0.26282	0.51796	1	10527	3	-6.7146	0.0033599	0.0075222	0.898943	171	1	-6.7146
LOC100761801	6	0.17672	0.40204	0.973491	8662	4	-5.986	0.0033879	0.0075593	0.898943	172	2	-5.986
Pogz	6	0.49912	0.73107	1	14317	2	-4.3938	0.0034096	0.0076031	0.898943	173	1	-4.3938
Ift122	6	0.12077	0.31904	0.912111	7235	4	-4.4336	0.0034131	0.0076126	0.898943	174	2	-4.4336
LOC100762476	6	0.8585	0.93072	1	18428	2	-2.3569	0.0034239	0.007633	0.898943	175	2	-2.3569
Tst	6	0.81403	0.90844	1	17894	2	-4.5008	0.003442	0.007665	0.898943	176	2	-4.5008
Fam8a1	6	0.043741	0.14642	0.753509	3996	3	-6.5279	0.0034593	0.0076935	0.898943	177	1	-6.5279
CTRLX04697	1	0.99654	0.99659	1	21196	0	1.916	0.0034602	0.0034223	0.765891	178	1	1.916
Aimp2	6	0.19328	0.42524	0.987503	9056	2	-3.2194	0.003471	0.0077166	0.898943	179	2	-3.2194
Bfsp2	6	0.10449	0.29088	0.887789	6763	4	-5.7181	0.003509	0.0077794	0.898943	180	1	-5.7181
LOC100760802	6	0.45876	0.70167	1	13784	2	-5.7761	0.0035148	0.0077907	0.898943	181	2	-5.7761
LOC103164596	6	0.99952	0.99953	1	21647	0	-2.6859	0.0035258	0.0078051	0.898943	182	2	-2.6859
LOC107977558	6	0.81429	0.90856	1	17898	2	-5.0251	0.0035405	0.0078372	0.898943	183	2	-5.0251
Tnfsf10	6	0.051638	0.16694	0.778861	4396	4	-4.8354	0.0036581	0.0080451	0.903485	184	1	-4.8354
Mllt10	6	0.55098	0.76859	1	14966	2	-2.2967	0.0037037	0.0081233	0.903485	185	2	-2.2967
Rprd2	6	0.086442	0.25061	0.859047	6003	3	-3.0966	0.0037075	0.0081301	0.903485	186	2	-3.0966
Dclk2	6	0.010299	0.046132	0.538443	1777	4	-6.2648	0.0037078	0.008131	0.903485	187	2	-6.2648
Cryga	5	0.19359	0.41785	0.98286	9062	3	-5.5322	0.003734	0.0075882	0.898943	188	2	-5.5322
Ctsw	6	0.44502	0.69164	1	13577	2	-5.4411	0.0037489	0.0081992	0.903485	189	2	-5.4411
Nkain2	5	0.66029	0.80841	1	16389	2	-5.33	0.0037536	0.0076171	0.898943	190	1	-5.33
LOC100766051	6	0.82105	0.91176	1	17970	2	-5.3261	0.0037575	0.008211	0.903485	191	1	-5.3261
Wif1	6	0.573	0.78435	1	15260	2	-2.0917	0.0037602	0.008216	0.903485	192	2	-2.0917
LOC100766960	4	0.39041	0.58969	1	12843	2	-5.2367	0.0037664	0.007397	0.898943	193	1	-5.2367
LOC100759873	5	0.23007	0.45712	1	9884	2	-5.369	0.0038458	0.007792	0.898943	194	2	-5.369
Pcnx2	6	0.38575	0.64807	1	12784	2	-3.177	0.0038628	0.0084139	0.903485	195	2	-3.177
Med29	6	0.85094	0.92676	1	18333	1	-5.1111	0.0039746	0.0086218	0.903485	196	2	-5.1111
Nalcn	6	0.21256	0.45177	1	9520	4	-4.1596	0.0040057	0.0086692	0.903485	197	2	-4.1596
Sipa1l1	6	0.10254	0.28661	0.88605	6671	4	-5.7668	0.0040556	0.008751	0.903485	198	1	-5.7668
LOC103159607	6	0.30955	0.57618	1	11543	3	-4.9591	0.0041053	0.0088383	0.903485	199	1	-4.9591
Ssr1	6	0.66152	0.84524	1	16398	2	-2.1742	0.004143	0.0089106	0.903485	200	2	-2.1742
LOC107977665	6	0.99321	0.99325	1	20950	0	-4.8917	0.004155	0.0089332	0.903485	201	1	-4.8917
LOC100774487	6	0.99154	0.99155	1	20852	0	-1.2586	0.0041787	0.008977	0.903485	202	2	-1.2586
Tmem81	6	0.36359	0.63153	1	12505	2	-4.8947	0.0041986	0.0090086	0.903485	203	2	-4.8947
Dmwd	6	0.013851	0.060192	0.577584	2155	5	-6.2342	0.0042046	0.0090181	0.903485	204	1	-6.2342
LOC100772835	6	0.9865	0.98656	1	20571	0	-5.2669	0.0042185	0.0090453	0.903485	205	2	-5.2669
Slc25a31	6	0.00022429	0.0011933	0.170443	148	3	-2.6525	0.0042465	0.0090954	0.903485	206	2	-2.6525
Kcnk12	6	0.14716	0.35903	0.944887	7913	2	-5.6204	0.0042543	0.0091103	0.903485	207	1	-5.6204
Lcn10	6	0.041411	0.14024	0.743888	3880	4	-2.8444	0.0042706	0.0091442	0.903485	208	2	-2.8444
LOC100759732	6	0.031326	0.11278	0.697347	3332	3	-3.5236	0.0043472	0.0092848	0.903485	209	2	-3.5236
LOC100756292	5	0.62873	0.7908	1	16001	2	-0.98803	0.004362	0.0087411	0.903485	210	2	-0.98803
Gdpgp1	6	0.40751	0.6641	1	13086	3	-5.9405	0.0044033	0.009386	0.903485	211	1	-5.9405
Nkx2-8	6	0.91881	0.95489	1	19171	1	-5.351	0.0044858	0.0095356	0.903485	212	2	-5.351
Arrdc1	4	0.99197	0.99197	1	20874	0	-2.8607	0.0045332	0.0088374	0.903485	213	2	-2.8607
Ubac1	6	0.47759	0.71538	1	14025	3	-5.4137	0.0045523	0.0096477	0.903485	214	1	-5.4137
Prkd2	6	0.078851	0.23305	0.845935	5681	3	-5.6304	0.0045767	0.0096897	0.903485	215	2	-5.6304
Usp46	6	0.94933	0.96415	1	19577	1	-5.1802	0.0046057	0.0097408	0.903485	216	2	-5.1802
Ppp2r5b	6	0.11064	0.30341	0.895104	6996	2	-4.6971	0.0046516	0.0098244	0.903485	217	1	-4.6971
LOC100751403	6	0.013753	0.059814	0.576944	2140	3	-5.4689	0.0046516	0.0098244	0.903485	218	2	-5.4689
LOC100774460	4	0.37385	0.57782	1	12639	2	-3.3668	0.0046608	0.009076	0.903485	219	1	-3.3668
Vps11	6	0.57944	0.78895	1	15361	3	-4.8097	0.0046642	0.0098483	0.903485	220	2	-4.8097
Nanp	5	0.46484	0.69121	1	13861	2	-6.1952	0.0047471	0.0094466	0.903485	221	1	-6.1952
Clhc1	6	0.89369	0.9492	1	18925	1	-5.6397	0.0047509	0.01001	0.903485	222	1	-5.6397
Cftr	6	0.57503	0.78577	1	15293	2	-5.754	0.0047651	0.010039	0.903485	223	2	-5.754
LOC100761941	4	0.1255	0.27611	0.879276	7359	1	-4.8435	0.0047932	0.009344	0.903485	224	1	-4.8435
Tmem53	6	0.98909	0.98912	1	20711	0	-0.18755	0.004816	0.010127	0.903485	225	2	-0.18755
Cops7b	6	0.26772	0.52421	1	10628	3	-4.5081	0.0048245	0.010144	0.903485	226	2	-4.5081
Mxra8	6	0.26761	0.52408	1	10623	4	-6.0754	0.0048458	0.010182	0.903485	227	2	-6.0754
Ephb3	6	0.31116	0.57819	1	11583	3	-4.772	0.0048629	0.010212	0.903485	228	2	-4.772
Prrg1	5	0.24837	0.4766	1	10246	3	-6.2218	0.0048811	0.0096906	0.903485	229	2	-6.2218
Aco2	6	0.94579	0.96284	1	19520	1	-2.6979	0.0048928	0.010259	0.903485	230	2	-2.6979
Odf3b	6	0.279	0.53835	1	10877	2	-5.4042	0.0049185	0.010307	0.903485	231	2	-5.4042
R3hcc1l	6	0.74105	0.87622	1	17085	2	-4.7353	0.0049495	0.010364	0.903485	232	1	-4.7353
CTRLX14864	1	0.99504	0.99507	1	21076	0	1.8234	0.0049556	0.0048793	0.876197	233	1	1.8234
Ccdc7	6	0.57012	0.78227	1	15218	1	-2.4915	0.0049991	0.010451	0.903485	234	1	-2.4915
Erp44	5	0.091014	0.2383	0.850895	6206	2	-4.9228	0.0050368	0.0099912	0.903485	235	1	-4.9228
Syncrip	5	0.37486	0.60551	1	12655	1	-5.0937	0.0050401	0.009997	0.903485	236	2	-5.0937
LOC100754055	6	0.35041	0.62175	1	12320	3	-4.4403	0.0050487	0.010534	0.903485	237	1	-4.4403
Cnbd1	4	0.97802	0.97811	1	20235	0	-2.4523	0.0050912	0.0098859	0.903485	238	1	-2.4523
Bsn	6	0.41101	0.66668	1	13126	3	-5.685	0.0051004	0.010617	0.903485	239	2	-5.685
Kiaa0930	6	0.34065	0.61314	1	12182	4	-5.9208	0.005148	0.010702	0.903485	240	1	-5.9208
Grb7	6	0.74758	0.87894	1	17152	2	-4.3232	0.0051661	0.010733	0.903485	241	2	-4.3232
Cdip1	6	0.89205	0.94887	1	18917	1	-2.8206	0.0051969	0.010796	0.903485	242	2	-2.8206
Mcu	6	0.99421	0.99423	1	21018	0	-5.7832	0.0051976	0.010797	0.903485	243	1	-5.7832
Atrx	6	0.030388	0.11016	0.692332	3271	1	-5.4269	0.0052473	0.010878	0.903485	244	1	-5.4269
Cxcl12	6	0.93624	0.95968	1	19362	1	-3.3396	0.0053465	0.01105	0.903485	245	1	-3.3396
Als2cl	6	0.086583	0.25092	0.859047	6009	4	-4.7103	0.0053522	0.01106	0.903485	246	2	-4.7103
LOC100760332	5	0.32196	0.55272	1	11800	3	-4.9572	0.0053677	0.010617	0.903485	247	1	-4.9572
Lypd3	6	0.53478	0.75701	1	14757	1	-5.2869	0.005388	0.011124	0.903485	248	2	-5.2869
Klhl17	6	0.10774	0.29793	0.892166	6892	5	-5.549	0.0053962	0.011137	0.903485	249	1	-5.549
Rab43	6	0.021904	0.085857	0.640431	2765	3	-5.1809	0.0054104	0.011164	0.903485	250	2	-5.1809
Rab40c	6	0.28001	0.53963	1	10891	4	-5.0386	0.0054284	0.011193	0.903485	251	2	-5.0386
LOC100762656	6	0.15239	0.36677	0.951484	8042	4	-5.2965	0.0054954	0.011314	0.903485	252	1	-5.2965
LOC100761566	6	0.99775	0.99778	1	21325	0	-2.6464	0.0055141	0.01135	0.903485	253	2	-2.6464
Traf3	6	0.014765	0.063753	0.590294	2235	4	-5.2793	0.005545	0.0114	0.903485	254	1	-5.2793
Ahdc1	6	0.05376	0.17228	0.786426	4495	4	-5.9469	0.0055823	0.011468	0.903485	255	2	-5.9469
Atp5g1	6	0.46218	0.70413	1	13824	2	-5.5793	0.0055946	0.011488	0.903485	256	2	-5.5793
Khk	6	0.090264	0.25929	0.86545	6170	3	-3.5468	0.005628	0.011549	0.903485	257	2	-3.5468
Slmap	6	0.11627	0.31212	0.904399	7130	3	-4.5515	0.0056463	0.011583	0.903485	258	2	-4.5515
Por	6	0.2212	0.46332	1	9680	3	-5.1901	0.0057198	0.011712	0.903485	259	2	-5.1901
Hesx1	6	0.17862	0.40472	0.975953	8707	3	-3.199	0.0057336	0.011734	0.903485	260	2	-3.199
Pir	6	0.25891	0.51292	1	10457	2	-4.0741	0.0057435	0.011751	0.903485	261	1	-4.0741
Napsa	6	0.96598	0.97146	1	19898	1	-5.6539	0.0057567	0.01178	0.903485	262	2	-5.6539
Maea	6	0.87757	0.94111	1	18694	2	-5.3106	0.0057931	0.011845	0.903485	263	2	-5.3106
LOC100762114	6	0.077085	0.22896	0.843997	5595	2	-4.5115	0.005817	0.01189	0.903485	264	2	-4.5115
LOC103162688	6	0.01104	0.049105	0.54927	1847	1	-5.6647	0.0058427	0.01193	0.903485	265	1	-5.6647
Mapk8ip1	6	0.27484	0.53315	1	10790	2	-5.5593	0.0058729	0.011994	0.903485	266	2	-5.5593
Srpk3	6	0.27608	0.5347	1	10810	3	-5.855	0.0058923	0.012034	0.903485	267	1	-5.855
Micall2	6	0.98589	0.98599	1	20543	0	-5.1316	0.0059419	0.01212	0.903485	268	1	-5.1316
Rtn3	6	0.34214	0.61485	1	12207	1	-1.5173	0.0059572	0.012145	0.903485	269	2	-1.5173
LOC100770415	6	0.57908	0.78869	1	15356	2	-5.607	0.0059915	0.012211	0.903485	270	1	-5.607
CTRLX01635	1	0.99401	0.99403	1	21003	0	1.2887	0.005994	0.0059373	0.898943	271	1	1.2887
Znf24	5	0.5761	0.76245	1	15309	2	-3.5322	0.0060759	0.011892	0.903485	272	2	-3.5322
LOC107976971	6	0.99998	0.99999	1	21890	0	-2.6704	0.0060907	0.012381	0.903485	273	1	-2.6704
Foxo4	6	0.0001039	0.00055972	0.127733	96	4	-5.9888	0.0061403	0.012477	0.903485	274	1	-5.9888
Acpp	6	0.75113	0.88043	1	17186	1	-5.2703	0.0061609	0.012522	0.903485	275	2	-5.2703
Gpx8	4	0.56769	0.72063	1	15192	2	-4.8873	0.0061832	0.011872	0.903485	276	1	-4.8873
Zfhx4	6	0.042279	0.14251	0.746958	3928	5	-5.3942	0.0061898	0.012578	0.903485	277	1	-5.3942
Klhdc4	6	0.13341	0.33839	0.929095	7557	3	-3.6906	0.0062039	0.012603	0.903485	278	2	-3.6906
Cldn6	6	0.27014	0.52726	1	10681	3	-5.7464	0.0062087	0.01261	0.903485	279	2	-5.7464
Slc1a3	6	0.0027091	0.013412	0.374291	752	5	-5.4919	0.0062394	0.012676	0.903485	280	1	-5.4919
LOC100750833	5	0.99781	0.99782	1	21335	0	-0.99597	0.0062403	0.012197	0.903485	281	2	-0.99597
LOC100762681	6	0.022301	0.087001	0.643412	2790	4	-3.0248	0.0062423	0.01268	0.903485	282	2	-3.0248
Ergic2	6	0.67799	0.85141	1	16552	2	-5.9355	0.006289	0.012753	0.903485	283	1	-5.9355
Dagla	6	0.24401	0.49352	1	10166	4	-5.922	0.0063386	0.012846	0.903485	284	1	-5.922
Rbm12b	6	0.10115	0.28357	0.884412	6608	2	-3.3771	0.0063882	0.012936	0.903485	285	1	-3.3771
LOC100774078	5	0.84921	0.91109	1	18310	1	-2.6994	0.0064013	0.012518	0.903485	286	1	-2.6994
Sec63	5	0.85563	0.91294	1	18392	1	-0.99597	0.0064348	0.012572	0.903485	287	2	-0.99597
LOC100766914	6	0.18665	0.41606	0.982007	8894	4	-5.9455	0.0064456	0.013047	0.903485	288	2	-5.9455
Szrd1	5	0.31505	0.54581	1	11674	2	-4.3188	0.0064839	0.012661	0.903485	289	1	-4.3188
Rftn1	6	0.37136	0.63731	1	12609	3	-5.3267	0.0064896	0.013131	0.903485	290	2	-5.3267
Pls1	6	0.8411	0.92169	1	18216	2	-3.6896	0.0065042	0.013157	0.903485	291	2	-3.6896
Jagn1	6	0.023248	0.08981	0.649461	2853	4	-4.9127	0.0065369	0.013223	0.903485	292	2	-4.9127
LOC100755523	6	0.56525	0.77876	1	15161	3	-3.833	0.0065828	0.013296	0.903485	293	2	-3.833
LOC100760357	5	0.019923	0.074191	0.612529	2627	1	-2.3454	0.0066078	0.012884	0.903485	294	2	-2.3454
Pdlim2	6	0.0056829	0.026665	0.463619	1204	5	-7.0461	0.0066361	0.013393	0.903485	295	1	-7.0461
LOC100755916	6	0.72941	0.87149	1	16997	2	-3.3243	0.0066856	0.013478	0.903485	296	1	-3.3243
Rabgap1	6	0.8456	0.92392	1	18258	1	-2.3863	0.0067015	0.013507	0.903485	297	2	-2.3863
Sntn	6	0.30349	0.56877	1	11417	1	-5.5965	0.0067352	0.013568	0.903485	298	1	-5.5965
Btbd16	6	0.86471	0.93404	1	18511	2	-5.3928	0.0067463	0.013587	0.903485	299	2	-5.3928
Slc39a9	6	0.60105	0.80449	1	15667	3	-5.7559	0.0067513	0.013592	0.903485	300	2	-5.7559
LOC103162549	6	0.24951	0.50062	1	10267	2	-3.0901	0.0067613	0.013611	0.903485	301	2	-3.0901
Mif	6	0.94843	0.96383	1	19559	1	-5.833	0.0067848	0.013652	0.903485	302	1	-5.833
Kmt2c	6	0.9537	0.96584	1	19654	1	-2.5599	0.0068112	0.013702	0.903485	303	2	-2.5599
Pip	6	0.058084	0.1832	0.795926	4721	2	-5.3596	0.0068212	0.013716	0.903485	304	2	-5.3596
LOC100770860	6	0.17041	0.39311	0.969393	8487	3	-4.9818	0.0068343	0.013736	0.903485	305	2	-4.9818
Atp8b3	6	0.59618	0.80104	1	15586	2	-5.2331	0.0069016	0.013858	0.903485	306	2	-5.2331
LOC100754527	6	0.21696	0.4577	1	9600	3	-4.3681	0.0069066	0.013865	0.903485	307	2	-4.3681
Stab1	6	0.40073	0.65913	1	12988	3	-3.3974	0.0069318	0.013907	0.903485	308	2	-3.3974
P2ry2	6	0.04243	0.14293	0.746958	3939	4	-5.4139	0.0069773	0.013976	0.903485	309	2	-5.4139
Azin1	5	0.70499	0.83425	1	16773	1	-2.7174	0.0069797	0.013545	0.903485	310	1	-2.7174
Wdr6	6	0.87801	0.94135	1	18702	2	-5.5331	0.0069976	0.01401	0.903485	311	2	-5.5331
Mybphl	6	0.44187	0.68933	1	13538	2	-6.0876	0.0070326	0.014068	0.903485	312	1	-6.0876
Snx22	6	0.11971	0.31746	0.910265	7216	3	-5.7592	0.0070382	0.014076	0.903485	313	2	-5.7592
LOC100757622	6	0.73527	0.87387	1	17037	2	-5.143	0.0070534	0.014109	0.903485	314	2	-5.143
Paxip1	6	0.51471	0.74252	1	14518	2	-4.2995	0.0070738	0.014144	0.903485	315	2	-4.2995
Mllt6	6	0.23537	0.48222	1	9997	4	-4.9747	0.0071095	0.014204	0.903485	316	2	-4.9747
Serinc4	6	0.028614	0.10518	0.680889	3179	3	-5.5423	0.0071317	0.014242	0.903485	317	1	-5.5423
Dpy19l1	6	0.98999	0.99002	1	20767	0	-5.505	0.0071812	0.014325	0.903485	318	2	-5.505
LOC100764122	5	0.23705	0.46461	1	10036	1	-1.3617	0.0071985	0.013919	0.903485	319	2	-1.3617
Stx11	6	0.78391	0.89472	1	17522	2	-2.0226	0.0072171	0.014387	0.903485	320	2	-2.0226
LOC100764815	6	0.9606	0.96877	1	19795	1	-5.3144	0.0072308	0.014412	0.903485	321	1	-5.3144
Coasy	6	0.74952	0.87976	1	17175	1	-4.5879	0.0072803	0.014506	0.903485	322	1	-4.5879
Csad	6	0.29866	0.5628	1	11314	2	-5.3	0.0073151	0.014572	0.903485	323	2	-5.3
LOC103161395	6	0.14314	0.35312	0.941396	7806	4	-4.9336	0.0073298	0.0146	0.903485	324	1	-4.9336
Cdkal1	5	0.14988	0.34768	0.937243	7983	4	-5.9759	0.0073514	0.014182	0.903485	325	1	-5.9759
Nptn	6	0.99482	0.99486	1	21053	0	-4.9387	0.0073514	0.014635	0.903485	326	2	-4.9387
Bmper	6	0.53571	0.75766	1	14772	3	-4.0379	0.0073794	0.014694	0.903485	327	1	-4.0379
LOC107980088	6	0.74699	0.8787	1	17145	2	-2.8273	0.007393	0.014715	0.903485	328	2	-2.8273
Etv3	5	0.79192	0.88799	1	17619	1	-1.5796	0.0073936	0.014252	0.903485	329	2	-1.5796
Ubl7	6	0.36114	0.62968	1	12465	3	-4.9151	0.0073982	0.014728	0.903485	330	2	-4.9151
Bmp1	6	0.30405	0.56947	1	11425	2	-6.1569	0.0074034	0.014737	0.903485	331	2	-6.1569
Plac9	6	0.18481	0.41346	0.981224	8851	3	-4.5809	0.0074289	0.014781	0.903485	332	1	-4.5809
Vit	5	0.06874	0.19288	0.805366	5225	3	-5.7315	0.0074492	0.014348	0.903485	333	2	-5.7315
Kcnj11	6	0.060511	0.18922	0.801665	4844	4	-6.0528	0.0074503	0.014815	0.903485	334	2	-6.0528
Ccdc183	6	0.32137	0.59041	1	11788	3	-3.654	0.0074764	0.014864	0.903485	335	2	-3.654
Kdm6b	6	0.508	0.73763	1	14432	2	-3.1627	0.0074868	0.014879	0.903485	336	2	-3.1627
LOC103158573	6	0.68456	0.85395	1	16603	1	-5.8719	0.007528	0.014959	0.903485	337	1	-5.8719
CTRLX05581	1	0.99247	0.99244	1	20903	0	1.763	0.0075309	0.0074797	0.898943	338	1	1.763
Klhl2	6	0.23514	0.48192	1	9993	2	-4.7357	0.007555	0.015008	0.903485	339	2	-4.7357
Alox15b	6	0.039967	0.13639	0.735875	3810	5	-5.981	0.0075775	0.01505	0.903485	340	1	-5.981
Ppp1r42	5	0.57499	0.76188	1	15292	2	-4.6298	0.0076474	0.014712	0.903485	341	2	-4.6298
Clnk	6	0.46807	0.70843	1	13897	3	-5.3784	0.0077261	0.0153	0.903485	342	1	-5.3784
LOC100773429	6	0.53901	0.75997	1	14823	2	-2.6644	0.0077346	0.015315	0.903485	343	2	-2.6644
LOC100766772	3	0.90416	0.90422	1	19026	0	-6.2636	0.0077435	0.012454	0.903485	344	1	-6.2636
Klhl24	6	0.11865	0.31579	0.908363	7191	3	-2.9792	0.0078251	0.015471	0.903485	345	2	-2.9792
Ptprh	6	0.10584	0.29383	0.889992	6812	3	-4.7232	0.0078252	0.015471	0.903485	346	1	-4.7232
Khsrp	6	0.16743	0.3888	0.966452	8413	4	-5.5303	0.0078679	0.015543	0.903485	347	2	-5.5303
CTRL00103	1	0.99213	0.99211	1	20881	0	1.2862	0.0078716	0.0078255	0.898943	348	1	1.2862
Arhgap15	4	0.82913	0.86599	1	18065	1	-3.0889	0.007872	0.014947	0.903485	349	2	-3.0889
Adra1b	6	0.0056894	0.026697	0.463619	1205	4	-5.7128	0.0078733	0.015552	0.903485	350	2	-5.7128
Sec24b	6	0.066485	0.20379	0.817081	5121	2	-5.0585	0.0078747	0.015554	0.903485	351	2	-5.0585
LOC100753264	6	0.083723	0.24437	0.856579	5876	3	-1.9949	0.0078894	0.015582	0.903485	352	2	-1.9949
Vgll4	6	0.016943	0.070984	0.604871	2430	3	-2.6381	0.0079242	0.01564	0.903485	353	2	-2.6381
Ankrd61	6	0.29156	0.55409	1	11160	3	-3.7757	0.0079269	0.015646	0.903485	354	2	-3.7757
Tprg1	6	0.5288	0.7527	1	14682	2	-1.8235	0.0079538	0.015688	0.903485	355	2	-1.8235
Fbxo10	6	0.49347	0.72689	1	14238	2	-5.5826	0.0080077	0.015775	0.903485	356	2	-5.5826
Rbm18	6	0.59033	0.79686	1	15508	3	-4.9703	0.0080727	0.015892	0.903485	357	1	-4.9703
Siah1	6	0.069079	0.21003	0.822729	5235	1	-3.3146	0.0080834	0.015909	0.903485	358	2	-3.3146
LOC100773903	6	0.89248	0.94896	1	18920	1	-5.8394	0.0080943	0.015924	0.903485	359	2	-5.8394
Ccdc137	6	0.66371	0.84606	1	16428	2	-5.4954	0.0081222	0.015969	0.903485	360	1	-5.4954
LOC100770736	6	0.13409	0.33942	0.929838	7576	4	-5.5473	0.0081486	0.016013	0.903485	361	2	-5.5473
LOC100755549	6	0.0063882	0.029762	0.479053	1307	2	-3.0585	0.0081541	0.016021	0.903485	362	2	-3.0585
LOC100771492	6	0.9874	0.98744	1	20620	0	-4.8868	0.0081718	0.016048	0.903485	363	1	-4.8868
Scnn1a	6	0.88562	0.94565	1	18819	2	-2.4166	0.0081922	0.016084	0.903485	364	2	-2.4166
LOC100760414	6	0.056133	0.17833	0.790514	4618	4	-5.9108	0.0082031	0.016105	0.903485	365	2	-5.9108
Slc43a2	5	0.31581	0.54664	1	11684	2	-0.4263	0.0082209	0.015782	0.903485	366	2	-0.4263
LOC100770078	6	0.18212	0.40967	0.97954	8786	4	-6.8246	0.0082213	0.016135	0.903485	367	1	-6.8246
Nup85	6	0.99996	0.99996	1	21862	0	-4.7835	0.0082708	0.016217	0.903485	368	1	-4.7835
Lalba	5	0.93943	0.94682	1	19409	1	-2.3454	0.0082748	0.015878	0.903485	369	2	-2.3454
Zbtb7a	6	0.037508	0.12973	0.723732	3677	1	-4.6997	0.0082907	0.01626	0.903485	370	2	-4.6997
LOC100757097	5	0.45272	0.67994	1	13698	3	-6.0212	0.0083108	0.015946	0.903485	371	2	-6.0212
Tenm4	6	0.93674	0.95984	1	19368	1	-6.4111	0.0083203	0.016309	0.903485	372	1	-6.4111
LOC100774003	6	0.60854	0.80981	1	15743	2	-5.6523	0.0083732	0.01639	0.903485	373	2	-5.6523
Bspry	6	0.68529	0.85423	1	16611	2	-4.7479	0.0083842	0.016411	0.903485	374	2	-4.7479
Rcn3	6	0.04621	0.15282	0.760245	4126	3	-4.8214	0.0084008	0.016437	0.903485	375	2	-4.8214
Rapgef5	6	0.086843	0.25149	0.859137	6026	4	-5.1924	0.0084193	0.016466	0.903485	376	1	-5.1924
Ska1	6	0.91754	0.95457	1	19151	1	-1.6882	0.0084616	0.016539	0.903485	377	2	-1.6882
Figla	6	0.036281	0.1264	0.721111	3602	4	-4.7312	0.0084688	0.016555	0.903485	378	1	-4.7312
Id2	6	0.84645	0.92438	1	18271	2	-5.2916	0.0085004	0.01661	0.903485	379	2	-5.2916
Pccb	6	0.10019	0.28152	0.883465	6570	4	-4.1896	0.0085671	0.016732	0.903485	380	2	-4.1896
LOC100758625	6	0.11105	0.30405	0.895725	7006	4	-4.5768	0.0085677	0.016732	0.903485	381	1	-4.5768
S100a1	6	0.029416	0.10744	0.686615	3225	4	-5.1767	0.0086229	0.016842	0.903485	382	2	-5.1767
Ttc6	5	0.18754	0.41129	0.980007	8916	3	-6.121	0.0086338	0.016517	0.903485	383	2	-6.121
Strn	6	0.91013	0.95275	1	19084	1	0.033052	0.0086565	0.016899	0.903485	384	2	0.033052
Focad	5	0.97388	0.97393	1	20114	0	-4.8353	0.0086614	0.01656	0.903485	385	2	-4.8353
Ranbp10	6	0.87155	0.93777	1	18604	2	-5.6176	0.0087162	0.017007	0.903485	386	1	-5.6176
Poli	6	0.8514	0.92698	1	18339	2	-3.3006	0.0087519	0.017056	0.903485	387	2	-3.3006
Iqck	6	0.2632	0.51843	1	10533	3	-3.3665	0.0087657	0.017084	0.903485	388	1	-3.3665
Nupr1	6	0.5468	0.7656	1	14913	2	-4.0324	0.0087688	0.017089	0.903485	389	2	-4.0324
CTRLX12752	1	0.99115	0.99113	1	20829	0	1.3136	0.0088519	0.0088098	0.903485	390	1	1.3136
Nxpe3	6	0.28556	0.54656	1	11022	4	-5.9173	0.0088646	0.017266	0.903485	391	1	-5.9173
Fam159b	6	0.46429	0.70568	1	13852	2	-6.1154	0.0088647	0.017266	0.903485	392	2	-6.1154
Zdhhc13	6	0.49986	0.73161	1	14334	2	-5.4507	0.0089141	0.017367	0.903485	393	1	-5.4507
CTRLX16386	1	0.99106	0.99103	1	20822	0	1.354	0.0089433	0.0089024	0.903485	394	1	1.354
Ints10	5	0.94321	0.94907	1	19470	1	-3.0024	0.0089439	0.017054	0.903485	395	2	-3.0024
Bcap31	6	0.52212	0.74785	1	14609	3	-5.8101	0.0089636	0.017462	0.903485	396	1	-5.8101
Rexo1	6	0.18452	0.41304	0.981061	8842	4	-6.0362	0.0089783	0.017488	0.903485	397	2	-6.0362
Stil	6	0.31215	0.57935	1	11608	3	-4.8242	0.0090131	0.017551	0.903485	398	1	-4.8242
Bcan	6	0.23922	0.48726	1	10086	3	-3.19	0.0090239	0.017564	0.903485	399	2	-3.19
Ly6g5b	5	0.95247	0.95523	1	19632	1	-4.4051	0.0090433	0.017215	0.903485	400	1	-4.4051
Tex261	6	0.77665	0.89153	1	17453	2	-5.4722	0.0090625	0.01764	0.903485	401	1	-5.4722
B4galt5	6	0.45568	0.69946	1	13746	3	-4.9015	0.0090753	0.017672	0.903485	402	2	-4.9015
Xkr9	5	0.47411	0.69976	1	13976	2	-1.6169	0.0090938	0.017297	0.903485	403	2	-1.6169
Sesn3	6	0.18369	0.41184	0.98054	8819	3	-5.3189	0.009112	0.017734	0.903485	404	2	-5.3189
LOC100752306	6	0.64373	0.83455	1	16194	2	-2.5676	0.0091555	0.017806	0.903485	405	2	-2.5676
LOC100754186	6	0.9798	0.98042	1	20289	1	-4.7414	0.0091615	0.017815	0.903485	406	1	-4.7414
LOC100763798	6	0.036436	0.12682	0.721853	3610	5	-5.892	0.0092109	0.017891	0.903485	407	1	-5.892
LOC103158534	6	0.74284	0.87697	1	17111	2	-4.9343	0.0092131	0.017894	0.903485	408	2	-4.9343
Slc35f6	6	0.39162	0.65248	1	12858	3	-4.2132	0.0092246	0.017914	0.903485	409	2	-4.2132
Gp2	6	0.96748	0.97226	1	19939	1	-0.84071	0.0092997	0.018051	0.903485	410	2	-0.84071
Celf6	6	0.046878	0.15458	0.762846	4161	4	-6.3042	0.0093099	0.018065	0.903485	411	1	-6.3042
Golph3	4	0.040364	0.1198	0.708556	3830	2	-2.6769	0.0093275	0.017629	0.903485	412	2	-2.6769
Tmem239	6	0.84728	0.92482	1	18283	2	-5.6659	0.0093593	0.018158	0.903485	413	1	-5.6659
Lrrc19	4	0.9884	0.98844	1	20672	0	-3.7836	0.0093877	0.017743	0.903485	414	1	-3.7836
Capn6	5	0.61685	0.78436	1	15859	2	-3.736	0.0094114	0.017873	0.903485	415	2	-3.736
Atxn7l3b	5	0.35554	0.5863	1	12385	2	-5.5593	0.0094556	0.017958	0.903485	416	1	-5.5593
Vegfc	6	0.10357	0.28881	0.887123	6716	3	-5.2032	0.0094582	0.018333	0.903485	417	1	-5.2032
Camta1	6	0.55845	0.77391	1	15070	2	-1.5223	0.0094974	0.018404	0.903485	418	2	-1.5223
Calhm1	6	0.28666	0.54792	1	11048	3	-5.4912	0.0095077	0.01842	0.903485	419	1	-5.4912
Akap8l	6	0.53201	0.75502	1	14723	1	-3.2301	0.0095266	0.018451	0.903485	420	2	-3.2301
Wwc3	6	0.43248	0.68241	1	13401	2	-3.2185	0.0095325	0.018461	0.903485	421	2	-3.2185
Lrrn4	6	0.077438	0.22978	0.844227	5615	4	-4.8536	0.0095442	0.018479	0.903485	422	2	-4.8536
LOC100759693	6	0.037014	0.12839	0.722522	3645	4	-5.7062	0.0095571	0.018497	0.903485	423	1	-5.7062
LOC100764637	6	0.030534	0.11057	0.692527	3282	2	-5.1589	0.0096322	0.018647	0.903485	424	2	-5.1589
Trim35	6	0.25998	0.51432	1	10483	3	-2.9521	0.009644	0.01867	0.903485	425	2	-2.9521
LOC100774392	6	0.96065	0.96879	1	19796	1	-2.9618	0.0097055	0.018772	0.903485	426	1	-2.9618
Cyld	5	0.9621	0.96282	1	19825	1	-5.1526	0.0097147	0.01845	0.903485	427	2	-5.1526
Kif19	6	0.045587	0.15123	0.759489	4092	3	-5.8795	0.0097325	0.018823	0.903485	428	2	-5.8795
LOC100752743	6	0.20515	0.44167	0.995862	9337	4	-5.4215	0.0097549	0.018865	0.903485	429	1	-5.4215
Tusc5	6	0.27378	0.5318	1	10765	3	-5.0996	0.0098044	0.018957	0.903485	430	2	-5.0996
CTRLX06713	1	0.99019	0.99018	1	20773	0	1.6845	0.0098073	0.0097539	0.903485	431	1	1.6845
Fam193b	6	0.25776	0.51141	1	10439	4	-5.6068	0.0098272	0.018999	0.903485	432	2	-5.6068
Nova1	6	0.096542	0.27344	0.876961	6437	5	-6.467	0.0098538	0.019054	0.903485	433	1	-6.467
Pdgfc	5	0.56835	0.75848	1	15200	2	-5.2116	0.0098678	0.018706	0.903485	434	1	-5.2116
LOC100761874	4	0.99954	0.99952	1	21655	0	-2.3476	0.0098826	0.018648	0.903485	435	1	-2.3476
Il17rb	5	0.31138	0.54203	1	11587	3	-6.7404	0.0099502	0.018854	0.903485	436	1	-6.7404
Bmpr2	6	0.79534	0.8998	1	17663	2	-5.4923	0.0099527	0.019213	0.903485	437	1	-5.4923
Cdc42bpb	6	0.26003	0.5144	1	10486	2	-5.6205	0.0099881	0.019277	0.903485	438	2	-5.6205
Thoc6	6	0.044602	0.14865	0.757333	4033	3	-5.4007	0.010036	0.019359	0.903485	439	2	-5.4007
LOC100755866	6	0.013186	0.057609	0.569146	2082	5	-6.5238	0.010052	0.019385	0.903485	440	1	-6.5238
Pcgf6	5	0.99091	0.99094	1	20813	0	-3.6026	0.010072	0.01908	0.903485	441	2	-3.6026
Tctex1d1	6	0.99989	0.99989	1	21795	0	-0.48072	0.010101	0.019479	0.903485	442	2	-0.48072
Letm2	5	0.21634	0.44242	0.995862	9592	3	-5.3207	0.010126	0.01917	0.903485	443	2	-5.3207
Klf7	6	0.12624	0.3275	0.919961	7381	4	-5.335	0.01015	0.019559	0.903485	444	2	-5.335
Pdk2	5	0.82776	0.90536	1	18051	1	-3.8033	0.010185	0.019293	0.903485	445	2	-3.8033
LOC100750926	6	0.52071	0.74683	1	14597	3	-5.9253	0.010211	0.019661	0.903485	446	2	-5.9253
Pi16	6	0.013873	0.060282	0.577584	2158	4	-5.8377	0.010249	0.019731	0.903485	447	1	-5.8377
LOC100768921	5	0.95818	0.95956	1	19748	1	-5.0807	0.01028	0.019466	0.903485	448	1	-5.0807
LOC100760668	6	0.092441	0.2642	0.868836	6268	3	-5.2137	0.010283	0.01979	0.903485	449	2	-5.2137
Exoc6b	6	0.64399	0.83476	1	16197	1	-4.6697	0.010299	0.019815	0.903485	450	1	-4.6697
Arsa	6	0.45093	0.69599	1	13671	3	-4.96	0.010307	0.019833	0.903485	451	2	-4.96
Srgap3	6	0.27228	0.52992	1	10733	3	-3.1107	0.010344	0.019902	0.903485	452	2	-3.1107
LOC100768763	6	0.17582	0.40079	0.973034	8629	3	-6.0679	0.010348	0.019914	0.903485	453	1	-6.0679
Cacna2d1	6	0.42856	0.67958	1	13356	3	-5.5323	0.01035	0.019916	0.903485	454	2	-5.5323
Hoxc11	6	0.26892	0.52574	1	10651	3	-5.4711	0.010356	0.019924	0.903485	455	2	-5.4711
Myo1b	6	0.22709	0.47129	1	9803	3	-5.0462	0.010397	0.02	0.903485	456	1	-5.0462
Ttc33	6	0.78547	0.89539	1	17540	1	-5.1917	0.010447	0.020082	0.903485	457	1	-5.1917
Rho	6	0.34701	0.61915	1	12271	2	-5.1684	0.010454	0.020093	0.903485	458	2	-5.1684
Kcnn1	6	0.39911	0.65794	1	12962	3	-6.244	0.01046	0.020106	0.903485	459	2	-6.244
Cabs1	6	0.97547	0.9772	1	20165	1	-3.5668	0.010472	0.020123	0.903485	460	2	-3.5668
Sertad3	6	0.029708	0.10824	0.688551	3240	3	-3.0727	0.01049	0.020154	0.903485	461	2	-3.0727
Nfib	6	0.39337	0.65374	1	12880	2	-2.5066	0.010509	0.020187	0.903485	462	2	-2.5066
Znf827	5	0.49366	0.71772	1	14242	2	-5.4434	0.010527	0.019928	0.903485	463	1	-5.4434
LOC107977316	5	0.10828	0.27181	0.874925	6904	3	-5.3814	0.010568	0.019998	0.903485	464	1	-5.3814
Drc7	6	0.45708	0.70045	1	13767	3	-5.6782	0.010594	0.020345	0.903485	465	2	-5.6782
Fgd1	6	0.0086495	0.039329	0.518111	1573	5	-5.4605	0.010595	0.020345	0.903485	466	1	-5.4605
Pcnx4	6	0.45142	0.69635	1	13678	2	-5.7956	0.010625	0.020391	0.903485	467	2	-5.7956
Ifi44	6	0.75027	0.88008	1	17181	1	-3.1211	0.010631	0.0204	0.903485	468	2	-3.1211
Sbsn	6	0.27228	0.52992	1	10732	4	-3.8953	0.010645	0.020425	0.903485	469	2	-3.8953
Prkcd	5	0.3266	0.55742	1	11898	2	-6.5825	0.010651	0.020133	0.903485	470	1	-6.5825
LOC100768274	5	0.57472	0.76174	1	15289	1	-4.1977	0.010651	0.020134	0.903485	471	2	-4.1977
CTRLX01646	1	0.98934	0.98936	1	20733	0	1.6117	0.010663	0.010598	0.903485	472	1	1.6117
Chat	6	0.59317	0.79887	1	15549	1	-5.4905	0.010675	0.020469	0.903485	473	2	-5.4905
Hectd4	6	0.2281	0.47264	1	9828	3	-3.5838	0.010699	0.020517	0.903485	474	2	-3.5838
CTRLX00303	1	0.98926	0.98929	1	20724	0	1.2897	0.010738	0.010658	0.903485	475	1	1.2897
Nudt9	6	0.18461	0.41317	0.981061	8844	3	-5.4539	0.010743	0.020588	0.903485	476	1	-5.4539
CTRLX05466	1	0.98925	0.98928	1	20722	0	1.2878	0.010746	0.010665	0.903485	477	1	1.2878
Znf644	6	0.80749	0.90534	1	17819	1	-2.2688	0.01078	0.02065	0.903485	478	2	-2.2688
Slc7a7	6	0.045303	0.15049	0.758596	4078	4	-6.1917	0.010793	0.020672	0.903485	479	1	-6.1917
Usp16	6	0.97672	0.97806	1	20202	1	-4.7299	0.010842	0.020746	0.903485	480	2	-4.7299
Ccdc155	6	0.85393	0.92832	1	18365	2	-4.7044	0.010848	0.020754	0.903485	481	2	-4.7044
LOC100751526	5	0.21793	0.44412	0.99629	9623	2	-1.6268	0.010856	0.020494	0.903485	482	1	-1.6268
LOC100753077	6	0.40592	0.66294	1	13059	3	-4.7296	0.010879	0.020811	0.903485	483	2	-4.7296
Magi2	6	0.19728	0.4308	0.990562	9156	2	-5.8491	0.010892	0.020829	0.903485	484	1	-5.8491
Daam1	6	0.54013	0.76078	1	14831	3	-5.2065	0.010904	0.020848	0.903485	485	2	-5.2065
Phpt1	6	0.18532	0.41417	0.981293	8865	4	-6.0177	0.010929	0.020892	0.903485	486	2	-6.0177
Clec5a	6	0.14739	0.35935	0.944983	7919	3	-5.9009	0.010947	0.020922	0.903485	487	2	-5.9009
LOC100772063	6	0.31296	0.5803	1	11626	4	-5.9272	0.010985	0.020993	0.903485	488	2	-5.9272
Thop1	6	0.0014648	0.00743	0.320428	480	3	-4.9953	0.01099	0.021004	0.903485	489	1	-4.9953
Inhbe	6	0.0076697	0.035255	0.501709	1473	4	-6.0714	0.010991	0.021006	0.903485	490	2	-6.0714
Tbl1xr1	6	0.18245	0.41013	0.97954	8793	4	-4.5334	0.01104	0.02109	0.904177	491	1	-4.5334
Fras1	6	0.83701	0.91966	1	18158	2	-5.5764	0.011138	0.021264	0.909876	492	1	-5.5764
Hipk4	6	0.17145	0.39458	0.969904	8516	4	-5.3036	0.011236	0.02144	0.910862	493	2	-5.3036
LOC100760226	6	0.20791	0.44542	0.996952	9409	3	-5.6563	0.011237	0.021443	0.910862	494	1	-5.6563
Lime1	6	0.52506	0.74998	1	14635	2	-1.9154	0.011242	0.021454	0.910862	495	2	-1.9154
Cemip	6	0.27087	0.52817	1	10702	4	-5.7898	0.011249	0.021468	0.910862	496	2	-5.7898
Znf777	6	0.12736	0.32918	0.921534	7406	4	-5.8365	0.011268	0.021502	0.910862	497	2	-5.8365
LOC100773074	6	0.0080232	0.036749	0.50573	1518	4	-5.6113	0.011287	0.021537	0.910862	498	1	-5.6113
Pagr1	6	0.1065	0.29524	0.891642	6834	2	-0.93554	0.011325	0.0216	0.911759	499	2	-0.93554
Mansc4	6	0.13604	0.34238	0.93271	7625	4	-6.3288	0.011385	0.021697	0.914099	500	1	-6.3288
Eng	6	0.72863	0.87116	1	16990	2	-5.7686	0.011435	0.021783	0.915975	501	1	-5.7686
Grhl2	6	0.88122	0.94317	1	18755	2	-5.7904	0.011484	0.021863	0.917558	502	1	-5.7904
Impg2	6	0.55345	0.77035	1	15007	3	-5.2169	0.011533	0.021939	0.918039	503	2	-5.2169
Aqp11	6	0.33365	0.60496	1	12039	2	-5.9804	0.011583	0.022035	0.918039	504	1	-5.9804
Tff1	6	0.040576	0.13801	0.738131	3847	4	-5.6278	0.011618	0.022085	0.918039	505	2	-5.6278
Col6a2	6	0.81887	0.91071	1	17944	2	-4.7014	0.011663	0.022162	0.918039	506	2	-4.7014
Il21	6	0.00097161	0.0050375	0.285658	373	3	-5.6008	0.011682	0.02218	0.918039	507	2	-5.6008
Usp24	6	0.9792	0.97992	1	20268	1	-4.4248	0.011695	0.022204	0.918039	508	2	-4.4248
LOC100756712	6	0.28925	0.55119	1	11107	2	-4.4461	0.011708	0.022224	0.918039	509	2	-4.4461
LOC100770672	6	0.32346	0.59292	1	11835	1	-4.539	0.011731	0.022261	0.918039	510	1	-4.539
LOC100772045	6	0.57234	0.78385	1	15252	3	-4.3924	0.01174	0.022281	0.918039	511	2	-4.3924
Nars	4	0.99901	0.99901	1	21512	0	-3.5945	0.011761	0.020897	0.903485	512	1	-3.5945
LOC107980174	6	0.742	0.87662	1	17099	1	-5.2608	0.01178	0.022348	0.918039	513	1	-5.2608
Spert	6	0.34751	0.61953	1	12274	3	-5.3518	0.011798	0.022377	0.918039	514	2	-5.3518
Anapc1	6	0.97407	0.97623	1	20119	1	-4.9841	0.011879	0.02252	0.919918	515	1	-4.9841
Akt3	5	0.12361	0.30036	0.893885	7301	3	-3.5519	0.011885	0.022341	0.918039	516	1	-3.5519
Crabp1	6	0.048931	0.15989	0.770317	4257	3	-2.5158	0.011915	0.022579	0.919918	517	2	-2.5158
Rab10	6	0.13407	0.33938	0.929838	7575	3	-2.8216	0.011921	0.022591	0.919918	518	2	-2.8216
LOC100757490	5	0.0043032	0.018022	0.408179	1015	3	-5.1643	0.011973	0.0225	0.919918	519	2	-5.1643
2007-03-01	6	0.98647	0.98654	1	20569	0	-4.9349	0.011978	0.022696	0.921461	520	1	-4.9349
Anp32e	6	0.71035	0.86394	1	16823	1	-5.0902	0.011986	0.022713	0.921461	521	2	-5.0902
Timp3	6	0.3434	0.6163	1	12230	3	-5.5295	0.012019	0.022768	0.922009	522	2	-5.5295
Lamp5	6	0.14191	0.35125	0.940092	7770	2	-4.0482	0.012116	0.022949	0.9266	523	2	-4.0482
CTRLX10162	1	0.98787	0.98791	1	20649	0	1.1923	0.012125	0.012036	0.903485	524	1	1.1923
Tchh	6	0.85217	0.92737	1	18348	2	-5.4786	0.012126	0.022966	0.9266	525	1	-5.4786
LOC100756229	6	0.82896	0.91566	1	18063	2	-4.3574	0.012208	0.023104	0.92779	526	2	-4.3574
Snx9	6	0.46536	0.70646	1	13870	3	-3.1794	0.012241	0.023162	0.92779	527	2	-3.1794
Rasef	6	0.76023	0.88434	1	17280	2	-5.7971	0.012274	0.023213	0.92779	528	1	-5.7971
Raver2	6	0.0060232	0.028164	0.472586	1253	4	-5.5268	0.012287	0.023232	0.92779	529	2	-5.5268
Rph3a	6	0.044727	0.14896	0.757524	4042	4	-5.9031	0.012353	0.023362	0.92779	530	2	-5.9031
Mylk4	6	0.27179	0.52929	1	10722	1	-4.4969	0.012372	0.023401	0.92779	531	1	-4.4969
Itgae	6	0.037395	0.12943	0.723422	3669	4	-2.527	0.012399	0.023452	0.92779	532	2	-2.527
Tmx4	6	0.62915	0.8243	1	16008	2	-5.9644	0.012422	0.023492	0.92779	533	1	-5.9644
Tmc6	6	0.66611	0.84697	1	16444	2	-5.4135	0.012471	0.023579	0.92779	534	1	-5.4135
Ptpn13	6	0.5744	0.78532	1	15282	2	-2.7347	0.012485	0.023607	0.92779	535	2	-2.7347
Prop1	6	0.05528	0.1762	0.789323	4572	3	-3.6501	0.01252	0.023672	0.92779	536	2	-3.6501
Bcl2	6	0.72798	0.87091	1	16984	2	-5.1787	0.012531	0.023685	0.92779	537	2	-5.1787
Sbspon	6	0.090933	0.26081	0.86637	6204	4	-4.8412	0.012551	0.023724	0.92779	538	2	-4.8412
LOC100758350	6	0.76915	0.8882	1	17373	2	-5.2638	0.01257	0.023758	0.92779	539	1	-5.2638
Zc3h12c	5	0.89426	0.92578	1	18929	1	-5.2456	0.012626	0.023648	0.92779	540	1	-5.2456
Rph3al	6	0.58246	0.79113	1	15399	3	-5.6743	0.012631	0.023863	0.930226	541	2	-5.6743
Pla2g2c	6	0.76594	0.88677	1	17338	1	-5.072	0.012711	0.023999	0.931877	542	2	-5.072
Plxnc1	6	0.33737	0.60935	1	12123	2	-4.8202	0.012718	0.02401	0.931877	543	1	-4.8202
Sun1	6	0.60703	0.80875	1	15721	2	-3.5426	0.012745	0.02407	0.931877	544	2	-3.5426
Hn1	6	0.88087	0.94297	1	18746	2	-6.0466	0.012816	0.024194	0.931877	545	1	-6.0466
Sema4a	6	0.081965	0.24036	0.853164	5806	2	-4.5541	0.012832	0.024223	0.931877	546	2	-4.5541
Mogat2	6	0.19087	0.42191	0.984796	8999	3	-6.0399	0.012845	0.024249	0.931877	547	2	-6.0399
Znf784	6	0.83925	0.92077	1	18190	2	-5.9627	0.012852	0.024263	0.931877	548	2	-5.9627
Sv2c	6	0.07562	0.22555	0.840062	5530	4	-5.7224	0.012866	0.024286	0.931877	549	1	-5.7224
Armc9	6	0.39855	0.65753	1	12951	3	-5.3328	0.012906	0.024356	0.931877	550	2	-5.3328
Panx3	6	0.59704	0.80165	1	15603	2	-3.0938	0.012912	0.024367	0.931877	551	2	-3.0938
Prom1	6	0.42668	0.67816	1	13330	3	-3.5196	0.012915	0.024373	0.931877	552	1	-3.5196
Cdca4	6	0.23378	0.48012	1	9964	2	-0.50947	0.01298	0.024488	0.933125	553	2	-0.50947
LOC100770068	6	0.95485	0.96627	1	19680	1	-5.0728	0.013	0.02452	0.933125	554	2	-5.0728
Naxe	6	0.31747	0.58576	1	11714	3	-5.3848	0.013007	0.024534	0.933125	555	2	-5.3848
Nfatc3	6	0.1241	0.32415	0.917456	7315	2	-4.6053	0.013063	0.024634	0.935318	556	1	-4.6053
Gfi1	6	0.57749	0.78753	1	15330	3	-5.7967	0.013112	0.024725	0.935494	557	1	-5.7967
Tmem63c	6	0.99424	0.99427	1	21020	0	-4.0548	0.013156	0.024798	0.935494	558	2	-4.0548
Drg1	6	0.7791	0.89259	1	17476	2	-2.5029	0.013161	0.024808	0.935494	559	1	-2.5029
LOC103164223	6	0.057057	0.18062	0.793257	4666	4	-5.7565	0.01326	0.024967	0.935494	560	1	-5.7565
Kpna4	3	0.90552	0.90563	1	19044	0	-5.8514	0.013262	0.017479	0.903485	561	1	-5.8514
Mapk13	6	0.58263	0.79126	1	15401	2	-4.6301	0.013278	0.025	0.935494	562	2	-4.6301
LOC100772759	6	0.81093	0.907	1	17865	1	-5.6662	0.013305	0.025046	0.935494	563	2	-5.6662
Slc25a38	6	0.1927	0.42446	0.986527	9043	3	-5.1653	0.013319	0.025069	0.935494	564	2	-5.1653
LOC100766665	6	0.052516	0.16916	0.781503	4441	3	-3.6007	0.013333	0.025094	0.935494	565	2	-3.6007
Clec4f	6	0.18968	0.42028	0.984004	8969	3	-6.269	0.013359	0.025137	0.935494	566	1	-6.269
Adgre5	6	0.48904	0.7237	1	14172	3	-5.8606	0.013374	0.025157	0.935494	567	2	-5.8606
Zfp1	5	0.627	0.78986	1	15974	2	-4.8341	0.013407	0.024998	0.935494	568	1	-4.8341
Adgrv1	6	0.92135	0.95554	1	19192	1	-5.5954	0.013408	0.025222	0.935494	569	1	-5.5954
Lrtm1	6	0.6589	0.84427	1	16377	1	-3.4332	0.013457	0.025305	0.935494	570	1	-3.4332
Ldah	5	0.035802	0.12082	0.710953	3575	3	-5.1198	0.013466	0.025105	0.935494	571	2	-5.1198
Pdc	6	0.93859	0.96044	1	19399	1	-5.3044	0.01347	0.025324	0.935494	572	2	-5.3044
Vsx2	6	0.29952	0.56388	1	11330	4	-5.2082	0.01349	0.025367	0.935494	573	2	-5.2082
Wnt9a	6	0.15286	0.36746	0.951687	8056	4	-5.2449	0.013506	0.025392	0.935494	574	1	-5.2449
LOC100752553	6	0.11027	0.30284	0.894749	6983	4	-5.9322	0.013545	0.025464	0.935494	575	2	-5.9322
Rnft2	6	0.043915	0.14686	0.75352	4007	4	-4.3721	0.013556	0.025486	0.935494	576	1	-4.3721
Ppp1r9b	6	0.18486	0.41354	0.981236	8853	2	-4.5844	0.013559	0.025493	0.935494	577	2	-4.5844
Dhcr7	6	0.59832	0.80255	1	15624	3	-5.4093	0.013605	0.025577	0.935824	578	1	-5.4093
Ppef1	6	0.58087	0.78999	1	15376	3	-5.9248	0.013614	0.025587	0.935824	579	2	-5.9248
LOC100764785	6	0.10559	0.29327	0.889637	6800	2	-5.6209	0.013654	0.025666	0.935824	580	1	-5.6209
LOC100759552	6	0.37575	0.64058	1	12667	3	-5.7233	0.013704	0.025758	0.935824	581	1	-5.7233
Tshz2	6	0.20314	0.43896	0.994019	9297	4	-5.7044	0.013753	0.025834	0.937045	582	1	-5.7044
Catsper4	6	0.96929	0.97324	1	19982	1	-6.0165	0.013802	0.025918	0.937411	583	2	-6.0165
LOC100754758	5	0.6371	0.79544	1	16113	2	-5.4643	0.013806	0.025722	0.935824	584	2	-5.4643
Styk1	6	0.025291	0.095656	0.662548	2977	3	-3.1769	0.013828	0.025968	0.937411	585	2	-3.1769
LOC100766643	6	0.12181	0.32066	0.914	7260	3	-5.8372	0.013851	0.026002	0.937411	586	1	-5.8372
Pgm2l1	6	0.84088	0.92157	1	18213	2	-3.1601	0.013891	0.026073	0.937411	587	2	-3.1601
Ivd	6	0.4948	0.72788	1	14258	1	-1.5333	0.013912	0.02611	0.937411	588	2	-1.5333
Klf10	6	0.65571	0.84293	1	16351	3	-4.9731	0.01395	0.026177	0.937411	589	1	-4.9731
CTRLX12336	1	0.98603	0.98603	1	20549	0	1.1982	0.013969	0.013877	0.903485	590	1	1.1982
LOC100772869	6	0.55958	0.77469	1	15086	2	-3.0289	0.013988	0.026245	0.937411	591	2	-3.0289
Sh3bgrl2	6	0.24107	0.48969	1	10123	4	-4.6513	0.013995	0.026252	0.937411	592	2	-4.6513
Tespa1	6	0.29579	0.55929	1	11252	4	-6.2941	0.014098	0.026423	0.937411	593	1	-6.2941
LOC100774562	6	0.21944	0.46094	1	9652	4	-5.6459	0.014196	0.026598	0.937411	594	1	-5.6459
Rnf157	6	0.094885	0.26972	0.874407	6358	4	-5.9097	0.01422	0.026635	0.937411	595	2	-5.9097
Pnkd	6	0.66673	0.8472	1	16450	2	-2.547	0.014269	0.026727	0.937411	596	2	-2.547
Prkd1	5	0.78269	0.882	1	17511	2	-4.7323	0.014269	0.026514	0.937411	597	1	-4.7323
Cadps2	6	0.057485	0.18167	0.794534	4686	4	-5.6479	0.014295	0.026771	0.937411	598	1	-5.6479
LOC100750669	5	0.31338	0.54409	1	11632	3	-5.0503	0.014352	0.026668	0.937411	599	1	-5.0503
Pdp1	6	0.63206	0.82633	1	16049	2	-3.8606	0.014368	0.026906	0.937411	600	2	-3.8606
Myo15a	6	0.28861	0.55037	1	11096	3	-3.8433	0.014382	0.026929	0.937411	601	2	-3.8433
Chcr2	6	0.13776	0.34505	0.935054	7670	4	-5.9912	0.014393	0.026949	0.937411	602	1	-5.9912
Ggt7	6	0.25421	0.50684	1	10369	3	-4.5431	0.014424	0.027002	0.937411	603	2	-4.5431
Swsap1	6	0.077686	0.23033	0.844775	5625	3	-5.2991	0.014481	0.027096	0.937411	604	2	-5.2991
LOC100765065	6	0.9904	0.99043	1	20781	0	-4.0408	0.014488	0.027107	0.937411	605	2	-4.0408
Rp2	6	0.70101	0.86029	1	16739	2	-5.7459	0.014492	0.027114	0.937411	606	1	-5.7459
Pygo2	6	0.86467	0.93402	1	18510	2	-5.279	0.01459	0.02726	0.937411	607	1	-5.279
Cdkn1a	6	0.59009	0.79667	1	15506	3	-6.3449	0.014666	0.027397	0.937411	608	2	-6.3449
Fgf4	6	0.23331	0.47949	1	9954	4	-6.3115	0.014689	0.027435	0.937411	609	1	-6.3115
LOC103160806	4	0.3488	0.55984	1	12286	2	-6.3178	0.01469	0.023507	0.92779	610	1	-6.3178
Socs6	6	0.31492	0.58268	1	11672	2	-3.1276	0.014723	0.027487	0.937411	611	2	-3.1276
P4ha3	6	0.076381	0.22732	0.843066	5557	2	-3.292	0.01473	0.0275	0.937411	612	2	-3.292
LOC100750484	6	0.00073047	0.0038037	0.256893	316	5	-6.1752	0.014738	0.027512	0.937411	613	1	-6.1752
CTRLX16739	1	0.98523	0.98524	1	20502	0	1.1507	0.014767	0.014658	0.903485	614	1	1.1507
LOC103158824	6	0.72122	0.86823	1	16916	1	-5.2188	0.01483	0.02766	0.937411	615	2	-5.2188
Eml1	5	0.84099	0.9088	1	18215	1	-6.3109	0.014833	0.027555	0.937411	616	2	-6.3109
Bicdl1	6	0.85118	0.92687	1	18337	2	-4.8566	0.014866	0.027723	0.937411	617	2	-4.8566
C1qtnf3	6	0.00052327	0.0027254	0.227968	258	3	-3.908	0.014886	0.027755	0.937411	618	1	-3.908
Cln6	6	0.80149	0.90254	1	17738	2	-4.5368	0.014895	0.027774	0.937411	619	2	-4.5368
Reln	6	0.24472	0.49443	1	10182	4	-6.034	0.014909	0.027797	0.937411	620	2	-6.034
Cbl	6	0.111	0.30398	0.895725	7004	3	-6.1483	0.01493	0.027832	0.937411	621	2	-6.1483
Mthfd1l	6	0.016283	0.068996	0.601496	2378	5	-5.7012	0.014935	0.027839	0.937411	622	1	-5.7012
Rpusd3	6	0.11816	0.31504	0.907636	7179	3	-1.4939	0.015002	0.027953	0.937411	623	2	-1.4939
LOC100758622	6	0.36333	0.63134	1	12502	2	-1.6534	0.015024	0.027992	0.937411	624	2	-1.6534
Npw	6	0.0073843	0.034043	0.497271	1440	4	-6.1383	0.015033	0.028005	0.937411	625	1	-6.1383
Mcoln2	6	0.66744	0.84748	1	16459	2	-2.7652	0.015038	0.028013	0.937411	626	2	-2.7652
Sptlc3	5	0.46538	0.69173	1	13871	3	-5.706	0.015052	0.027949	0.937411	627	2	-5.706
Nr1i2	6	0.034469	0.12144	0.711771	3511	4	-5.4862	0.015169	0.028231	0.937411	628	2	-5.4862
LOC100772575	6	0.11684	0.31299	0.904982	7149	4	-5.7028	0.015181	0.028246	0.937411	629	1	-5.7028
Drd4	6	0.30713	0.57325	1	11481	3	-5.5927	0.015197	0.02827	0.937411	630	2	-5.5927
Mgp	6	0.10374	0.28921	0.887123	6724	4	-6.1071	0.015226	0.028323	0.937411	631	2	-6.1071
Adam22	6	0.91467	0.95384	1	19126	1	-4.7406	0.01523	0.028329	0.937411	632	2	-4.7406
Trpm8	6	0.019553	0.078864	0.626127	2600	3	-4.7082	0.015234	0.028336	0.937411	633	2	-4.7082
Slc25a20	6	0.092143	0.26353	0.867723	6259	2	-0.67347	0.015255	0.028367	0.937411	634	2	-0.67347
Klhdc3	6	0.97594	0.97752	1	20182	1	-5.0465	0.015277	0.028408	0.937411	635	2	-5.0465
Rif1	6	0.62312	0.82008	1	15938	2	-5.0279	0.015279	0.028412	0.937411	636	1	-5.0279
Sqrdl	6	0.37711	0.64161	1	12681	3	-5.524	0.015329	0.028485	0.937881	637	1	-5.524
Clk3	6	0.56972	0.78199	1	15214	3	-5.596	0.015343	0.028511	0.937881	638	2	-5.596
LOC100765627	6	0.1843	0.41271	0.980825	8840	4	-5.2299	0.015372	0.028567	0.938315	639	2	-5.2299
Prdx4	6	0.78846	0.89673	1	17577	2	-2.2469	0.015416	0.028647	0.938362	640	2	-2.2469
Tmem72	6	0.61249	0.81261	1	15802	2	-5.2337	0.015476	0.028755	0.938362	641	1	-5.2337
Slc30a6	6	0.097268	0.27505	0.878767	6460	3	-5.788	0.015525	0.028845	0.938362	642	1	-5.788
LOC100760452	6	0.95181	0.96509	1	19620	1	-5.1815	0.015547	0.028892	0.938362	643	2	-5.1815
Arhgef37	6	0.019259	0.077975	0.623894	2581	3	-5.0821	0.015562	0.028915	0.938362	644	2	-5.0821
LOC100771018	6	0.2811	0.54094	1	10916	4	-5.0691	0.015575	0.028938	0.938362	645	1	-5.0691
Farp2	6	0.74239	0.87677	1	17103	2	-4.417	0.015672	0.029106	0.938362	646	2	-4.417
LOC100769651	6	0.8302	0.91624	1	18081	2	-0.84427	0.015694	0.029136	0.938362	647	2	-0.84427
Pla2g5	5	0.93289	0.94319	1	19318	1	-5.5626	0.015717	0.029167	0.938362	648	2	-5.5626
Apobec3b	6	0.21361	0.45322	1	9540	2	-6.1811	0.015722	0.029188	0.938362	649	1	-6.1811
Slc35c2	6	0.18037	0.40717	0.977628	8751	4	-5.8292	0.015771	0.029282	0.938362	650	1	-5.8292
CTRLX05162	1	0.9842	0.98422	1	20455	0	1.1448	0.015797	0.015701	0.903485	651	1	1.1448
Tigar	6	0.25832	0.51215	1	10449	3	-4.59	0.015841	0.029399	0.938362	652	2	-4.59
Hpse2	6	0.63721	0.82997	1	16115	2	-4.7025	0.015856	0.029425	0.938362	653	2	-4.7025
Zranb3	6	0.6984	0.85927	1	16721	1	-4.7845	0.01587	0.029449	0.938362	654	1	-4.7845
Dmxl2	5	0.40526	0.6351	1	13050	3	-5.4441	0.01588	0.029452	0.938362	655	2	-5.4441
LOC100773165	5	0.49158	0.71582	1	14213	3	-3.3446	0.015911	0.029508	0.938362	656	1	-3.3446
Rpl4	3	0.98552	0.98567	1	20517	0	-5.0477	0.015928	0.019948	0.903485	657	1	-5.0477
Ralbp1	6	0.22903	0.4739	1	9852	3	-5.785	0.015959	0.029606	0.938362	658	2	-5.785
Nccrp1	6	0.95727	0.9673	1	19731	1	-2.4224	0.015967	0.029618	0.938362	659	2	-2.4224
Mau2	6	0.239	0.48698	1	10082	2	-5.4205	0.015968	0.029621	0.938362	660	1	-5.4205
Trim29	6	0.14818	0.36053	0.945783	7942	3	-5.7463	0.016017	0.029702	0.938362	661	1	-5.7463
CTRLX13456	1	0.98397	0.984	1	20450	0	0.95266	0.01603	0.015928	0.903485	662	1	0.95266
Dcbld2	6	0.41869	0.67234	1	13237	3	-5.9316	0.016041	0.029743	0.938362	663	2	-5.9316
Trib2	6	0.00040712	0.002151	0.21918	214	3	-2.1285	0.016048	0.029756	0.938362	664	2	-2.1285
LOC100772655	6	0.49856	0.73068	1	14307	3	-4.4822	0.016056	0.029765	0.938362	665	2	-4.4822
Usp3	5	0.98898	0.98902	1	20703	0	-4.4488	0.016076	0.029808	0.938362	666	2	-4.4488
Prr5l	6	0.36586	0.63325	1	12533	1	-4.2848	0.016115	0.029856	0.938362	667	2	-4.2848
Slc4a1	6	0.31115	0.57816	1	11582	4	-5.3892	0.01616	0.029941	0.938362	668	2	-5.3892
Dip2a	6	0.16395	0.3838	0.96248	8339	4	-5.8785	0.016214	0.030023	0.938362	669	1	-5.8785
Mmp16	6	0.23681	0.48413	1	10028	4	-6.3384	0.016263	0.030101	0.938362	670	1	-6.3384
LOC100767604	6	0.97732	0.97849	1	20216	1	-5.1215	0.016279	0.030134	0.938362	671	2	-5.1215
LOC100757974	6	0.46063	0.70304	1	13799	2	-5.7662	0.016302	0.030167	0.938362	672	2	-5.7662
Slc22a15	6	0.093806	0.26725	0.871696	6327	4	-4.8337	0.016312	0.030189	0.938362	673	1	-4.8337
Ttll3	6	0.78898	0.89697	1	17586	1	-4.3191	0.016324	0.030214	0.938362	674	2	-4.3191
Kiaa0907	6	0.97193	0.97485	1	20065	1	-3.8284	0.016332	0.030229	0.938362	675	2	-3.8284
LOC107976982	6	0.054002	0.1729	0.786955	4506	4	-6.2964	0.016362	0.030286	0.938362	676	1	-6.2964
LOC100768011	6	0.99406	0.99409	1	21007	0	-4.1579	0.016411	0.030371	0.938362	677	1	-4.1579
Tex26	6	0.30168	0.56654	1	11372	4	-5.5853	0.016437	0.030422	0.938362	678	2	-5.5853
CTRL00343	1	0.98355	0.98357	1	20437	0	1.0005	0.016453	0.016374	0.903485	679	1	1.0005
LOC100755298	6	0.010828	0.048265	0.545609	1830	4	-5.4682	0.01646	0.030452	0.938362	680	1	-5.4682
LOC100753900	6	0.99306	0.9931	1	20939	0	-5.1205	0.016509	0.030541	0.938362	681	1	-5.1205
Arfgef3	6	0.61587	0.81504	1	15846	3	-2.6083	0.016558	0.03062	0.938362	682	1	-2.6083
LOC100771436	6	0.046932	0.15472	0.762959	4166	2	-5.3893	0.016602	0.030694	0.938362	683	2	-5.3893
Reep2	6	0.18671	0.41614	0.982007	8896	2	-3.8897	0.016607	0.030705	0.938362	684	1	-3.8897
Adcy7	6	0.304	0.56941	1	11424	4	-5.3619	0.016656	0.030796	0.938362	685	1	-5.3619
Tmem25	6	0.1254	0.32619	0.918679	7355	4	-5.1378	0.01667	0.030813	0.938362	686	2	-5.1378
Neurod6	6	0.010241	0.045906	0.537817	1769	5	-5.833	0.016706	0.030871	0.938362	687	1	-5.833
Mief1	6	0.47563	0.71395	1	13998	2	-3.8969	0.01673	0.030913	0.938362	688	2	-3.8969
Ildr2	6	0.17569	0.40059	0.973034	8623	4	-5.6121	0.016738	0.030931	0.938362	689	2	-5.6121
Shisa3	6	0.015285	0.06574	0.591708	2290	4	-5.9866	0.016755	0.030955	0.938362	690	1	-5.9866
LOC100754546	5	0.30784	0.5384	1	11497	3	-6.1538	0.016773	0.031064	0.938362	691	2	-6.1538
Unc5d	6	0.84079	0.92152	1	18211	2	-5.8342	0.016804	0.031042	0.938362	692	1	-5.8342
Ccdc65	5	0.0002084	0.00099042	0.156966	144	3	-6.1127	0.016813	0.031128	0.938362	693	1	-6.1127
Ca3	6	0.23735	0.48485	1	10041	3	-2.7923	0.016837	0.031095	0.938362	694	2	-2.7923
Narf	6	0.99044	0.99046	1	20782	0	-2.1959	0.016852	0.031122	0.938362	695	2	-2.1959
LOC107977410	6	0.36237	0.63062	1	12485	2	-5.3341	0.016853	0.031125	0.938362	696	1	-5.3341
Slc1a7	6	0.097117	0.27474	0.878499	6452	4	-4.0523	0.016951	0.03128	0.938362	697	1	-4.0523
LOC100761514	5	0.71354	0.83931	1	16849	2	-5.4697	0.016977	0.031363	0.938362	698	1	-5.4697
Nfasc	6	0.1581	0.37521	0.956474	8191	3	-5.6193	0.017001	0.031379	0.938362	699	1	-5.6193
Ppfia4	6	0.029999	0.10906	0.689905	3251	4	-5.4948	0.01705	0.031461	0.938362	700	2	-5.4948
Hydin	6	0.097739	0.27606	0.879276	6480	5	-6.0776	0.01705	0.031462	0.938362	701	1	-6.0776
CTRLX18903	1	0.98294	0.98298	1	20410	0	1.0473	0.01706	0.017017	0.903485	702	1	1.0473
CTRLX06597	1	0.98292	0.98295	1	20406	0	0.80036	0.017085	0.017044	0.903485	703	1	0.80036
LOC100754037	5	0.39594	0.62612	1	12917	2	-4.6269	0.017141	0.031492	0.938362	704	1	-4.6269
Cdk5rap2	6	0.27713	0.536	1	10834	3	-5.528	0.017148	0.031637	0.938362	705	1	-5.528
LOC100765903	4	0.45343	0.63546	1	13709	1	-3.2265	0.017185	0.025755	0.935824	706	1	-3.2265
LOC100773747	6	0.99213	0.99215	1	20882	0	-5.7607	0.017246	0.031815	0.938362	707	1	-5.7607
Dclk1	6	0.011364	0.050412	0.554756	1873	4	-4.2746	0.017264	0.031841	0.938362	708	2	-4.2746
Smpdl3b	6	0.95073	0.96467	1	19606	1	-5.747	0.017294	0.031892	0.938362	709	2	-5.747
LOC103164102	6	0.706	0.86226	1	16783	2	-5.028	0.017295	0.031895	0.938362	710	1	-5.028
Sim2	6	0.0077346	0.035531	0.502677	1482	3	-2.937	0.017302	0.031904	0.938362	711	2	-2.937
Tctn1	6	0.99877	0.99878	1	21472	0	-2.6894	0.017318	0.031934	0.938362	712	2	-2.6894
Chst7	6	0.040145	0.13686	0.736158	3823	4	-6.2927	0.017341	0.03198	0.938362	713	2	-6.2927
LOC103159171	6	0.0040095	0.019273	0.418009	967	5	-5.6242	0.017344	0.031986	0.938362	714	1	-5.6242
Kcne4	6	0.25027	0.50159	1	10287	3	-2.3767	0.017356	0.032007	0.938362	715	2	-2.3767
Ctcf	6	0.28115	0.541	1	10919	1	-3.3358	0.017425	0.032128	0.938362	716	2	-3.3358
Bysl	6	0.61852	0.81694	1	15881	3	-5.7972	0.017433	0.032141	0.938362	717	2	-5.7972
Trim3	6	0.11011	0.30259	0.894609	6978	4	-5.47	0.017443	0.032162	0.938362	718	1	-5.47
Suv39h1	6	0.15405	0.36923	0.952671	8088	3	-5.83	0.017471	0.032223	0.938362	719	2	-5.83
Acot11	6	0.32606	0.59605	1	11886	2	-5.6436	0.017492	0.032257	0.938362	720	1	-5.6436
Ptprg	6	0.0009218	0.0047876	0.279749	364	3	-4.2548	0.017518	0.032301	0.938362	721	2	-4.2548
Shb	6	0.086752	0.25129	0.859133	6020	4	-6.0508	0.017541	0.032346	0.938362	722	1	-6.0508
Prox1	6	0.26726	0.52362	1	10618	4	-4.6265	0.017556	0.032374	0.938362	723	2	-4.6265
Serpinb10	6	0.23705	0.48445	1	10038	3	-1.6999	0.01758	0.032417	0.938362	724	2	-1.6999
LOC103164574	6	0.10625	0.29471	0.890933	6825	3	-3.1709	0.017639	0.032525	0.938362	725	1	-3.1709
Lama5	6	0.29438	0.55759	1	11223	3	-2.5373	0.01768	0.032592	0.938362	726	2	-2.5373
Cd164l2	6	0.58461	0.7927	1	15431	3	-5.6039	0.017735	0.032685	0.938362	727	2	-5.6039
Htr6	6	0.081269	0.2387	0.850895	5782	2	-3.0968	0.017781	0.032758	0.938362	728	2	-3.0968
Nbea	6	0.15377	0.36883	0.952196	8082	1	-4.5608	0.017786	0.032769	0.938362	729	1	-4.5608
CTRLX05986	1	0.98221	0.98227	1	20380	0	1.1018	0.017791	0.017744	0.903485	730	1	1.1018
Akt1	6	0.80365	0.90354	1	17760	2	-3.8647	0.017828	0.032841	0.938362	731	2	-3.8647
Rftn2	6	0.22609	0.46994	1	9789	3	-5.3064	0.017836	0.032851	0.938362	732	1	-5.3064
Ermard	6	0.63794	0.83048	1	16126	3	-6.2292	0.017906	0.032971	0.938362	733	2	-6.2292
Pih1d1	6	0.30949	0.5761	1	11541	4	-5.0001	0.017934	0.033024	0.938362	734	1	-5.0001
Lin7a	6	0.34866	0.62042	1	12283	3	-5.6347	0.017953	0.033055	0.938362	735	2	-5.6347
Ercc6	6	0.023972	0.091922	0.6549	2897	3	-6.0171	0.017983	0.033113	0.938362	736	1	-6.0171
Nosip	6	0.94937	0.96417	1	19579	1	-3.7555	0.018007	0.033159	0.938362	737	2	-3.7555
Cercam	6	0.014773	0.063784	0.590294	2237	3	-6.3008	0.018032	0.033194	0.938362	738	1	-6.3008
Ercc8	6	0.90141	0.9508	1	18990	1	-5.537	0.018086	0.033281	0.938362	739	2	-5.537
CTRLX19169	1	0.98189	0.98193	1	20373	0	0.9491	0.018107	0.018049	0.903485	740	1	0.9491
Slc27a6	6	0.02708	0.10076	0.674148	3079	3	-4.6109	0.01813	0.033363	0.938362	741	1	-4.6109
Bcl3	6	0.00219	0.010914	0.35291	638	3	-2.99	0.018148	0.03339	0.938362	742	2	-2.99
Gjb5	6	0.8003	0.90202	1	17720	1	-1.2312	0.018172	0.033429	0.938362	743	2	-1.2312
Nde1	6	0.016601	0.069965	0.603722	2399	5	-6.0626	0.018179	0.033438	0.938362	744	1	-6.0626
Tmem109	6	0.26771	0.5242	1	10627	4	-5.8246	0.018188	0.03345	0.938362	745	2	-5.8246
Smim17	6	0.062344	0.19378	0.807094	4927	1	-1.1123	0.018203	0.033476	0.938362	746	2	-1.1123
Sez6l2	6	0.089156	0.25679	0.864715	6117	4	-5.4332	0.018228	0.033518	0.938362	747	1	-5.4332
CTRLX09511	1	0.98177	0.98181	1	20368	0	1.1714	0.018231	0.018168	0.903485	748	1	1.1714
Mvb12a	6	0.30578	0.57158	1	11456	2	-1.89	0.01825	0.033561	0.938362	749	2	-1.89
Ehbp1	6	0.94555	0.96276	1	19513	1	-4.3807	0.018277	0.033617	0.938362	750	1	-4.3807
Caskin2	6	0.66502	0.84654	1	16434	1	-3.0493	0.018321	0.033685	0.938362	751	2	-3.0493
Garnl3	6	0.36472	0.6324	1	12521	3	-3.9377	0.018327	0.033698	0.938362	752	1	-3.9377
Ccl16	6	0.92607	0.95673	1	19246	1	-4.2714	0.018369	0.033767	0.938362	753	2	-4.2714
Psmc3ip	6	0.084747	0.24676	0.856934	5928	2	-2.8529	0.0184	0.033828	0.938362	754	2	-2.8529
Maml2	6	0.09094	0.26082	0.86637	6205	5	-6.4147	0.018425	0.033869	0.938362	755	1	-6.4147
LOC103159380	6	0.59824	0.8025	1	15623	3	-2.5898	0.018463	0.033943	0.938362	756	2	-2.5898
Phykpl	6	0.26245	0.51751	1	10521	3	-5.7541	0.018474	0.033959	0.938362	757	1	-5.7541
Fbxo25	6	0.71881	0.86732	1	16898	1	-2.9128	0.018511	0.034017	0.938362	758	2	-2.9128
Map3k3	6	0.61468	0.81417	1	15835	1	-4.1592	0.018572	0.034133	0.938362	759	1	-4.1592
Crtac1	6	0.81482	0.90882	1	17903	1	-5.5049	0.018574	0.034136	0.938362	760	2	-5.5049
Slc29a2	6	0.56991	0.78213	1	15215	2	-2.1125	0.018582	0.034148	0.938362	761	2	-2.1125
CTRLX12287	1	0.98137	0.98142	1	20352	0	0.87311	0.01863	0.018581	0.903485	762	1	0.87311
LOC100760352	6	0.58535	0.79325	1	15440	2	-1.5577	0.018661	0.034284	0.938362	763	2	-1.5577
LOC100758624	6	0.59709	0.80168	1	15604	2	-4.2724	0.018669	0.034301	0.938362	764	2	-4.2724
Xirp1	6	0.022394	0.087272	0.643973	2797	4	-5.9492	0.01867	0.034302	0.938362	765	1	-5.9492
Arid5b	6	0.15585	0.37188	0.953463	8135	4	-6.0806	0.018719	0.034386	0.938362	766	1	-6.0806
Znf397	6	0.11787	0.31459	0.907141	7171	3	-3.609	0.018765	0.034458	0.938362	767	2	-3.609
LOC100757909	6	0.67965	0.85206	1	16570	1	-5.8587	0.018768	0.034463	0.938362	768	1	-5.8587
CTRLX03455	1	0.98121	0.98124	1	20346	0	0.93126	0.018788	0.01873	0.903485	769	1	0.93126
Sirt2	6	0.21473	0.45473	1	9563	3	-5.2749	0.018789	0.034506	0.938362	770	2	-5.2749
Rab2b	6	0.33697	0.60888	1	12116	3	-5.7559	0.018817	0.034557	0.938362	771	1	-5.7559
LOC100752165	6	0.70521	0.86195	1	16777	1	-2.9064	0.018837	0.034593	0.938362	772	2	-2.9064
Emp3	6	0.27714	0.53601	1	10835	4	-5.2887	0.018866	0.03464	0.938362	773	1	-5.2887
Auh	6	0.92992	0.95779	1	19290	1	-3.2948	0.018869	0.034643	0.938362	774	2	-3.2948
Stx12	6	0.97834	0.97927	1	20243	1	-4.1467	0.018885	0.034669	0.938362	775	2	-4.1467
Lgi2	6	0.62067	0.81842	1	15908	3	-3.287	0.018893	0.034688	0.938362	776	2	-3.287
Map2k5	6	0.98612	0.98621	1	20556	0	-5.4781	0.018964	0.034824	0.938362	777	2	-5.4781
LOC100760559	6	0.84731	0.92484	1	18284	1	-3.8759	0.01898	0.034852	0.938362	778	2	-3.8759
Rab4b	6	0.01927	0.078001	0.623894	2583	4	-5.518	0.019004	0.034888	0.938362	779	2	-5.518
CTRLX07282	1	0.98095	0.98097	1	20336	0	0.83552	0.019054	0.019004	0.903485	780	1	0.83552
Laptm5	6	0.92795	0.95726	1	19268	1	-3.8918	0.019069	0.035005	0.938362	781	2	-3.8918
LOC100769463	6	0.47717	0.71507	1	14018	2	-5.3332	0.019141	0.035127	0.938362	782	2	-5.3332
Dusp6	6	0.0066856	0.03106	0.481483	1362	3	-6.261	0.019157	0.03515	0.938362	783	2	-6.261
LOC100755734	6	0.090399	0.25959	0.86545	6181	3	-5.8867	0.019161	0.035154	0.938362	784	1	-5.8867
Spata2l	6	0.41796	0.67179	1	13225	3	-5.6177	0.019189	0.035212	0.938362	785	2	-5.6177
Ephx3	6	0.29493	0.55824	1	11232	4	-5.968	0.019197	0.035224	0.938362	786	2	-5.968
LOC100774485	6	0.92502	0.95646	1	19236	1	-3.6821	0.019213	0.035251	0.938362	787	2	-3.6821
Tmco6	6	0.0080618	0.036908	0.506346	1521	3	-4.9317	0.019259	0.035324	0.939017	788	1	-4.9317
Plin3	6	0.097299	0.27511	0.87878	6461	4	-5.6374	0.019308	0.035409	0.939017	789	1	-5.6374
Phkg1	6	0.41968	0.67307	1	13247	1	-3.914	0.01935	0.03549	0.939017	790	2	-3.914
LOC103164035	6	0.73054	0.87194	1	16999	2	-5.6519	0.019357	0.035499	0.939017	791	1	-5.6519
Capn11	6	0.09468	0.26921	0.874243	6352	4	-6.0301	0.019406	0.035577	0.939017	792	1	-6.0301
Ca2	6	0.8509	0.92673	1	18332	2	-6.073	0.019415	0.035595	0.939017	793	2	-6.073
LOC107976989	6	0.040801	0.13864	0.739811	3855	3	-5.7559	0.019423	0.035609	0.939017	794	2	-5.7559
LOC100771471	6	0.81495	0.90887	1	17907	2	-5.3327	0.019455	0.035661	0.939017	795	1	-5.3327
C3ar1	6	0.41847	0.67217	1	13233	2	-0.48712	0.019536	0.035805	0.939265	796	2	-0.48712
Cachd1	6	0.38761	0.64947	1	12804	3	-4.6884	0.019561	0.035853	0.939265	797	2	-4.6884
Lace1	6	0.023423	0.090335	0.650613	2864	4	-5.6836	0.019569	0.035868	0.939265	798	2	-5.6836
Fam180b	6	0.96546	0.97118	1	19889	1	-3.359	0.019601	0.035922	0.939265	799	2	-3.359
Adprh	6	0.25747	0.51104	1	10428	3	-6.1328	0.019602	0.035923	0.939265	800	1	-6.1328
Ick	6	0.37187	0.63768	1	12619	3	-5.1533	0.019609	0.035928	0.939265	801	2	-5.1533
Dhx40	6	0.61628	0.81533	1	15852	1	-4.5481	0.019651	0.036011	0.940329	802	1	-4.5481
Shisa4	6	0.98376	0.98386	1	20447	1	-5.6928	0.0197	0.036109	0.940894	803	1	-5.6928
F12	6	0.53769	0.75908	1	14801	3	-5.7475	0.019707	0.036119	0.940894	804	2	-5.7475
Spata2	6	0.33975	0.6121	1	12171	4	-5.8907	0.019749	0.036193	0.941694	805	1	-5.8907
CTRLX02826	1	0.98021	0.98022	1	20301	0	0.63507	0.019793	0.019781	0.903485	806	1	0.63507
Ccdc173	6	0.44985	0.69519	1	13653	2	-5.7325	0.019896	0.036451	0.946172	807	1	-5.7325
Slc26a4	6	0.93721	0.96	1	19376	1	-2.1549	0.019945	0.036536	0.947244	808	1	-2.1549
Elf3	6	0.33306	0.60427	1	12028	4	-5.1547	0.020043	0.036709	0.949115	809	1	-5.1547
LOC100766228	6	0.60063	0.8042	1	15659	1	-5.1162	0.020066	0.03674	0.949115	810	2	-5.1162
Gpr25	6	0.15193	0.36608	0.95036	8037	4	-5.231	0.020116	0.036824	0.949115	811	2	-5.231
Gfra2	6	0.15581	0.37181	0.953463	8133	3	-5.7731	0.020149	0.036879	0.949396	812	2	-5.7731
Rfx5	6	0.83342	0.91787	1	18116	2	-5.9362	0.020239	0.037035	0.952302	813	1	-5.9362
2009-03-01	6	0.33177	0.60281	1	12001	3	-6.3077	0.020288	0.037109	0.952995	814	1	-6.3077
Tmem117	5	0.297	0.52732	1	11276	2	-5.4212	0.020332	0.034211	0.938362	815	1	-5.4212
LOC107977642	6	0.56189	0.77633	1	15114	3	-5.3699	0.020338	0.037202	0.952995	816	2	-5.3699
CTRLX09193	1	0.97958	0.9796	1	20280	0	0.79642	0.020425	0.020398	0.903485	817	1	0.79642
Gdf7	6	0.0221	0.08643	0.642085	2778	4	-3.7782	0.020435	0.037379	0.952995	818	1	-3.7782
LOC107977020	6	0.35982	0.62867	1	12449	2	-6.2155	0.020479	0.037439	0.952995	819	2	-6.2155
Ubac2	6	0.13309	0.33791	0.928411	7550	4	-4.9784	0.020595	0.037633	0.952995	820	2	-4.9784
Sdcbp	6	0.84922	0.92583	1	18311	2	-2.8228	0.020611	0.037664	0.952995	821	2	-2.8228
LOC100771787	5	0.19129	0.41535	0.981727	9010	2	-1.5921	0.020618	0.034447	0.938362	822	1	-1.5921
Lrrfip2	6	0.017407	0.072383	0.607404	2465	5	-5.5692	0.020631	0.037705	0.952995	823	1	-5.5692
Nek4	6	0.10319	0.28801	0.886637	6702	4	-3.9598	0.020636	0.037714	0.952995	824	2	-3.9598
Ankrd40	6	0.26939	0.52633	1	10666	4	-4.6937	0.020644	0.037733	0.952995	825	2	-4.6937
Tob1	6	0.46325	0.70492	1	13837	3	-6.4297	0.02068	0.037797	0.952995	826	1	-6.4297
Pdpn	5	0.80515	0.89673	1	17783	2	-5.7831	0.0207	0.034512	0.938362	827	1	-5.7831
Fitm2	6	0.20236	0.43787	0.993822	9276	4	-5.7027	0.020719	0.037854	0.952995	828	2	-5.7027
LOC100761051	6	0.39904	0.6579	1	12959	1	-5.363	0.020729	0.037869	0.952995	829	1	-5.363
LOC100774248	6	0.0065865	0.030631	0.48104	1339	3	-2.4831	0.020777	0.037953	0.952995	830	2	-2.4831
LOC100755463	6	0.11242	0.30618	0.897111	7040	3	-6.397	0.020827	0.038036	0.952995	831	1	-6.397
LOC100771782	6	0.51634	0.74373	1	14533	3	-5.8589	0.020844	0.038065	0.952995	832	2	-5.8589
Ptpn3	6	0.0022752	0.011325	0.354915	666	4	-5.0428	0.020876	0.038125	0.952995	833	1	-5.0428
Ano1	6	0.060689	0.18968	0.801763	4854	2	-5.315	0.020911	0.03819	0.952995	834	2	-5.315
LOC100771627	5	0.99651	0.99649	1	21192	0	-5.4616	0.020945	0.034698	0.938362	835	1	-5.4616
Hmox1	6	0.04633	0.15315	0.760245	4138	5	-6.314	0.020974	0.038291	0.952995	836	1	-6.314
Arid3b	6	0.59805	0.80237	1	15617	3	-5.7291	0.020986	0.03831	0.952995	837	2	-5.7291
Lrsam1	6	0.19766	0.43134	0.990727	9165	4	-5.6323	0.021023	0.03838	0.952995	838	1	-5.6323
Habp4	6	0.84652	0.92442	1	18273	2	-3.9355	0.021072	0.038469	0.952995	839	1	-3.9355
CTRLX14122	1	0.9789	0.97892	1	20260	0	0.99202	0.021097	0.021032	0.903485	840	1	0.99202
Flt3lg	6	0.68779	0.85518	1	16634	2	-5.885	0.021112	0.038546	0.952995	841	2	-5.885
Prr36	6	0.28269	0.54291	1	10956	4	-5.5275	0.021129	0.038576	0.952995	842	2	-5.5275
Uaca	6	0.72537	0.86985	1	16962	2	-1.4544	0.021146	0.038611	0.952995	843	2	-1.4544
LOC100753840	6	0.50457	0.73508	1	14385	3	-3.419	0.021154	0.038623	0.952995	844	2	-3.419
LOC100760759	6	0.042311	0.14261	0.746958	3930	4	-3.0013	0.02117	0.038647	0.952995	845	1	-3.0013
Nek5	6	0.97523	0.97703	1	20154	1	-2.974	0.021219	0.03874	0.952995	846	1	-2.974
LOC100768685	5	0.98464	0.9847	1	20475	0	-6.441	0.021231	0.034945	0.938362	847	1	-6.441
Bad	6	0.21904	0.46043	1	9644	2	-5.687	0.021263	0.038811	0.952995	848	2	-5.687
LOC100752402	6	0.10578	0.29367	0.889866	6811	4	-5.9063	0.021268	0.038825	0.952995	849	1	-5.9063
Slc11a1	6	0.31034	0.57713	1	11565	4	-5.7493	0.02128	0.038845	0.952995	850	2	-5.7493
Cd209	6	0.99206	0.99208	1	20878	0	-5.4393	0.021317	0.038907	0.952995	851	1	-5.4393
Cul3	6	0.90638	0.9519	1	19052	1	-3.4757	0.021339	0.038947	0.952995	852	2	-3.4757
LOC100758661	6	5.3721e-06	3.9544e-05	0.064604	13	5	-5.9988	0.021366	0.038993	0.952995	853	1	-5.9988
Sox10	6	0.05096	0.16514	0.777221	4364	5	-5.4911	0.021415	0.039079	0.952995	854	1	-5.4911
Prss16	6	0.14603	0.35734	0.944052	7886	4	-2.2985	0.021423	0.039094	0.952995	855	2	-2.2985
Triobp	6	0.25527	0.50817	1	10382	3	-6.1643	0.021464	0.039166	0.952995	856	1	-6.1643
Krt2	6	0.18259	0.41032	0.97966	8797	3	-4.4707	0.021513	0.03925	0.952995	857	1	-4.4707
Tmem185a	6	0.70041	0.86005	1	16736	2	-6.1447	0.021562	0.039335	0.952995	858	1	-6.1447
Wsb2	6	0.62275	0.81981	1	15934	3	-4.6658	0.021567	0.039345	0.952995	859	2	-4.6658
LOC100755455	6	0.18201	0.40951	0.97942	8783	3	-3.9138	0.021611	0.039418	0.952995	860	1	-3.9138
Dctn1	6	0.16202	0.38096	0.961299	8284	4	-6.0603	0.02166	0.039507	0.952995	861	1	-6.0603
Tti2	6	0.99971	0.99972	1	21709	0	-3.8415	0.021708	0.039593	0.952995	862	1	-3.8415
Syne4	6	0.012134	0.05345	0.560548	1966	4	-3.8151	0.021754	0.039665	0.952995	863	2	-3.8151
Camkk1	6	0.52794	0.75207	1	14672	3	-5.8954	0.021757	0.039667	0.952995	864	1	-5.8954
Phrf1	6	0.38037	0.64405	1	12719	3	-3.1329	0.021762	0.039673	0.952995	865	2	-3.1329
Lgals1	6	0.62631	0.82232	1	15968	3	-2.7548	0.021788	0.039723	0.952995	866	2	-2.7548
Hmx2	6	0.39332	0.6537	1	12879	3	-6.1369	0.021806	0.039749	0.952995	867	1	-6.1369
Ush1c	6	0.6336	0.82743	1	16069	2	-5.8502	0.021855	0.039832	0.952995	868	1	-5.8502
Dpp3	6	0.44551	0.69201	1	13582	3	-6.1278	0.021907	0.039925	0.952995	869	2	-6.1278
Slc30a1	6	0.018327	0.075155	0.615347	2529	2	-1.5369	0.02201	0.040092	0.952995	870	2	-1.5369
LOC100755927	6	0.22764	0.47204	1	9817	4	-5.0551	0.022078	0.040211	0.952995	871	2	-5.0551
LOC100771290	6	0.96503	0.97096	1	19885	1	-5.0794	0.022149	0.040328	0.952995	872	1	-5.0794
Runx3	6	0.19665	0.42994	0.989615	9145	3	-2.7735	0.022198	0.040412	0.952995	873	1	-2.7735
Tuba4a	6	0.98963	0.98969	1	20748	0	-3.249	0.022215	0.040438	0.952995	874	2	-3.249
Fundc1	6	0.41152	0.66705	1	13132	2	-4.2425	0.022224	0.040454	0.952995	875	2	-4.2425
Prelp	6	0.048225	0.1581	0.768655	4226	2	-3.9754	0.022232	0.040471	0.952995	876	2	-3.9754
LOC100773073	6	0.29824	0.56231	1	11300	3	-4.9468	0.022247	0.040495	0.952995	877	1	-4.9468
Znf503	6	0.94221	0.96163	1	19452	1	-5.7983	0.022267	0.040528	0.952995	878	2	-5.7983
Enpp3	6	0.72877	0.87123	1	16991	2	-2.6281	0.022353	0.040678	0.952995	879	2	-2.6281
Catsper3	6	0.55007	0.76793	1	14948	3	-4.9413	0.022393	0.040753	0.952995	880	1	-4.9413
Dusp16	6	0.056658	0.17964	0.792042	4649	5	-6.8363	0.022442	0.040838	0.952995	881	1	-6.8363
Lrrc10b	6	0.22939	0.47436	1	9864	3	-5.0037	0.022456	0.040864	0.952995	882	2	-5.0037
Tctn2	6	0.98496	0.98508	1	20490	0	-3.4461	0.02249	0.040921	0.952995	883	2	-3.4461
Cldn8	6	0.069736	0.21159	0.824018	5268	2	-0.63783	0.022491	0.040922	0.952995	884	1	-0.63783
Fsd2	6	0.72466	0.86957	1	16958	2	-5.5978	0.022499	0.040936	0.952995	885	2	-5.5978
LOC100754462	6	0.50877	0.73817	1	14445	3	-4.9269	0.02254	0.041021	0.952995	886	1	-4.9269
Mmp7	6	0.88307	0.94419	1	18777	2	-3.8698	0.022542	0.041025	0.952995	887	2	-3.8698
LOC100762270	6	0.09383	0.26731	0.871696	6328	3	-5.8805	0.022551	0.041042	0.952995	888	2	-5.8805
Rit1	6	0.63893	0.83118	1	16140	2	-4.1931	0.022585	0.041106	0.952995	889	2	-4.1931
Plac8	6	0.1841	0.41243	0.980825	8832	4	-5.6486	0.022629	0.041183	0.952995	890	2	-5.6486
Eqtn	6	0.54535	0.76458	1	14895	2	-5.3441	0.022638	0.041196	0.952995	891	1	-5.3441
Alkbh7	6	0.39816	0.65723	1	12944	2	-3.9402	0.022646	0.041211	0.952995	892	2	-3.9402
LOC103159238	6	0.034341	0.12109	0.711279	3498	4	-5.9185	0.022736	0.041362	0.952995	893	1	-5.9185
Nr6a1	6	0.94376	0.96216	1	19476	1	-2.7215	0.022811	0.041487	0.952995	894	2	-2.7215
Abhd15	6	0.15398	0.36913	0.952561	8086	3	-4.6793	0.022834	0.041531	0.952995	895	1	-4.6793
Gan	6	0.44159	0.68911	1	13531	3	-3.0695	0.022837	0.041536	0.952995	896	2	-3.0695
Trmo	6	0.13481	0.34054	0.930479	7597	2	-3.2499	0.022854	0.041567	0.952995	897	2	-3.2499
LOC100764948	6	0.60979	0.81064	1	15758	2	-3.9114	0.022863	0.041585	0.952995	898	2	-3.9114
Ptprcap	6	0.50025	0.73192	1	14339	3	-3.0254	0.022882	0.041617	0.952995	899	1	-3.0254
Itpripl2	6	0.26418	0.51969	1	10557	3	-3.3806	0.022924	0.041697	0.952995	900	2	-3.3806
Dzip3	6	0.99871	0.99871	1	21461	0	-3.7012	0.022931	0.041714	0.952995	901	1	-3.7012
LOC100758957	6	0.04689	0.1546	0.762846	4164	4	-5.1265	0.022985	0.041809	0.952995	902	2	-5.1265
Srms	6	0.0037442	0.018086	0.408179	923	4	-5.2902	0.023011	0.041855	0.952995	903	2	-5.2902
Znf703	6	0.24432	0.4939	1	10171	4	-4.9576	0.023029	0.041886	0.952995	904	1	-4.9576
Ppp1r32	6	0.11028	0.30284	0.894749	6984	1	-0.68567	0.023037	0.041899	0.952995	905	2	-0.68567
Hus1b	6	0.040495	0.13779	0.738093	3839	4	-6.0177	0.023046	0.041914	0.952995	906	2	-6.0177
LOC107977045	6	0.66265	0.84568	1	16411	2	-4.4604	0.023078	0.041967	0.952995	907	1	-4.4604
Tmem179	6	0.012571	0.055195	0.565623	2007	3	-5.8448	0.023098	0.042008	0.952995	908	2	-5.8448
LOC100761818	6	0.22593	0.46974	1	9785	4	-3.2982	0.023115	0.042043	0.952995	909	2	-3.2982
LOC100768826	6	0.62806	0.82353	1	15988	2	-5.7558	0.023127	0.04206	0.952995	910	1	-5.7558
Yif1b	6	0.17609	0.40118	0.973034	8641	4	-5.6604	0.023176	0.042138	0.952995	911	1	-5.6604
LOC100759508	6	0.39274	0.6533	1	12867	3	-5.2972	0.023203	0.042181	0.952995	912	2	-5.2972
LOC107980067	6	0.81458	0.9087	1	17901	2	-4.8139	0.023238	0.042244	0.952995	913	2	-4.8139
LOC100762197	6	0.92762	0.95717	1	19263	1	-1.9209	0.023273	0.042294	0.952995	914	2	-1.9209
Gipc3	6	0.5706	0.78261	1	15224	3	-6.1898	0.023274	0.042295	0.952995	915	1	-6.1898
Rasgrp1	6	0.10401	0.28982	0.887397	6738	5	-5.0655	0.023322	0.042382	0.952995	916	1	-5.0655
LOC100760951	6	0.10509	0.29222	0.888912	6787	3	-2.7031	0.023325	0.042385	0.952995	917	2	-2.7031
LOC100689011	6	0.071577	0.21598	0.829113	5358	4	-6.1711	0.023334	0.042398	0.952995	918	2	-6.1711
Slc39a3	6	0.08438	0.2459	0.856804	5904	4	-5.4059	0.02342	0.042551	0.952995	919	1	-5.4059
Wfdc2	6	0.075689	0.22572	0.840062	5534	4	-5.4755	0.023439	0.04259	0.952995	920	2	-5.4755
LOC103160794	6	0.45203	0.69679	1	13688	3	-4.8473	0.023457	0.042624	0.952995	921	2	-4.8473
Dytn	6	0.12367	0.32351	0.917203	7303	4	-5.7718	0.023466	0.042641	0.952995	922	2	-5.7718
Scnm1	6	0.21184	0.45079	0.999511	9504	3	-3.6971	0.023469	0.042646	0.952995	923	1	-3.6971
Pole4	6	0.49597	0.72876	1	14273	3	-5.9483	0.023492	0.042684	0.952995	924	2	-5.9483
Agrn	6	0.56857	0.78115	1	15205	3	-5.1089	0.023518	0.042725	0.952995	925	1	-5.1089
Spdef	6	0.27811	0.53725	1	10859	3	-4.5673	0.023527	0.042739	0.952995	926	2	-4.5673
Cntnap5	6	0.030998	0.1119	0.695472	3315	4	-5.0601	0.023563	0.042799	0.952995	927	2	-5.0601
Dkkl1	6	0.53815	0.75938	1	14811	2	-5.7561	0.023567	0.042804	0.952995	928	1	-5.7561
Spc24	6	0.9998	0.9998	1	21742	0	-4.5931	0.023616	0.042878	0.953469	929	1	-4.5931
CTRLX13540	1	0.97638	0.9764	1	20194	0	0.75653	0.023623	0.023537	0.92779	930	1	0.75653
Dchs1	6	0.49727	0.72973	1	14289	2	-3.741	0.023651	0.042931	0.953469	931	2	-3.741
LOC100760909	6	0.18784	0.41769	0.982712	8924	3	-5.9761	0.023665	0.042956	0.953469	932	1	-5.9761
Pkd2l2	6	0.013061	0.057115	0.567293	2070	5	-5.9478	0.023713	0.043044	0.95433	933	1	-5.9478
Ubxn6	6	0.51483	0.74261	1	14520	3	-3.9894	0.023739	0.043087	0.95433	934	2	-3.9894
Esrp1	6	0.47561	0.71395	1	13997	3	-4.8256	0.023762	0.043125	0.95433	935	1	-4.8256
LOC100750553	4	0.47956	0.65471	1	14047	1	-0.85109	0.023794	0.031629	0.938362	936	1	-0.85109
CTRLX10709	1	0.9762	0.97621	1	20187	0	0.87353	0.023797	0.02371	0.92779	937	1	0.87353
Phka2	6	0.36665	0.63383	1	12547	3	-5.8368	0.023811	0.043215	0.954367	938	1	-5.8368
Col4a3	6	0.18788	0.41775	0.98272	8926	4	-5.7143	0.023819	0.043229	0.954367	939	2	-5.7143
Ankrd2	6	0.25168	0.50346	1	10327	4	-5.3296	0.02386	0.0433	0.954367	940	1	-5.3296
Etv5	6	0.18425	0.41265	0.980825	8835	4	-5.6197	0.023889	0.043355	0.954367	941	2	-5.6197
Pla2g7	6	0.60093	0.80441	1	15663	3	-5.3291	0.023909	0.043388	0.954367	942	1	-5.3291
Usp7	6	0.99516	0.99521	1	21092	0	-4.1119	0.023958	0.04348	0.954829	943	1	-4.1119
Lamtor5	6	0.018861	0.076755	0.619975	2556	4	-2.0266	0.023987	0.043533	0.954829	944	2	-2.0266
Brk1	6	0.34765	0.61964	1	12275	2	-4.2108	0.024007	0.04357	0.954829	945	1	-4.2108
Zcchc14	5	0.13516	0.32142	0.914766	7605	3	-5.1925	0.024045	0.037365	0.952995	946	1	-5.1925
Slc26a11	6	0.80197	0.90277	1	17745	2	-5.0219	0.024055	0.043667	0.954829	947	2	-5.0219
LOC100754168	6	0.03757	0.12991	0.724352	3678	3	-2.2865	0.024067	0.043689	0.954829	948	2	-2.2865
Tctex1d4	6	0.45097	0.69602	1	13672	2	-5.9204	0.024102	0.043745	0.954829	949	2	-5.9204
Tex40	6	0.031487	0.11323	0.698763	3340	3	-5.7455	0.024104	0.043748	0.954829	950	1	-5.7455
Kiaa0556	5	0.29879	0.52917	1	11315	3	-5.5693	0.024126	0.037429	0.952995	951	1	-5.5693
Kmt2d	6	0.046549	0.15372	0.761759	4146	4	-5.661	0.024153	0.043832	0.954829	952	1	-5.661
Atp11b	5	0.13976	0.32977	0.922202	7719	3	-6.11	0.024167	0.037465	0.952995	953	1	-6.11
Gpc6	6	0.16811	0.38977	0.966942	8428	3	-4.9437	0.024202	0.04391	0.954829	954	1	-4.9437
LOC100772075	5	0.96206	0.96277	1	19823	1	-1.6045	0.024208	0.037503	0.952995	955	1	-1.6045
Prap1	6	0.40682	0.6636	1	13074	3	-5.1454	0.024218	0.04393	0.954829	956	2	-5.1454
LOC100765811	6	0.99878	0.99878	1	21474	0	-5.1696	0.024251	0.043981	0.954829	957	1	-5.1696
Stag2	6	0.29705	0.5608	1	11278	2	-4.8919	0.024254	0.043985	0.954829	958	2	-4.8919
Tgfbr3l	6	0.14571	0.35691	0.944044	7877	3	-5.5538	0.024289	0.04405	0.954829	959	2	-5.5538
Nox4	6	0.90967	0.95264	1	19080	1	-4.5553	0.0243	0.044063	0.954829	960	1	-4.5553
Semg1	5	0.49294	0.71705	1	14231	1	-4.6378	0.02433	0.0376	0.952995	961	1	-4.6378
LOC100773537	4	0.91479	0.9172	1	19128	1	-4.5929	0.024349	0.032126	0.938362	962	1	-4.5929
Epb41l4b	6	0.62181	0.8192	1	15923	3	-5.3629	0.024423	0.044276	0.954864	963	2	-5.3629
Kazald1	6	0.099325	0.27964	0.882692	6531	4	-5.7173	0.024441	0.0443	0.954864	964	2	-5.7173
Hs3st5	6	0.64391	0.83471	1	16195	3	-4.3291	0.024477	0.044381	0.954864	965	2	-4.3291
LOC100752871	6	0.0375	0.1297	0.723732	3676	5	-6.1708	0.024495	0.044418	0.954864	966	1	-6.1708
Rapgef3	6	0.046166	0.15272	0.760245	4124	3	-5.3912	0.024576	0.04457	0.954864	967	2	-5.3912
Ankrd29	6	0.26839	0.52509	1	10640	4	-5.9188	0.024593	0.044602	0.954864	968	1	-5.9188
Ube2j2	5	0.44142	0.66935	1	13529	3	-6.4855	0.024615	0.037844	0.952995	969	1	-6.4855
Ntn3	6	0.61114	0.81166	1	15780	3	-5.4526	0.024621	0.044651	0.954864	970	2	-5.4526
Arl6ip6	6	0.060594	0.18943	0.801763	4849	4	-5.427	0.02463	0.04467	0.954864	971	2	-5.427
Srpra	6	0.57125	0.78307	1	15237	3	-4.7888	0.024641	0.044688	0.954864	972	1	-4.7888
Asxl1	6	0.48928	0.72386	1	14177	2	-2.8728	0.024739	0.044789	0.954864	973	1	-2.8728
LOC103160020	5	0.98611	0.98611	1	20554	0	-6.5497	0.024778	0.037986	0.952995	974	1	-6.5497
Fhad1	6	0.93497	0.95928	1	19346	1	-2.8584	0.024837	0.044868	0.954864	975	1	-2.8584
LOC100750437	6	0.10356	0.28879	0.887123	6715	5	-5.5918	0.024885	0.044904	0.954864	976	1	-5.5918
Morn4	6	0.86974	0.93678	1	18575	2	-4.1562	0.024934	0.04494	0.954864	977	1	-4.1562
Gnai2	6	0.20923	0.44722	0.998239	9434	3	-5.6201	0.024983	0.044975	0.954864	978	1	-5.6201
Arl15	6	0.65317	0.84121	1	16312	2	-4.5656	0.025032	0.045011	0.954864	979	1	-4.5656
LOC100769977	6	0.9987	0.99871	1	21459	0	-5.742	0.025129	0.045083	0.954864	980	1	-5.742
Nanog	6	0.57638	0.78675	1	15315	3	-4.9942	0.025178	0.045125	0.954864	981	1	-4.9942
Rwdd4	6	0.98554	0.98565	1	20519	0	-4.4657	0.025227	0.045166	0.954864	982	1	-4.4657
Islr2	6	0.923	0.95594	1	19213	1	-5.1464	0.025325	0.045249	0.954864	983	1	-5.1464
Irs1	6	0.97878	0.97961	1	20257	1	-5.0844	0.025373	0.045285	0.954864	984	1	-5.0844
Map4k2	6	0.17232	0.39581	0.970383	8539	3	-5.7459	0.025471	0.045367	0.955512	985	1	-5.7459
LOC100753711	2	0.89924	0.89929	1	18975	0	-2.2372	0.025498	0.026384	0.937411	986	1	-2.2372
LOC100753397	6	0.68994	0.85602	1	16653	2	-5.8997	0.02552	0.045412	0.955512	987	1	-5.8997
Fam168a	6	0.37448	0.63962	1	12648	2	-5.5421	0.025569	0.04545	0.955512	988	1	-5.5421
Dxo	6	0.39277	0.65332	1	12868	3	-4.9556	0.025617	0.04549	0.955512	989	1	-4.9556
Thoc7	6	0.40292	0.66076	1	13027	2	-4.7393	0.025812	0.045642	0.95771	990	1	-4.7393
LOC100767734	6	0.83064	0.91647	1	18089	2	-4.986	0.025861	0.045682	0.95771	991	1	-4.986
LOC100763784	6	0.77782	0.89202	1	17463	1	-5.9318	0.025959	0.045768	0.957881	992	1	-5.9318
Hacd3	6	0.32195	0.59114	1	11799	4	-5.5659	0.026008	0.045798	0.957881	993	1	-5.5659
Fa2h	6	0.077384	0.22966	0.844227	5611	4	-5.288	0.026105	0.045883	0.957881	994	1	-5.288
Sfxn5	6	0.21402	0.45378	1	9548	4	-4.8701	0.026203	0.045955	0.957881	995	1	-4.8701
Lrrc14b	6	0.073745	0.22111	0.834617	5448	4	-5.9335	0.026251	0.046001	0.957881	996	1	-5.9335
Ina	6	0.023134	0.089477	0.648752	2847	4	-5.5459	0.0263	0.04604	0.957881	997	1	-5.5459
CTRLX01146	1	0.97368	0.97371	1	20105	0	0.5875	0.026323	0.026235	0.937411	998	1	0.5875
Cd86	6	0.44164	0.68915	1	13533	2	-6.1926	0.026398	0.046121	0.958426	999	1	-6.1926
Itga10	6	0.45155	0.69645	1	13683	3	-5.3274	0.026446	0.046164	0.958426	1000	1	-5.3274
CTRLX19575	1	0.97354	0.97358	1	20098	0	0.51729	0.026456	0.026375	0.937411	1001	1	0.51729
LOC100761519	6	0.13998	0.34839	0.937998	7724	1	-4.5074	0.026495	0.046214	0.958426	1002	1	-4.5074
CTRLX14233	1	0.9735	0.97354	1	20097	0	0.56645	0.026497	0.026418	0.937411	1003	1	0.56645
Nfkbid	6	0.9837	0.98381	1	20445	1	-5.6818	0.026544	0.046252	0.958426	1004	1	-5.6818
Rab32	6	0.30469	0.57025	1	11437	4	-5.8614	0.026593	0.046291	0.958426	1005	1	-5.8614
CTRLX05020	1	0.97339	0.97344	1	20093	0	0.67386	0.026614	0.026534	0.937411	1006	1	0.67386
Ap1s3	5	0.781	0.8809	1	17499	2	-3.7999	0.02669	0.039608	0.952995	1007	1	-3.7999
LOC103164589	6	0.022541	0.087702	0.645609	2803	3	-5.7633	0.02669	0.046379	0.958426	1008	1	-5.7633
LOC100765849	6	0.73379	0.87327	1	17021	2	-5.1566	0.026739	0.046424	0.958426	1009	1	-5.1566
Neurod1	6	0.16318	0.38268	0.962271	8313	3	-2.724	0.026787	0.046467	0.958426	1010	1	-2.724
Mycl	6	0.018443	0.0755	0.616946	2534	4	-5.5379	0.026836	0.046504	0.958426	1011	1	-5.5379
Tnfrsf21	6	0.11133	0.30447	0.895749	7013	4	-5.4445	0.026934	0.046579	0.958665	1012	1	-5.4445
CTRLX13976	1	0.97298	0.973	1	20084	0	0.52961	0.027021	0.026929	0.937411	1013	1	0.52961
Kcnb2	6	0.077734	0.23044	0.844775	5629	5	-5.6767	0.027031	0.046662	0.958665	1014	1	-5.6767
Gltscr2	6	0.9999	0.9999	1	21796	0	-4.9103	0.02708	0.046691	0.958665	1015	1	-4.9103
LOC100773198	5	0.32684	0.55768	1	11902	1	-3.9219	0.027137	0.039992	0.952995	1016	1	-3.9219
Dram2	5	0.88585	0.92268	1	18822	1	-5.748	0.027218	0.040061	0.952995	1017	1	-5.748
LOC100753862	6	0.023243	0.089794	0.649461	2852	3	-4.0983	0.027226	0.046817	0.960364	1018	1	-4.0983
Shh	6	0.25064	0.50209	1	10298	2	-4.7409	0.02747	0.047018	0.961565	1019	1	-4.7409
Sema6d	6	0.007693	0.035359	0.502034	1477	5	-6.0372	0.027518	0.047061	0.961565	1020	1	-6.0372
Ttn	6	0.46237	0.70426	1	13826	3	-6.224	0.027567	0.047093	0.961565	1021	1	-6.224
Spta1	5	0.015911	0.060499	0.578281	2353	2	-5.3908	0.027624	0.040407	0.952995	1022	1	-5.3908
Nkrf	6	0.94606	0.96293	1	19521	1	-6.1446	0.027664	0.047178	0.961565	1023	1	-6.1446
CTRLX01952	1	0.97226	0.97228	1	20071	0	0.4946	0.027735	0.027652	0.937411	1024	1	0.4946
Ccdc42	6	0.13382	0.33905	0.929528	7568	3	-5.6587	0.027762	0.047256	0.961565	1025	1	-5.6587
Lrig2	6	0.62172	0.81914	1	15922	3	-4.6091	0.02781	0.047294	0.961565	1026	1	-4.6091
Stat2	6	0.95849	0.96782	1	19752	1	-5.8478	0.027859	0.04733	0.961565	1027	1	-5.8478
LOC100751718	6	0.30168	0.56656	1	11373	3	-4.9725	0.027908	0.047364	0.961565	1028	1	-4.9725
CTRLX13341	1	0.97205	0.97207	1	20067	0	0.61656	0.027951	0.027875	0.937411	1029	1	0.61656
Cad	6	0.74713	0.87876	1	17146	1	-5.2088	0.027956	0.047402	0.961565	1030	1	-5.2088
Syne2	6	0.3178	0.58617	1	11724	4	-5.9335	0.028151	0.047561	0.963009	1031	1	-5.9335
CTRLX01056	1	0.97184	0.97186	1	20061	0	0.55392	0.028159	0.02807	0.937411	1032	1	0.55392
LOC100764434	6	0.0013198	0.0067395	0.308719	453	2	-6.1713	0.028249	0.047643	0.963765	1033	1	-6.1713
Oxtr	6	0.019439	0.078518	0.625138	2592	4	-1.2919	0.028297	0.047687	0.963771	1034	1	-1.2919
Slc38a2	4	0.82042	0.86197	1	17963	1	-4.4501	0.028323	0.035642	0.939017	1035	1	-4.4501
Uap1l1	6	0.87738	0.941	1	18690	2	-5.0996	0.028346	0.047736	0.963844	1036	1	-5.0996
P3h3	6	0.25759	0.5112	1	10433	3	-5.6629	0.028395	0.047779	0.963844	1037	1	-5.6629
LOC100761009	6	0.086771	0.25134	0.859137	6021	4	-6.2535	0.028443	0.047823	0.963844	1038	1	-6.2535
CTRLX06291	1	0.97151	0.97152	1	20052	0	0.62363	0.028491	0.028395	0.937411	1039	1	0.62363
LOC100766805	6	0.25091	0.50245	1	10309	1	-5.2024	0.02854	0.047892	0.964359	1040	1	-5.2024
Cbs	6	0.32957	0.60022	1	11963	4	-6.2954	0.028638	0.047977	0.965133	1041	1	-6.2954
LOC107977001	5	0.91603	0.93474	1	19139	1	-2.5305	0.02868	0.041312	0.952995	1042	1	-2.5305
Tlr6	6	0.87101	0.93748	1	18592	2	-5.0511	0.028686	0.048019	0.965133	1043	1	-5.0511
LOC100761938	6	0.13426	0.33968	0.929865	7581	4	-5.949	0.028832	0.048149	0.966862	1044	1	-5.949
LOC100761987	5	0.99969	0.99969	1	21703	0	-3.9416	0.029005	0.041602	0.952995	1045	1	-3.9416
CTRLX19123	1	0.97099	0.97102	1	20038	0	0.55685	0.029015	0.028923	0.938362	1046	1	0.55685
Gja3	6	0.29679	0.56049	1	11272	4	-5.6267	0.029076	0.048334	0.967782	1047	1	-5.6267
Lrrc49	6	0.20161	0.43681	0.993735	9259	2	-5.7897	0.029173	0.04842	0.967782	1048	1	-5.7897
Actl10	6	0.058433	0.18405	0.795926	4737	3	-5.066	0.029222	0.048455	0.967782	1049	1	-5.066
Zbed4	6	0.50861	0.73806	1	14440	2	-5.5358	0.029319	0.048542	0.967782	1050	1	-5.5358
LOC100773844	6	0.14375	0.35403	0.941396	7828	2	-5.7442	0.029416	0.048616	0.967782	1051	1	-5.7442
LOC100764913	6	0.10927	0.30116	0.893885	6952	4	-5.6343	0.029513	0.048693	0.967782	1052	1	-5.6343
Gadd45b	6	0.5652	0.77873	1	15160	3	-5.1743	0.029562	0.048735	0.967782	1053	1	-5.1743
LOC100757481	6	0.011908	0.052552	0.557806	1943	5	-6.1098	0.02961	0.048777	0.967782	1054	1	-6.1098
Tnfsf15	5	0.44585	0.67349	1	13589	2	-6.6071	0.029694	0.042172	0.952995	1055	1	-6.6071
Mcfd2	6	0.089952	0.2586	0.86545	6148	5	-5.5039	0.029708	0.048843	0.967782	1056	1	-5.5039
LOC103161045	6	0.5214	0.74733	1	14602	3	-5.5297	0.029756	0.048881	0.967782	1057	1	-5.5297
Slc39a1	6	0.091715	0.26257	0.866728	6244	5	-6.3762	0.029805	0.048924	0.967782	1058	1	-6.3762
Vgll2	6	0.27441	0.5326	1	10777	2	-6.3935	0.029854	0.048958	0.967782	1059	1	-6.3935
Pkn2	6	0.35292	0.62359	1	12348	2	-3.8416	0.029902	0.049004	0.967782	1060	1	-3.8416
Ceacam16	6	0.049466	0.16125	0.771637	4285	5	-5.9868	0.029951	0.049041	0.967782	1061	1	-5.9868
CTRLX19307	1	0.96999	0.97008	1	20008	0	0.48743	0.030012	0.029917	0.938362	1062	1	0.48743
Dydc2	5	0.99992	0.99992	1	21823	0	-1.8441	0.030059	0.042498	0.952995	1063	1	-1.8441
LOC100763303	6	0.86896	0.93634	1	18566	2	-6.2831	0.030097	0.049158	0.967782	1064	1	-6.2831
Dync1li1	6	0.075413	0.22508	0.839315	5521	5	-6.3523	0.030145	0.049191	0.967782	1065	1	-6.3523
LOC103163658	6	0.10379	0.28932	0.887123	6726	2	-5.3842	0.030194	0.049228	0.967782	1066	1	-5.3842
Ntn4	6	0.24006	0.48838	1	10100	3	-6.0062	0.030291	0.049312	0.967782	1067	1	-6.0062
Znf512b	6	0.058647	0.18459	0.796911	4750	5	-5.8711	0.030339	0.049344	0.967782	1068	1	-5.8711
Btbd19	6	0.20319	0.43901	0.994019	9298	1	-5.0881	0.030388	0.049385	0.967782	1069	1	-5.0881
Znf48	5	0.94048	0.94744	1	19422	1	-6.3018	0.030424	0.042802	0.952995	1070	1	-6.3018
Ccl20	6	0.26906	0.52594	1	10657	4	-5.9	0.030437	0.049425	0.967782	1071	1	-5.9
LOC100767714	6	0.13211	0.33644	0.92666	7529	4	-5.5512	0.030485	0.049465	0.967782	1072	1	-5.5512
CTRLX13635	1	0.96947	0.96957	1	19987	0	0.48802	0.030527	0.030401	0.938362	1073	1	0.48802
Arhgap32	6	0.95287	0.9655	1	19639	1	-5.0842	0.030534	0.049499	0.967782	1074	1	-5.0842
Fzd4	6	0.2504	0.50178	1	10293	3	-5.834	0.030582	0.04954	0.967782	1075	1	-5.834
LOC103164265	6	0.40363	0.66129	1	13035	3	-5.9442	0.030728	0.049657	0.967782	1076	1	-5.9442
Lrrc34	6	0.71889	0.86735	1	16899	2	-5.6801	0.030777	0.049697	0.967782	1077	1	-5.6801
Ski	6	0.25695	0.51038	1	10417	3	-2.9616	0.030825	0.049732	0.967782	1078	1	-2.9616
Claudin-4	6	0.34023	0.61266	1	12177	3	-5.8374	0.030874	0.049777	0.967782	1079	1	-5.8374
LOC100759701	6	0.06933	0.21063	0.822989	5253	4	-6.1562	0.030922	0.049817	0.967782	1080	1	-6.1562
Klk11	6	0.092522	0.26438	0.868839	6271	5	-6.5	0.030971	0.049858	0.967782	1081	1	-6.5
Acsf3	6	0.27106	0.52841	1	10708	3	-5.6496	0.031019	0.049895	0.967782	1082	1	-5.6496
LOC100765625	6	0.016274	0.068969	0.601496	2377	5	-4.1332	0.031068	0.049929	0.967782	1083	1	-4.1332
Kif5a	6	0.094335	0.26843	0.873439	6340	4	-5.8809	0.031117	0.04997	0.967782	1084	1	-5.8809
Irf2	6	0.084959	0.24725	0.856934	5940	3	-4.7142	0.031165	0.050006	0.967782	1085	1	-4.7142
Itpa	6	0.0047509	0.022561	0.435761	1083	4	-5.8157	0.031262	0.050092	0.968442	1086	1	-5.8157
Fabp1	6	0.16634	0.38726	0.965271	8387	4	-5.7411	0.031311	0.050128	0.968442	1087	1	-5.7411
CTRLX18437	1	0.96861	0.9687	1	19967	0	0.37748	0.031391	0.031273	0.938362	1088	1	0.37748
Fabp12	4	0.29013	0.50574	1	11133	3	-5.978	0.031408	0.03837	0.952995	1089	1	-5.978
Cap2	6	0.21983	0.46148	1	9658	4	-5.5514	0.031456	0.050251	0.969099	1090	1	-5.5514
CTRLX01200	1	0.96854	0.96864	1	19965	0	0.30077	0.031457	0.031347	0.938362	1091	1	0.30077
Pxmp2	6	0.14873	0.36134	0.946372	7957	3	-6.1182	0.031553	0.050333	0.969277	1092	1	-6.1182
Bdnf	6	0.1984	0.43237	0.991266	9183	4	-5.7176	0.03165	0.050416	0.969277	1093	1	-5.7176
Entpd8	6	0.97914	0.97988	1	20267	1	-4.2474	0.031699	0.05046	0.969277	1094	1	-4.2474
Tmem204	6	0.14293	0.3528	0.941396	7798	4	-5.2673	0.031796	0.050547	0.969522	1095	1	-5.2673
Aven	5	0.98827	0.98825	1	20665	0	-5.4882	0.031841	0.044032	0.954829	1096	1	-5.4882
LOC100753836	6	0.87534	0.93987	1	18658	1	-5.57	0.031893	0.050627	0.969522	1097	1	-5.57
CTRLX02881	1	0.96804	0.96815	1	19957	0	0.37007	0.031964	0.031883	0.938362	1098	1	0.37007
CTRLX17944	1	0.96802	0.96813	1	19956	0	0.33291	0.031981	0.031897	0.938362	1099	1	0.33291
Papln	6	0.41006	0.666	1	13116	2	-5.794	0.032136	0.050831	0.969701	1100	1	-5.794
LOC107977509	3	0.99882	0.99883	1	21481	0	-1.0332	0.032137	0.035088	0.938362	1101	1	-1.0332
Echs1	6	0.07805	0.23119	0.845935	5637	4	-5.5573	0.032184	0.050872	0.969701	1102	1	-5.5573
Znf660	6	0.57109	0.78295	1	15235	2	-6.0774	0.032233	0.050917	0.969701	1103	1	-6.0774
LOC100754040	6	0.9804	0.98089	1	20311	1	-5.4252	0.032281	0.050957	0.969701	1104	1	-5.4252
Rgs20	6	0.035374	0.12388	0.717927	3549	4	-5.1295	0.03233	0.050992	0.969701	1105	1	-5.1295
LOC107980176	6	0.63427	0.8279	1	16076	2	-4.7936	0.032378	0.05103	0.969701	1106	1	-4.7936
Pfdn1	6	0.02383	0.091503	0.653832	2889	4	-5.7374	0.032427	0.051079	0.969701	1107	1	-5.7374
Tmem176b	6	0.32417	0.59379	1	11852	4	-4.6568	0.032524	0.051162	0.970114	1108	1	-4.6568
CTRLX09923	1	0.96745	0.96756	1	19937	0	0.42253	0.032554	0.032485	0.938362	1109	1	0.42253
LOC100757182	6	0.041364	0.14012	0.743463	3879	3	-6.0354	0.032621	0.051247	0.970114	1110	1	-6.0354
Tbc1d23	6	0.5062	0.73631	1	14406	3	-6.0478	0.032669	0.05129	0.970114	1111	1	-6.0478
Abca13	6	0.50404	0.73469	1	14379	1	-5.467	0.032718	0.051331	0.970114	1112	1	-5.467
Insrr	6	0.1976	0.43127	0.99069	9164	3	-5.9757	0.032766	0.051368	0.970114	1113	1	-5.9757
Micu1	6	0.98692	0.98696	1	20594	0	-5.9932	0.032815	0.051409	0.970114	1114	1	-5.9932
Zfp36l1	6	0.85188	0.92723	1	18344	2	-4.6656	0.032911	0.051496	0.970898	1115	1	-4.6656
Tifa	6	0.9663	0.97163	1	19909	1	-4.2651	0.033008	0.051578	0.971604	1116	1	-4.2651
Znf438	6	0.2841	0.54468	1	10994	1	-5.018	0.033154	0.051697	0.972075	1117	1	-5.018
Tm9sf2	5	0.9452	0.95031	1	19500	1	-5.0772	0.033176	0.045177	0.954864	1118	1	-5.0772
CTRLX04951	1	0.9668	0.96693	1	19920	0	0.1175	0.033202	0.033138	0.938362	1119	1	0.1175
Smim3	6	0.50001	0.73173	1	14336	2	-5.7998	0.033202	0.051739	0.972075	1120	1	-5.7998
LOC100755657	6	0.95625	0.96686	1	19707	1	-5.5906	0.033348	0.051853	0.972075	1121	1	-5.5906
Fgf8	6	0.38435	0.64701	1	12771	3	-5.7302	0.033396	0.051889	0.972075	1122	1	-5.7302
Myo9b	6	0.53299	0.75574	1	14735	3	-5.3003	0.033445	0.05193	0.972075	1123	1	-5.3003
Lipe	6	0.49166	0.72557	1	14215	2	-2.5293	0.033493	0.051969	0.972075	1124	1	-2.5293
LOC100754918	4	0.36431	0.57095	1	12515	2	-5.255	0.033516	0.040289	0.952995	1125	1	-5.255
Diras1	6	0.67888	0.85176	1	16563	2	-5.8613	0.03359	0.05205	0.972141	1126	1	-5.8613
CTRLX03816	1	0.96637	0.96653	1	19911	0	0.35427	0.033625	0.03355	0.938362	1127	1	0.35427
Mapk8	6	0.61018	0.81095	1	15765	2	-4.0586	0.033638	0.052096	0.972165	1128	1	-4.0586
LOC100759699	6	0.19194	0.42339	0.985998	9026	2	-4.5725	0.033735	0.052169	0.972703	1129	1	-4.5725
Ucn3	6	0.60372	0.80639	1	15693	2	-4.2036	0.033832	0.052249	0.97324	1130	1	-4.2036
Wdr45	6	0.074446	0.22277	0.836693	5481	4	-5.8684	0.033881	0.052292	0.97324	1131	1	-5.8684
Tmem233	6	0.50077	0.73228	1	14346	3	-4.4996	0.033929	0.052339	0.97324	1132	1	-4.4996
CTRLX09576	1	0.96606	0.96622	1	19905	0	0.39685	0.033941	0.033862	0.938362	1133	1	0.39685
Lypd5	6	0.47276	0.71181	1	13955	3	-4.9763	0.033977	0.052376	0.97324	1134	1	-4.9763
Atp12a	6	0.31384	0.58134	1	11645	4	-5.9681	0.034123	0.052513	0.973705	1135	1	-5.9681
Wnt5a	6	0.18328	0.41128	0.980007	8810	3	-6.0039	0.034171	0.052548	0.973705	1136	1	-6.0039
LOC103163056	6	0.45257	0.6972	1	13697	3	-5.6243	0.03422	0.052579	0.973705	1137	1	-5.6243
Olr1	6	0.57893	0.78858	1	15354	3	-4.7231	0.034268	0.052623	0.973705	1138	1	-4.7231
Rab33b	6	0.076534	0.22767	0.843598	5565	5	-5.7269	0.034413	0.052736	0.97418	1139	1	-5.7269
Cobl	6	0.28332	0.54371	1	10975	3	-5.9219	0.034462	0.05277	0.97418	1140	1	-5.9219
Fryl	6	0.023469	0.090478	0.651165	2866	4	-5.8385	0.034655	0.052933	0.97418	1141	1	-5.8385
Lamp3	5	0.98154	0.98165	1	20363	0	-6.0379	0.034671	0.046442	0.958426	1142	1	-6.0379
Lipn	6	0.30808	0.5744	1	11502	4	-4.9007	0.034752	0.053016	0.97418	1143	1	-4.9007
Disc1	6	0.037356	0.12931	0.723422	3667	4	-5.7078	0.0348	0.053052	0.97418	1144	1	-5.7078
Rab3gap1	6	0.39676	0.65619	1	12927	3	-4.795	0.034849	0.053098	0.97418	1145	1	-4.795
CTRLX05765	1	0.96511	0.96528	1	19886	0	0.33995	0.034888	0.034833	0.938362	1146	1	0.33995
Tfap2e	6	0.60266	0.80565	1	15685	2	-2.1973	0.034897	0.053139	0.97418	1147	1	-2.1973
Nxpe4	5	0.64433	0.79939	1	16200	1	-5.557	0.034914	0.046658	0.958665	1148	1	-5.557
Ubfd1	6	0.75059	0.88021	1	17182	2	-3.7169	0.034946	0.053173	0.97418	1149	1	-3.7169
Znf568	6	0.54544	0.76465	1	14896	2	-5.7535	0.034994	0.053216	0.97418	1150	1	-5.7535
CTRLX10614	1	0.96496	0.96512	1	19883	0	0.29204	0.035038	0.034981	0.938362	1151	1	0.29204
LOC100766443	6	0.58301	0.79153	1	15404	3	-5.667	0.035042	0.053253	0.97418	1152	1	-5.667
Vcam1	6	0.23873	0.48662	1	10073	3	-5.3828	0.035139	0.053343	0.97418	1153	1	-5.3828
Fyn	6	0.040497	0.1378	0.738093	3840	3	-5.8405	0.035188	0.053378	0.97418	1154	1	-5.8405
Rpl13	6	0.99997	0.99997	1	21869	0	-3.3642	0.035236	0.053423	0.97418	1155	1	-3.3642
Ctnna1	6	0.44504	0.69166	1	13578	3	-5.8521	0.035284	0.053459	0.97418	1156	1	-5.8521
LOC100772504	6	0.30957	0.57619	1	11545	4	-5.6577	0.035333	0.053508	0.97418	1157	1	-5.6577
LOC107977535	5	0.96764	0.96783	1	19944	1	-5.7353	0.035358	0.04704	0.961565	1158	1	-5.7353
Ankrd42	5	0.70513	0.83432	1	16775	2	-5.4442	0.035519	0.047176	0.961565	1159	1	-5.4442
LOC100771214	6	0.46022	0.70274	1	13795	2	-6.2349	0.035575	0.053696	0.97418	1160	1	-6.2349
Ldhd	6	0.0045244	0.021586	0.431361	1049	5	-6.0697	0.035623	0.053731	0.97418	1161	1	-6.0697
Astn1	6	0.1936	0.4257	0.987503	9063	4	-6.2535	0.035671	0.053775	0.97418	1162	1	-6.2535
Asgr2	6	0.67947	0.85198	1	16569	2	-3.1934	0.03572	0.053819	0.97418	1163	1	-3.1934
Ptpre	5	0.53255	0.73999	1	14726	2	-5.7942	0.035761	0.047397	0.961565	1164	1	-5.7942
Tmem223	6	0.61078	0.81141	1	15774	3	-3.217	0.035768	0.05385	0.97418	1165	1	-3.217
Onecut1	6	0.77063	0.88888	1	17389	1	-4.712	0.035816	0.053892	0.97418	1166	1	-4.712
LOC107977591	5	0.21269	0.4386	0.993822	9524	2	-6.2075	0.035842	0.047473	0.962104	1167	1	-6.2075
LOC100760924	6	0.051147	0.16565	0.777988	4370	4	-4.3543	0.035865	0.053939	0.97418	1168	1	-4.3543
Tgm3	6	0.056423	0.17905	0.791663	4636	4	-5.8732	0.035913	0.053971	0.97418	1169	1	-5.8732
Hypk	6	0.46722	0.7078	1	13891	1	-5.0808	0.036058	0.05409	0.97418	1170	1	-5.0808
Aacs	6	0.080897	0.23783	0.850895	5758	2	-1.5182	0.036106	0.054138	0.97418	1171	1	-1.5182
Ndufa12	6	0.60669	0.8085	1	15717	1	-5.6679	0.036203	0.054209	0.97418	1172	1	-5.6679
Mat2b	6	0.7054	0.86202	1	16779	2	-5.4892	0.036251	0.054241	0.97418	1173	1	-5.4892
Scarb1	6	0.0081129	0.037122	0.507338	1527	3	-5.7386	0.036348	0.05433	0.97418	1174	1	-5.7386
CTRLX18821	1	0.96359	0.96373	1	19857	0	0.26845	0.036409	0.036329	0.944123	1175	1	0.26845
Braf	6	0.47854	0.71608	1	14034	3	-5.4212	0.036445	0.054415	0.97418	1176	1	-5.4212
Tmem242	6	0.98632	0.98639	1	20564	0	-4.7214	0.036638	0.054584	0.97418	1177	1	-4.7214
Pacrg	6	0.19532	0.4281	0.988214	9109	3	-4.9476	0.036686	0.054623	0.97418	1178	1	-4.9476
Sv2b	5	0.42294	0.652	1	13288	1	-1.9377	0.036729	0.048249	0.967782	1179	1	-1.9377
Fezf2	6	0.039802	0.13593	0.735875	3797	3	-5.4809	0.036735	0.054666	0.97418	1180	1	-5.4809
LOC100772459	6	0.51072	0.73958	1	14471	3	-5.6028	0.036783	0.054721	0.97418	1181	1	-5.6028
Cdyl	6	0.13672	0.34348	0.93406	7645	3	-5.8763	0.036831	0.054763	0.97418	1182	1	-5.8763
CTRLX13643	1	0.96317	0.9633	1	19847	0	0.28759	0.036832	0.036738	0.949115	1183	1	0.28759
Kiaa1324	6	0.50294	0.73387	1	14367	2	-5.3087	0.03688	0.054803	0.97418	1184	1	-5.3087
CTRLX13940	1	0.96311	0.96324	1	19845	0	0.25122	0.03689	0.036798	0.949115	1185	1	0.25122
Mal2	6	0.97846	0.97936	1	20246	1	-5.3313	0.036928	0.054835	0.97418	1186	1	-5.3313
LOC100757773	6	0.86487	0.93412	1	18515	1	-2.6858	0.036976	0.05488	0.97418	1187	1	-2.6858
Foxo6	6	0.22213	0.46459	1	9698	4	-5.5421	0.037025	0.054934	0.97418	1188	1	-5.5421
Bcl11b	6	0.020184	0.080755	0.630705	2641	4	-5.1777	0.037121	0.055014	0.97418	1189	1	-5.1777
Plau	6	0.082669	0.24197	0.855004	5828	5	-5.434	0.037169	0.055046	0.97418	1190	1	-5.434
LOC100765032	6	0.21095	0.44958	0.998979	9485	4	-4.9972	0.037314	0.055172	0.97418	1191	1	-4.9972
Fhl5	6	0.05425	0.17354	0.78727	4520	4	-6.3706	0.037363	0.055218	0.97418	1192	1	-6.3706
Cdh1	6	0.043921	0.14687	0.75352	4008	5	-5.7105	0.037411	0.055259	0.97418	1193	1	-5.7105
Hsf4	6	0.99234	0.99238	1	20892	0	-5.9284	0.037459	0.055298	0.97418	1194	1	-5.9284
Lonrf1	6	0.013556	0.059054	0.576027	2117	4	-5.6588	0.037652	0.05546	0.97418	1195	1	-5.6588
Dlst	6	0.8895	0.94791	1	18889	2	-5.0641	0.037701	0.0555	0.97418	1196	1	-5.0641
LOC100755104	6	0.061985	0.19289	0.805366	4916	4	-5.907	0.037749	0.055546	0.97418	1197	1	-5.907
Efcab5	6	0.15494	0.37054	0.953463	8105	3	-3.5166	0.037797	0.055581	0.97418	1198	1	-3.5166
Dpp6	6	0.065222	0.20079	0.81263	5067	5	-5.6955	0.037894	0.055658	0.97418	1199	1	-5.6955
Ccdc112	6	0.25152	0.50325	1	10322	4	-5.1051	0.037942	0.055697	0.97418	1200	1	-5.1051
Wscd1	6	0.075167	0.22447	0.838608	5510	3	-5.9346	0.03799	0.055739	0.97418	1201	1	-5.9346
LOC100756750	4	0.38582	0.58632	1	12785	1	-2.9289	0.038043	0.044378	0.954864	1202	1	-2.9289
Ldlrap1	6	0.014065	0.061039	0.580396	2172	5	-5.3854	0.038135	0.055873	0.97418	1203	1	-5.3854
S100a11	6	0.017492	0.072657	0.607404	2477	2	-5.3371	0.038183	0.05591	0.97418	1204	1	-5.3371
Them4	5	0.058975	0.1722	0.786426	4764	3	-4.8197	0.03822	0.049504	0.967782	1205	1	-4.8197
Stk31	6	0.50791	0.73758	1	14429	3	-6.0316	0.038232	0.05595	0.97418	1206	1	-6.0316
CTRLX01281	1	0.96176	0.96192	1	19815	0	0.21186	0.038236	0.03815	0.952995	1207	1	0.21186
Wdr27	6	0.82496	0.91369	1	18014	2	-4.8777	0.03828	0.055996	0.97418	1208	1	-4.8777
Cnn3	5	0.97345	0.97351	1	20094	0	-3.1958	0.0383	0.049565	0.967782	1209	1	-3.1958
Ttl	6	0.27241	0.53007	1	10737	4	-5.728	0.038328	0.056034	0.97418	1210	1	-5.728
Ktn1	6	0.077699	0.23036	0.844775	5626	4	-5.8677	0.038376	0.056075	0.97418	1211	1	-5.8677
Trim36	6	0.60262	0.80562	1	15683	2	-6.1304	0.038425	0.056109	0.97418	1212	1	-6.1304
Bak1	6	0.74998	0.87996	1	17179	2	-4.6715	0.038473	0.056147	0.97418	1213	1	-4.6715
LOC103162003	6	0.35116	0.62231	1	12332	2	-5.6617	0.038521	0.056197	0.97418	1214	1	-5.6617
Sema6c	6	0.039728	0.13572	0.735875	3792	5	-5.4988	0.038569	0.05623	0.97418	1215	1	-5.4988
Trpc6	5	0.50164	0.72433	1	14355	1	-5.3552	0.038582	0.049798	0.967782	1216	1	-5.3552
Aak1	6	0.0038943	0.018749	0.413227	947	4	-5.6663	0.038618	0.056267	0.97418	1217	1	-5.6663
Ormdl2	6	0.30547	0.5712	1	11449	3	-5.6225	0.038666	0.0563	0.97418	1218	1	-5.6225
Aida	6	0.15095	0.36463	0.949366	8007	2	-6.3189	0.038714	0.05634	0.97418	1219	1	-6.3189
Cst11	6	0.83922	0.92075	1	18189	1	-3.7949	0.038762	0.056374	0.97418	1220	1	-3.7949
Aif1	5	0.041798	0.13455	0.734166	3899	2	-4.2647	0.038783	0.049977	0.967782	1221	1	-4.2647
Spag5	6	0.92331	0.95602	1	19218	1	-5.8622	0.03881	0.056414	0.97418	1222	1	-5.8622
Pfas	6	0.98853	0.9886	1	20684	0	-3.8914	0.038859	0.056463	0.97418	1223	1	-3.8914
Gfpt2	6	0.26204	0.51695	1	10515	3	-6.0427	0.038907	0.0565	0.97418	1224	1	-6.0427
Efcc1	6	0.022941	0.088914	0.647585	2831	3	-5.0231	0.038955	0.056541	0.97418	1225	1	-5.0231
CTRLX00376	1	0.96102	0.96117	1	19801	0	0.23771	0.038976	0.0389	0.952995	1226	1	0.23771
CTRLX09430	1	0.961	0.96114	1	19800	0	0.21207	0.039001	0.038921	0.952995	1227	1	0.21207
LOC100756295	6	0.033062	0.11761	0.706881	3420	4	-5.2398	0.039003	0.056583	0.97418	1228	1	-5.2398
LOC100764401	4	0.9354	0.93528	1	19349	1	-4.1413	0.039043	0.04525	0.954864	1229	1	-4.1413
Drd2	6	0.02258	0.087811	0.645609	2809	5	-5.6914	0.039052	0.056613	0.97418	1230	1	-5.6914
Ppargc1b	6	0.035042	0.12299	0.716411	3533	3	-5.5893	0.039148	0.056694	0.97418	1231	1	-5.5893
Lsm4	6	0.40463	0.66201	1	13043	3	-5.2423	0.039196	0.056739	0.97418	1232	1	-5.2423
LOC107979436	6	0.086388	0.2505	0.859047	5996	5	-5.5811	0.039244	0.056783	0.97418	1233	1	-5.5811
Abcc10	5	0.03826	0.12646	0.721117	3714	3	-6.4455	0.039266	0.050421	0.969277	1234	1	-6.4455
Adamts9	6	0.036341	0.12656	0.721298	3608	5	-6.3481	0.039293	0.056813	0.97418	1235	1	-6.3481
Stap1	6	0.046597	0.15384	0.761981	4147	3	-5.2097	0.039341	0.056849	0.97418	1236	1	-5.2097
LOC100765688	6	0.98246	0.98269	1	20391	1	-4.8636	0.039389	0.056893	0.97418	1237	1	-4.8636
Sdk1	6	0.84173	0.92199	1	18225	1	-4.9656	0.039437	0.056938	0.97418	1238	1	-4.9656
Fzd3	5	0.30506	0.53557	1	11442	3	-4.8299	0.039467	0.050589	0.969522	1239	1	-4.8299
Mad1l1	6	0.86875	0.93623	1	18563	2	-5.7482	0.039534	0.05702	0.97418	1240	1	-5.7482
LOC100765599	6	0.92482	0.95641	1	19234	1	-3.1124	0.039582	0.05706	0.97418	1241	1	-3.1124
Prrc2b	6	0.19446	0.42692	0.987941	9084	3	-2.8502	0.03963	0.057102	0.97418	1242	1	-2.8502
LOC100772782	5	0.96448	0.96486	1	19876	1	-4.2421	0.039709	0.050815	0.969701	1243	1	-4.2421
Il23r	6	0.30854	0.57497	1	11518	4	-5.17	0.039726	0.057184	0.97418	1244	1	-5.17
Pigr	6	0.06875	0.20924	0.82179	5226	4	-6.1265	0.039775	0.057223	0.97418	1245	1	-6.1265
Ube2c	6	0.083155	0.24309	0.855868	5851	5	-5.2838	0.039823	0.057267	0.97418	1246	1	-5.2838
Sec24a	5	0.021543	0.079535	0.626929	2729	3	-6.0931	0.039869	0.05095	0.969701	1247	1	-6.0931
LOC100771909	6	0.42751	0.67879	1	13342	3	-5.6215	0.039871	0.057306	0.97418	1248	1	-5.6215
Fzd6	6	0.23902	0.487	1	10083	3	-5.5123	0.040064	0.057476	0.97418	1249	1	-5.5123
Serpine3	6	0.57127	0.78308	1	15238	3	-5.4987	0.040112	0.057517	0.97418	1250	1	-5.4987
LOC100764471	6	0.80118	0.9024	1	17732	2	-4.9008	0.04016	0.057559	0.97418	1251	1	-4.9008
Dkk2	6	0.98307	0.98322	1	20414	1	-4.478	0.040208	0.057602	0.97418	1252	1	-4.478
Myo5c	6	0.35028	0.62166	1	12318	3	-5.1468	0.040256	0.057638	0.97418	1253	1	-5.1468
Srl	6	0.049156	0.16048	0.771015	4269	4	-5.5925	0.040305	0.057685	0.97418	1254	1	-5.5925
Ezr	6	0.0049387	0.023395	0.440424	1110	5	-5.5884	0.040353	0.057728	0.97418	1255	1	-5.5884
CTRLX07344	1	0.95961	0.95979	1	19776	0	0.14505	0.040388	0.040292	0.952995	1256	1	0.14505
LOC100772074	5	0.14532	0.33959	0.929865	7866	2	-5.2932	0.040392	0.051411	0.970114	1257	1	-5.2932
Stpg1	6	0.97229	0.97507	1	20072	1	-3.8417	0.040401	0.057774	0.97418	1258	1	-3.8417
Chrna3	6	0.66885	0.84803	1	16474	1	-5.6288	0.040449	0.057813	0.97418	1259	1	-5.6288
Ubxn11	6	0.69334	0.85733	1	16677	2	-6.2359	0.040545	0.057896	0.97418	1260	1	-6.2359
Zer1	6	0.25468	0.50744	1	10377	3	-5.7736	0.040642	0.057988	0.97418	1261	1	-5.7736
Plxna1	6	0.038525	0.13248	0.731833	3724	4	-4.7939	0.040738	0.058076	0.97418	1262	1	-4.7939
Sgsh	6	0.12602	0.32715	0.91984	7371	4	-5.6809	0.040786	0.058117	0.97418	1263	1	-5.6809
Shroom1	6	0.19478	0.42736	0.988214	9091	4	-5.8355	0.040834	0.058148	0.97418	1264	1	-5.8355
Ccdc27	6	0.27606	0.53468	1	10809	3	-4.4458	0.040882	0.058188	0.97418	1265	1	-4.4458
Lhx1	6	0.023944	0.091831	0.654685	2895	4	-5.7673	0.040931	0.058227	0.97418	1266	1	-5.7673
Ctnnb1	6	0.090031	0.25879	0.86545	6154	4	-5.8167	0.040979	0.058268	0.97418	1267	1	-5.8167
CTRLX06778	1	0.95898	0.95916	1	19757	0	0.17166	0.041019	0.040911	0.952995	1268	1	0.17166
Awat2	6	0.98919	0.98922	1	20718	0	-5.4373	0.041027	0.058308	0.97418	1269	1	-5.4373
LOC100767577	5	0.9985	0.99852	1	21422	0	-3.5162	0.041035	0.051973	0.972075	1270	1	-3.5162
Coq10a	5	0.31787	0.54866	1	11725	3	-6.3141	0.041075	0.052003	0.972075	1271	1	-6.3141
Rarb	6	0.0063216	0.029475	0.477617	1300	4	-5.6029	0.041123	0.058388	0.97418	1272	1	-5.6029
G3bp2	6	0.515	0.74274	1	14522	2	-5.7258	0.041219	0.058464	0.97418	1273	1	-5.7258
LOC100760660	6	0.93595	0.95958	1	19357	1	-5.4811	0.041267	0.058502	0.97418	1274	1	-5.4811
Cldn25	6	0.085377	0.24821	0.8578	5954	5	-5.7211	0.041316	0.058539	0.97418	1275	1	-5.7211
LOC100764100	6	0.55059	0.76831	1	14957	2	-4.0295	0.041364	0.05858	0.97418	1276	1	-4.0295
Ric3	6	0.029562	0.10784	0.687784	3233	3	-5.9851	0.041556	0.058737	0.97418	1277	1	-5.9851
Echdc2	6	0.50659	0.73658	1	14409	3	-5.2895	0.041604	0.058773	0.97418	1278	1	-5.2895
Adssl1	6	0.57547	0.78609	1	15299	2	-6.0865	0.041652	0.058801	0.97418	1279	1	-6.0865
Ptpn22	5	0.64714	0.80097	1	16233	1	-5.1077	0.041677	0.052518	0.973705	1280	1	-5.1077
Adra1d	6	0.093077	0.26564	0.86964	6299	5	-5.1459	0.041701	0.058846	0.97418	1281	1	-5.1459
Ift20	6	0.7163	0.86632	1	16873	2	-3.2276	0.041797	0.058931	0.97418	1282	1	-3.2276
Pigm	6	0.0021215	0.010593	0.352161	625	5	-5.7355	0.041845	0.058971	0.97418	1283	1	-5.7355
Edc4	6	0.18651	0.41586	0.982007	8892	4	-5.9363	0.041941	0.059047	0.97418	1284	1	-5.9363
Reep6	6	0.28723	0.54862	1	11067	3	-4.7227	0.041989	0.059093	0.97418	1285	1	-4.7227
Prpf38b	6	0.59196	0.79802	1	15526	2	-5.8805	0.042037	0.059134	0.97418	1286	1	-5.8805
Xkrx	6	0.79448	0.89941	1	17650	1	-5.2471	0.042085	0.059173	0.97418	1287	1	-5.2471
Dgkh	6	0.082905	0.24251	0.855868	5835	5	-5.9304	0.042133	0.059212	0.97418	1288	1	-5.9304
CTRLX11676	1	0.95769	0.95786	1	19741	0	0.15179	0.042307	0.042236	0.952995	1289	1	0.15179
LOC100755132	6	0.57645	0.78679	1	15316	2	-5.3307	0.042374	0.059413	0.97418	1290	1	-5.3307
LOC100752889	6	0.007089	0.032801	0.490203	1410	4	-6.2694	0.042422	0.05945	0.97418	1291	1	-6.2694
LOC100689008	6	0.52137	0.74731	1	14601	1	-5.7881	0.042518	0.059544	0.97418	1292	1	-5.7881
Gprc5b	6	0.015344	0.065952	0.591819	2300	4	-5.2154	0.042566	0.059583	0.97418	1293	1	-5.2154
Unc13a	6	0.11534	0.31067	0.902675	7112	2	-5.9356	0.042614	0.059617	0.97418	1294	1	-5.9356
Mon1b	6	0.56775	0.78056	1	15194	3	-6.1435	0.042662	0.059662	0.97418	1295	1	-6.1435
Dnajb14	6	0.2868	0.54811	1	11054	3	-5.8197	0.04271	0.059711	0.97418	1296	1	-5.8197
LOC100759623	5	0.99997	0.99998	1	21875	0	-2.9249	0.042801	0.053474	0.97418	1297	1	-2.9249
LOC100759848	6	0.022018	0.08619	0.641387	2771	2	-5.3416	0.042806	0.059778	0.97418	1298	1	-5.3416
Paqr6	6	0.87817	0.94144	1	18705	2	-5.6641	0.042903	0.059865	0.97418	1299	1	-5.6641
LOC100769256	4	0.26948	0.47911	1	10669	3	-5.6936	0.042907	0.048709	0.967782	1300	1	-5.6936
Irf4	6	0.13011	0.33341	0.925108	7481	4	-5.0993	0.042999	0.059944	0.97418	1301	1	-5.0993
Wfdc5	6	0.19236	0.42398	0.986362	9035	3	-5.9423	0.043047	0.059986	0.97418	1302	1	-5.9423
Acer1	6	0.47756	0.71536	1	14024	3	-5.0975	0.043095	0.060024	0.97418	1303	1	-5.0975
Plekho1	6	0.01427	0.061838	0.58402	2189	4	-6.5919	0.043143	0.060062	0.97418	1304	1	-6.5919
Ung	6	0.42696	0.67837	1	13333	3	-5.1998	0.043191	0.060104	0.97418	1305	1	-5.1998
Map2k1	6	0.29262	0.55541	1	11181	3	-6.4751	0.043383	0.06025	0.97418	1306	1	-6.4751
CTRLX15148	1	0.9566	0.95672	1	19718	0	0.071461	0.043404	0.043356	0.954367	1307	0	0.071461
Smyd2	6	0.4	0.65858	1	12972	3	-4.5031	0.043431	0.060291	0.97418	1308	1	-4.5031
LOC100768782	6	0.71011	0.86386	1	16819	2	-5.5672	0.043479	0.060333	0.97418	1309	1	-5.5672
Foxf1	6	0.30333	0.56857	1	11414	4	-5.7617	0.043527	0.060377	0.97418	1310	1	-5.7617
LOC100774594	6	0.50786	0.73753	1	14428	3	-5.3923	0.043575	0.060421	0.97418	1311	1	-5.3923
Neu2	6	0.14704	0.35885	0.944887	7910	4	-6.0308	0.043623	0.060453	0.97418	1312	1	-6.0308
Plp1	6	0.36134	0.62984	1	12468	2	-3.3672	0.043671	0.060496	0.97418	1313	1	-3.3672
LOC100763839	6	0.37136	0.63731	1	12608	2	-4.7858	0.043719	0.060529	0.97418	1314	1	-4.7858
LOC100750792	6	0.036652	0.1274	0.72209	3624	5	-4.7703	0.043767	0.060569	0.97418	1315	1	-4.7703
Bbs4	5	0.003915	0.016468	0.396806	949	4	-4.9425	0.043803	0.054362	0.97418	1316	1	-4.9425
Pcsk9	6	0.041165	0.1396	0.742693	3867	5	-6.2968	0.043815	0.0606	0.97418	1317	1	-6.2968
Ubald1	6	0.089262	0.25703	0.864973	6121	5	-5.86	0.043959	0.060711	0.97418	1318	1	-5.86
LOC100754252	6	0.046796	0.15435	0.762846	4155	3	-5.1491	0.044007	0.060746	0.97418	1319	1	-5.1491
Abcg4	6	0.21049	0.44894	0.998979	9469	4	-5.9357	0.044055	0.060786	0.97418	1320	1	-5.9357
LOC100763823	6	0.43245	0.68239	1	13400	3	-5.5903	0.044103	0.060825	0.97418	1321	1	-5.5903
LOC103162474	4	0.9999	0.9999	1	21801	0	-0.24281	0.044193	0.049861	0.967782	1322	1	-0.24281
Zbtb25	6	0.97632	0.97778	1	20190	1	-5.0139	0.044199	0.060904	0.97464	1323	1	-5.0139
Cfap53	6	0.16602	0.38678	0.965137	8378	3	-5.945	0.044295	0.060982	0.97464	1324	1	-5.945
Abcc12	6	0.029692	0.10821	0.688516	3239	3	-3.7502	0.044391	0.061066	0.97464	1325	1	-3.7502
CTRLX18610	1	0.95558	0.95567	1	19689	0	0.049971	0.044417	0.044379	0.954864	1326	0	0.049971
CTRL00367	1	0.95557	0.95566	1	19688	0	0.066745	0.044426	0.044385	0.954864	1327	0	0.066745
LOC107977071	6	0.93461	0.95917	1	19343	1	-5.3433	0.044439	0.06111	0.97464	1328	1	-5.3433
Alox15	6	0.69969	0.85977	1	16732	2	-5.7987	0.044487	0.061146	0.97464	1329	1	-5.7987
LOC103160736	5	0.51918	0.73317	1	14575	1	-4.8488	0.044525	0.054995	0.97418	1330	1	-4.8488
Dhrs9	6	0.31986	0.58866	1	11759	3	-4.8231	0.044535	0.061187	0.97464	1331	1	-4.8231
Dnttip1	5	0.98878	0.98881	1	20696	0	-6.3404	0.044565	0.05502	0.97418	1332	1	-6.3404
LOC100763591	6	0.46269	0.7045	1	13830	2	-4.0665	0.044583	0.061225	0.97464	1333	1	-4.0665
Slc5a7	6	0.5328	0.75559	1	14730	2	-5.243	0.044631	0.061266	0.97464	1334	1	-5.243
Grp	6	0.13976	0.34806	0.937863	7718	2	-4.3583	0.044679	0.061304	0.97464	1335	1	-4.3583
LOC100751452	6	0.0092109	0.041653	0.524063	1644	4	-5.2058	0.044775	0.061381	0.975154	1336	1	-5.2058
LOC100762217	6	0.85353	0.92811	1	18358	1	-4.802	0.044823	0.061427	0.975179	1337	1	-4.802
Plcxd2	6	0.0056509	0.026526	0.463619	1197	4	-5.8572	0.044919	0.0615	0.975441	1338	1	-5.8572
LOC100756685	6	0.77408	0.89034	1	17421	1	-4.4815	0.045015	0.06158	0.975441	1339	1	-4.4815
CTRLX09716	1	0.95497	0.95505	1	19683	0	0.031877	0.045032	0.045012	0.954864	1340	0	0.031877
LOC100752545	6	0.18237	0.41002	0.97954	8790	3	-4.6728	0.045063	0.061616	0.975441	1341	1	-4.6728
CTRLX17828	1	0.95492	0.95499	1	19682	0	0.025646	0.045082	0.045066	0.954864	1342	0	0.025646
Phkg2	6	0.95424	0.96604	1	19667	1	-5.241	0.045111	0.061661	0.975441	1343	1	-5.241
CTRLX01299	1	0.95479	0.95488	1	19677	0	0.026084	0.045206	0.045192	0.954864	1344	0	0.026084
Kcnj8	6	0.19092	0.42199	0.984796	9001	4	-5.8875	0.045255	0.061772	0.975875	1345	1	-5.8875
LOC100753820	5	0.94282	0.94883	1	19465	1	-5.1191	0.045285	0.055664	0.97418	1346	1	-5.1191
Plekhg6	6	0.10202	0.28547	0.885352	6651	3	-5.8233	0.045303	0.061809	0.975875	1347	1	-5.8233
Mgst3	6	0.37817	0.64242	1	12691	1	-5.4746	0.045351	0.061837	0.975875	1348	1	-5.4746
LOC107977583	6	0.43123	0.68151	1	13381	1	-4.5973	0.045399	0.061872	0.975875	1349	1	-4.5973
Rbms1	6	0.28946	0.55145	1	11111	4	-4.9526	0.045495	0.061945	0.976237	1350	1	-4.9526
LOC100754933	5	0.42716	0.65599	1	13336	1	-4.484	0.045525	0.055874	0.97418	1351	1	-4.484
Clrn1	6	0.8311	0.9167	1	18097	2	-5.6951	0.045543	0.061984	0.976237	1352	1	-5.6951
LOC100755294	5	0.47725	0.70264	1	14020	2	-5.3171	0.045565	0.055909	0.97418	1353	1	-5.3171
Wdr44	6	0.9853	0.98542	1	20505	0	-3.4533	0.045639	0.062061	0.976752	1354	1	-3.4533
Mxra7	6	0.34215	0.61487	1	12209	4	-5.4886	0.045735	0.062142	0.977316	1355	1	-5.4886
Fam227a	6	0.61455	0.81408	1	15832	3	-6.2204	0.04583	0.062222	0.977872	1356	1	-6.2204
Phlpp2	5	0.321	0.55173	1	11776	3	-6.2115	0.045846	0.056156	0.97418	1357	1	-6.2115
Sirt4	6	0.17021	0.39282	0.969368	8482	4	-5.9066	0.045926	0.062299	0.978309	1358	1	-5.9066
CTRLX16374	1	0.954	0.95411	1	19659	0	0.0055405	0.045996	0.045983	0.957881	1359	0	0.0055405
Csrnp1	6	0.078156	0.23144	0.845935	5642	4	-5.892	0.046022	0.062384	0.978309	1360	1	-5.892
CTRLX12757	1	0.95396	0.95406	1	19658	0	0.0061688	0.046037	0.046028	0.957881	1361	0	0.0061688
Trappc6b	6	0.41955	0.67299	1	13244	2	-5.7549	0.04607	0.06243	0.978339	1362	1	-5.7549
Rtn4rl2	6	0.02695	0.10041	0.674137	3071	5	-5.532	0.046166	0.062507	0.97885	1363	1	-5.532
Il20rb	6	0.24487	0.49462	1	10184	4	-5.6835	0.046262	0.062581	0.97931	1364	1	-5.6835
Rhno1	6	0.23086	0.47629	1	9903	3	-5.92	0.046405	0.0627	0.980265	1365	1	-5.92
Ctps2	6	0.95178	0.96508	1	19619	1	-5.5246	0.046453	0.062732	0.980265	1366	1	-5.5246
Mpg	6	0.58646	0.79406	1	15454	3	-5.3715	0.046549	0.062825	0.980956	1367	1	-5.3715
Zswim8	6	0.27634	0.53503	1	10816	3	-5.4878	0.046597	0.062866	0.980956	1368	1	-5.4878
LOC100764817	5	0.68992	0.82544	1	16652	1	-5.3714	0.046685	0.056873	0.97418	1369	1	-5.3714
Isg15	6	0.84962	0.92604	1	18317	2	-5.2586	0.046789	0.063016	0.982605	1370	1	-5.2586
Fam199x	5	0.31634	0.54714	1	11694	3	-4.7289	0.046805	0.056978	0.97418	1371	1	-4.7289
Sh3rf3	6	0.048813	0.15958	0.770184	4248	3	-6.1226	0.04698	0.063177	0.983432	1372	1	-6.1226
Bambi	6	0.031996	0.11463	0.702469	3362	5	-4.9713	0.047028	0.063222	0.983432	1373	1	-4.9713
Ptpra	6	0.91666	0.95436	1	19144	1	-4.2648	0.047076	0.063256	0.983432	1374	1	-4.2648
Usp21	5	0.1884	0.41219	0.980814	8938	3	-5.9433	0.047085	0.057221	0.97418	1375	1	-5.9433
Fam213a	6	0.081221	0.23859	0.850895	5779	3	-5.571	0.047124	0.063294	0.983432	1376	1	-5.571
Tex101	6	0.32112	0.59012	1	11778	3	-6.1427	0.04722	0.063365	0.983572	1377	1	-6.1427
LOC100762786	6	0.87357	0.93888	1	18632	2	-5.4872	0.047268	0.0634	0.983572	1378	1	-5.4872
Sytl1	6	0.39986	0.65848	1	12969	3	-4.5919	0.047315	0.063437	0.983572	1379	1	-4.5919
Tbr1	6	0.34935	0.62095	1	12295	2	-1.6086	0.047411	0.063514	0.984067	1380	1	-1.6086
Atad1	5	0.78362	0.88259	1	17516	1	-5.4682	0.047485	0.057584	0.97418	1381	1	-5.4682
Manf	6	0.60499	0.80729	1	15702	3	-3.6896	0.047507	0.063603	0.984089	1382	1	-3.6896
Ms4a5	5	0.78987	0.88664	1	17594	1	-4.1281	0.047684	0.057773	0.97418	1383	1	-4.1281
Fkbp11	6	0.023078	0.08931	0.64831	2844	4	-6.0284	0.047698	0.06375	0.984461	1384	1	-6.0284
LOC107976969	6	0.076207	0.22692	0.842617	5552	4	-6.3837	0.047746	0.063788	0.984461	1385	1	-6.3837
Rnf215	6	0.16679	0.38789	0.965271	8397	4	-5.927	0.047794	0.063836	0.984461	1386	1	-5.927
Prelid3a	6	0.020256	0.080964	0.631382	2645	5	-5.5701	0.047842	0.063881	0.984461	1387	1	-5.5701
Rbck1	6	0.21009	0.44839	0.998979	9457	4	-5.4811	0.048033	0.064043	0.984461	1388	1	-5.4811
Htr2b	6	0.033224	0.11804	0.706973	3432	5	-5.9621	0.048081	0.064087	0.984461	1389	1	-5.9621
Mov10	6	0.88986	0.94812	1	18892	2	-5.0384	0.048129	0.064127	0.984461	1390	1	-5.0384
Lrp2bp	6	0.83346	0.91789	1	18117	1	-3.9186	0.048177	0.064168	0.984461	1391	1	-3.9186
Eml6	6	0.83029	0.91629	1	18083	2	-5.1018	0.048225	0.064204	0.984461	1392	1	-5.1018
Hrc	5	0.084515	0.22528	0.839362	5916	3	-4.8614	0.048284	0.058299	0.97418	1393	1	-4.8614
Actn1	5	0.25188	0.48019	1	10330	3	-5.6819	0.048323	0.058347	0.97418	1394	1	-5.6819
LOC100752657	4	0.65194	0.78586	1	16299	1	-4.3667	0.048362	0.053588	0.97418	1395	1	-4.3667
Nudt7	6	0.96709	0.97205	1	19925	1	-4.1514	0.048368	0.064325	0.984461	1396	1	-4.1514
Ccdc14	6	0.61178	0.81212	1	15791	2	-4.4907	0.048416	0.064363	0.984461	1397	1	-4.4907
LOC107977752	4	0.34927	0.56018	1	12294	1	-2.8398	0.048426	0.053652	0.97418	1398	1	-2.8398
Tmem63a	5	0.02932	0.10436	0.679116	3221	2	-5.9598	0.048443	0.058442	0.97418	1399	1	-5.9598
Lhpp	6	0.22904	0.47391	1	9853	4	-5.7729	0.048464	0.0644	0.984461	1400	1	-5.7729
Psapl1	6	0.068671	0.20906	0.82179	5217	5	-6.1605	0.048512	0.064441	0.984461	1401	1	-6.1605
Appbp2	6	0.58096	0.79006	1	15377	2	-2.0924	0.048559	0.064484	0.984461	1402	1	-2.0924
Mtmr2	4	0.6216	0.76236	1	15920	2	-6.0449	0.048586	0.053785	0.97418	1403	1	-6.0449
Tp53tg5	6	0.82482	0.91362	1	18011	2	-6.2083	0.048607	0.064516	0.984461	1404	1	-6.2083
Sepsecs	6	0.58595	0.79369	1	15448	2	-4.6935	0.048655	0.064556	0.984461	1405	1	-4.6935
Adgrb3	6	0.73837	0.87511	1	17061	2	-5.4947	0.048703	0.064596	0.984461	1406	1	-5.4947
Slc25a22	6	0.031366	0.11289	0.697443	3335	3	-5.4139	0.048751	0.064636	0.984461	1407	1	-5.4139
R3hdm1	6	0.1448	0.35558	0.943103	7852	3	-4.8708	0.048799	0.064677	0.984461	1408	1	-4.8708
Ccin	6	0.034268	0.12089	0.7112	3494	3	-5.3651	0.048846	0.064709	0.984461	1409	1	-5.3651
Palm2	6	0.11377	0.30826	0.899607	7070	4	-4.1863	0.048894	0.064753	0.984461	1410	1	-4.1863
Map4k3	6	0.082618	0.24185	0.855004	5823	5	-5.9111	0.04899	0.06483	0.98452	1411	1	-5.9111
Sec16b	6	0.074191	0.22217	0.835661	5472	5	-5.7634	0.049133	0.064957	0.98452	1412	1	-5.7634
Rubcn	6	0.024001	0.092011	0.655017	2899	5	-3.8349	0.049181	0.064991	0.98452	1413	1	-3.8349
Fbxl6	6	0.35963	0.62855	1	12448	3	-5.5724	0.049229	0.065029	0.98452	1414	1	-5.5724
Pacsin1	6	0.042001	0.1418	0.746123	3914	5	-5.6311	0.049277	0.065065	0.98452	1415	1	-5.6311
Btbd10	5	0.89687	0.92675	1	18953	1	-4.6601	0.049281	0.059143	0.97418	1416	1	-4.6601
Hcfc1	6	0.99788	0.9979	1	21342	0	-3.641	0.049324	0.065101	0.98452	1417	1	-3.641
LOC107980128	6	0.24039	0.48881	1	10104	3	-6.135	0.049372	0.065139	0.98452	1418	1	-6.135
Mrpl4	6	0.99985	0.99985	1	21768	0	-5.26	0.04942	0.065178	0.98452	1419	1	-5.26
Ovgp1	6	0.02443	0.093218	0.656346	2928	3	-5.3602	0.049468	0.065217	0.98452	1420	1	-5.3602
LOC100750962	5	0.89517	0.92611	1	18936	1	-4.2811	0.04956	0.05937	0.97418	1421	1	-4.2811
Metrnl	6	0.12216	0.32121	0.914744	7267	3	-6.3139	0.049563	0.065298	0.98452	1422	1	-6.3139
Pkd1	6	0.19739	0.43097	0.990597	9159	3	-5.5797	0.049611	0.065332	0.98452	1423	1	-5.5797
Klhl6	6	0.049515	0.16139	0.771637	4290	3	-4.1551	0.049707	0.065418	0.98452	1424	1	-4.1551
Casp7	6	0.10188	0.28511	0.885167	6637	5	-5.563	0.049754	0.06546	0.98452	1425	1	-5.563
Plcl2	5	0.0039925	0.016775	0.400651	963	4	-3.7554	0.049879	0.059658	0.97418	1426	1	-3.7554
Fbxo31	6	0.67756	0.85126	1	16550	2	-3.2872	0.049898	0.065574	0.98452	1427	1	-3.2872
Ak4	6	0.32612	0.59613	1	11887	2	-2.482	0.049945	0.065613	0.98452	1428	1	-2.482
Syce1l	6	0.10092	0.28308	0.884156	6595	3	-5.9304	0.049993	0.06565	0.98452	1429	1	-5.9304
CTRLX01195	1	0.94989	0.95008	1	19592	0	-0.042253	0.050108	0.050183	0.968644	1430	0	-0.042253
Ranbp3	6	0.89111	0.94867	1	18905	1	-5.7446	0.050136	0.065757	0.98452	1431	1	-5.7446
Rpl15	6	0.9494	0.96417	1	19580	1	-4.5464	0.050184	0.065792	0.98452	1432	1	-4.5464
Itgb8	5	0.00039725	0.0018315	0.199621	210	4	-4.3364	0.050198	0.059939	0.97418	1433	1	-4.3364
LOC100763166	6	0.45055	0.69569	1	13668	2	-5.0173	0.050232	0.065835	0.98452	1434	1	-5.0173
Phospho2	5	0.51291	0.73005	1	14500	2	-5.1366	0.050278	0.060007	0.97418	1435	1	-5.1366
Trim28	6	0.70603	0.86227	1	16784	2	-4.4686	0.050327	0.065918	0.985078	1436	1	-4.4686
Adad2	6	0.30128	0.56606	1	11367	3	-3.1174	0.050423	0.066001	0.985614	1437	1	-3.1174
CTRLX17571	1	0.94956	0.94975	1	19586	0	-0.061367	0.05044	0.050481	0.969277	1438	0	-0.061367
Proser1	6	0.089932	0.25855	0.86545	6146	5	-5.3473	0.050471	0.066048	0.985614	1439	1	-5.3473
Tspan14	6	0.80177	0.90268	1	17742	2	-5.0434	0.050518	0.066088	0.985614	1440	1	-5.0434
LOC100765371	6	0.16207	0.38104	0.961299	8286	3	-5.6675	0.050662	0.06621	0.986748	1441	1	-5.6675
LOC100760262	5	0.99955	0.99954	1	21661	0	-1.3617	0.050876	0.060541	0.97418	1442	1	-1.3617
Fam221b	6	0.087007	0.25189	0.859278	6034	4	-5.6173	0.0509	0.066406	0.988894	1443	1	-5.6173
Serpinb13	6	0.085996	0.24961	0.858712	5987	3	-2.7783	0.050996	0.066495	0.988894	1444	1	-2.7783
CTRLX19741	1	0.94897	0.94914	1	19572	0	-0.077472	0.05103	0.051063	0.969701	1445	0	-0.077472
Aldh1l1	6	0.52067	0.74681	1	14595	1	-4.5281	0.051043	0.066541	0.988894	1446	1	-4.5281
Ppp2r1b	6	0.29391	0.557	1	11214	2	-4.6246	0.051091	0.066579	0.988894	1447	1	-4.6246
Fam19a1	5	0.09286	0.2419	0.855004	6287	1	-5.5817	0.051115	0.060762	0.97418	1448	1	-5.5817
Znf22	6	0.73354	0.87316	1	17020	2	-5.5972	0.051187	0.066672	0.989147	1449	1	-5.5972
LOC100771526	5	0.98071	0.9808	1	20325	0	-5.3173	0.051195	0.060831	0.97418	1450	1	-5.3173
Lmna	6	0.030194	0.10962	0.689905	3267	4	-5.5693	0.051234	0.066714	0.989147	1451	1	-5.5693
Hnrnpab	6	0.54228	0.76237	1	14860	3	-5.4269	0.051282	0.066751	0.989147	1452	1	-5.4269
Sdf4	6	0.069515	0.21107	0.823833	5258	5	-5.2485	0.05133	0.066793	0.989147	1453	1	-5.2485
Abcb6	6	0.35631	0.62608	1	12397	3	-3.3023	0.051377	0.066838	0.989147	1454	1	-3.3023
Sfxn2	6	0.851	0.92679	1	18334	1	-4.5822	0.051425	0.066881	0.989147	1455	1	-4.5822
Cth	6	0.18834	0.41838	0.983262	8937	3	-5.7977	0.051473	0.066912	0.989147	1456	1	-5.7977
Atp5g2	6	0.12012	0.31808	0.91088	7227	4	-5.8624	0.051568	0.066994	0.989385	1457	1	-5.8624
Fis1	6	0.020001	0.08024	0.629085	2632	5	-6.2706	0.051616	0.067046	0.989385	1458	1	-6.2706
Ankrd24	6	0.0019271	0.009678	0.341975	584	5	-4.2382	0.051664	0.067098	0.989385	1459	1	-4.2382
LOC100773839	6	0.52741	0.75168	1	14666	2	-5.2809	0.051711	0.067135	0.989385	1460	1	-5.2809
Flvcr1	6	0.039776	0.13585	0.735875	3795	3	-6.2504	0.051759	0.067174	0.989385	1461	1	-6.2504
Poc1b	6	0.30117	0.56593	1	11361	4	-6.6678	0.051807	0.067216	0.989385	1462	1	-6.6678
Itgb1bp1	6	0.0017457	0.008798	0.335213	545	3	-5.2477	0.051854	0.067262	0.989385	1463	1	-5.2477
CTRLX01762	1	0.94814	0.94831	1	19556	0	-0.092643	0.051861	0.051885	0.972075	1464	0	-0.092643
Chpf	6	0.10117	0.2836	0.884412	6609	4	-5.5531	0.051997	0.067393	0.990023	1465	1	-5.5531
Cplx2	6	0.0023499	0.011673	0.355671	685	4	-5.8148	0.052045	0.067423	0.990023	1466	1	-5.8148
LOC100768582	5	0.97481	0.97489	1	20139	0	-5.7133	0.05215	0.061666	0.975441	1467	1	-5.7133
Dlgap4	6	0.082969	0.24267	0.855868	5840	4	-6.3553	0.052236	0.067578	0.991628	1468	1	-6.3553
B4galt6	6	0.44076	0.6885	1	13512	2	-4.968	0.052426	0.06773	0.99167	1469	1	-4.968
Bicc1	6	0.80599	0.90463	1	17794	2	-6.0556	0.052522	0.067806	0.99167	1470	1	-6.0556
LOC100772658	6	0.29162	0.55416	1	11162	3	-5.6938	0.052569	0.067849	0.99167	1471	1	-5.6938
LOC100766209	6	0.18639	0.41569	0.981783	8891	4	-5.1008	0.052665	0.067923	0.99167	1472	1	-5.1008
Dido1	6	0.11765	0.31425	0.906588	7168	4	-4.0936	0.052712	0.067959	0.99167	1473	1	-4.0936
Crebzf	6	0.024392	0.093108	0.656346	2925	5	-6.1238	0.05276	0.067999	0.99167	1474	1	-6.1238
LOC107980300	6	0.81477	0.90879	1	17902	1	-5.9507	0.052808	0.068042	0.99167	1475	1	-5.9507
Elmod1	6	0.2618	0.51666	1	10510	2	-6.317	0.052855	0.068077	0.99167	1476	1	-6.317
Necab2	6	0.013055	0.05709	0.567293	2068	5	-5.7487	0.052903	0.06811	0.99167	1477	1	-5.7487
LOC100772772	5	0.96838	0.96853	1	19963	1	-5.6622	0.052946	0.062347	0.978309	1478	1	-5.6622
Mrpl32	6	0.99891	0.99892	1	21498	0	-5.8797	0.052951	0.068149	0.99167	1479	1	-5.8797
Ccl21	6	0.094197	0.26813	0.872961	6337	1	-5.9211	0.052998	0.068185	0.99167	1480	1	-5.9211
Tppp	6	0.20616	0.44302	0.995862	9368	3	-5.6753	0.053046	0.068229	0.99167	1481	1	-5.6753
Muc20	6	0.058178	0.18344	0.795926	4726	4	-5.3839	0.053093	0.068269	0.99167	1482	1	-5.3839
Hic1	6	0.21515	0.45529	1	9571	3	-6.6507	0.053141	0.068305	0.99167	1483	1	-6.6507
Npm2	6	0.39258	0.65318	1	12864	2	-5.6422	0.053284	0.06842	0.992679	1484	1	-5.6422
LOC100753143	6	0.20526	0.44181	0.995862	9343	4	-5.769	0.053379	0.068502	0.992768	1485	1	-5.769
Tmem91	6	0.64645	0.83651	1	16227	2	-4.3417	0.053474	0.06858	0.992768	1486	1	-4.3417
LOC107978598	4	0.095241	0.22905	0.843997	6376	2	-2.8695	0.053507	0.058297	0.97418	1487	1	-2.8695
Fam219b	6	0.9809	0.98131	1	20334	1	-5.4092	0.053522	0.068613	0.992768	1488	1	-5.4092
Dedd2	6	0.33764	0.60965	1	12130	4	-5.6619	0.05357	0.068651	0.992768	1489	1	-5.6619
Mbp	6	0.015301	0.065792	0.591708	2292	4	-5.7348	0.053665	0.068726	0.992768	1490	1	-5.7348
Csf3	6	0.98379	0.9839	1	20448	1	-5.591	0.05376	0.068805	0.992768	1491	1	-5.591
LOC100750627	6	0.42803	0.67918	1	13350	2	-5.7846	0.053808	0.06885	0.992768	1492	1	-5.7846
Trabd2b	6	0.40672	0.66351	1	13072	3	-4.471	0.053855	0.068881	0.992768	1493	1	-4.471
Nlrp2	5	0.08189	0.22002	0.833449	5804	3	-3.7711	0.05394	0.06326	0.983432	1494	1	-3.7711
Arhgef1	6	0.17814	0.40405	0.974987	8703	3	-5.1279	0.053998	0.069007	0.992768	1495	1	-5.1279
LOC100769262	4	0.99239	0.99239	1	20896	0	-4.5561	0.05408	0.058822	0.97418	1496	1	-4.5561
LOC100758976	6	0.63734	0.83006	1	16118	3	-3.8996	0.054141	0.069134	0.993415	1497	1	-3.8996
Ebf4	6	0.11942	0.31699	0.910173	7207	3	-4.9918	0.054236	0.069203	0.993415	1498	1	-4.9918
Pde3a	6	0.05851	0.18425	0.795926	4747	3	-4.7277	0.054331	0.069275	0.993415	1499	1	-4.7277
LOC100756005	5	0.96943	0.96953	1	19986	0	-5.2198	0.054337	0.063606	0.984089	1500	1	-5.2198
Dao	6	0.39367	0.65397	1	12883	2	-5.6418	0.054569	0.069464	0.993415	1501	1	-5.6418
Efcab6	6	0.011811	0.052176	0.556507	1933	4	-4.0243	0.054617	0.069507	0.993415	1502	1	-4.0243
Col10a1	6	0.039747	0.13577	0.735875	3793	5	-4.8829	0.054664	0.069545	0.993415	1503	1	-4.8829
Dpf2	6	0.39866	0.65761	1	12953	2	-5.7875	0.054712	0.069594	0.993415	1504	1	-5.7875
Hps3	6	0.039762	0.13581	0.735875	3794	5	-5.8989	0.054807	0.069675	0.993415	1505	1	-5.8989
Polr3c	6	0.99997	0.99998	1	21883	0	-4.7093	0.054854	0.069717	0.993415	1506	1	-4.7093
LOC100767270	6	0.080601	0.23714	0.850034	5747	5	-5.6912	0.054902	0.069761	0.993415	1507	1	-5.6912
LOC100750595	4	0.97717	0.97729	1	20211	0	-2.5668	0.054909	0.059542	0.97418	1508	1	-2.5668
Psmb6	6	0.97098	0.97427	1	20037	1	-5.0783	0.054949	0.069798	0.993415	1509	1	-5.0783
Adra2a	6	0.045069	0.14986	0.757527	4066	4	-6.0284	0.054997	0.069853	0.993415	1510	1	-6.0284
LOC100763061	6	0.42003	0.67333	1	13253	3	-5.9907	0.055045	0.069894	0.993415	1511	1	-5.9907
LOC100772170	5	0.57402	0.76139	1	15277	1	-3.4206	0.055091	0.064277	0.984461	1512	1	-3.4206
Sh2b2	6	0.5297	0.75337	1	14692	3	-6.2701	0.055092	0.069937	0.993415	1513	1	-6.2701
Mettl11b	5	0.93561	0.94467	1	19353	1	-5.6792	0.05521	0.06438	0.984461	1514	1	-5.6792
CTRLX13192	1	0.94478	0.94496	1	19488	0	-0.10981	0.055217	0.05519	0.97418	1515	0	-0.10981
LOC100760064	4	0.37806	0.58079	1	12688	2	-6.2655	0.055227	0.059842	0.97418	1516	1	-6.2655
Slc15a1	6	0.16987	0.39232	0.969107	8472	3	-5.8236	0.055235	0.070065	0.993415	1517	1	-5.8236
LOC100761725	6	0.057846	0.18261	0.795408	4705	4	-6.4456	0.055282	0.070105	0.993415	1518	1	-6.4456
LOC100756575	6	0.0044492	0.021254	0.429943	1037	5	-5.124	0.05533	0.070149	0.993415	1519	1	-5.124
Slc35b1	6	0.2767	0.53549	1	10828	3	-4.29	0.055377	0.070189	0.993415	1520	1	-4.29
Crbn	6	0.4495	0.69493	1	13645	3	-5.5783	0.055425	0.070234	0.993415	1521	1	-5.5783
Hras	6	0.13014	0.33345	0.925108	7482	4	-5.8437	0.055472	0.070272	0.993415	1522	1	-5.8437
Anapc7	6	0.054474	0.17412	0.78727	4534	5	-5.2558	0.05552	0.070311	0.993415	1523	1	-5.2558
Theg	6	0.029065	0.10644	0.682926	3205	4	-6.3526	0.055568	0.070355	0.993415	1524	1	-6.3526
Porcn	6	0.23911	0.48711	1	10084	4	-5.7824	0.055615	0.070394	0.993415	1525	1	-5.7824
Rassf9	6	0.19743	0.43103	0.990597	9160	3	-5.6691	0.055663	0.070432	0.993415	1526	1	-5.6691
Lyzl4	6	0.31489	0.58263	1	11671	2	-5.4995	0.05571	0.070466	0.993415	1527	1	-5.4995
Slc6a4	6	0.19284	0.42464	0.986842	9046	4	-6.275	0.055805	0.07054	0.993814	1528	1	-6.275
Ssna1	6	0.22567	0.46937	1	9778	4	-5.1393	0.055948	0.070661	0.994881	1529	1	-5.1393
CTRLX01603	1	0.94405	0.94422	1	19479	0	-0.14491	0.055948	0.055903	0.97418	1530	0	-0.14491
Itpr2	6	0.32895	0.59951	1	11953	2	-5.4889	0.056043	0.070742	0.995142	1531	1	-5.4889
Iqcf6	6	0.034653	0.12193	0.71379	3515	3	-3.1094	0.05609	0.070775	0.995142	1532	1	-3.1094
Tacr1	6	0.078123	0.23136	0.845935	5640	5	-5.9826	0.056138	0.070818	0.995142	1533	1	-5.9826
LOC100763914	6	0.98937	0.98942	1	20736	0	-5.1279	0.056185	0.070861	0.995142	1534	1	-5.1279
Dhrs7c	6	0.63852	0.8309	1	16137	2	-5.0639	0.05628	0.070931	0.995417	1535	1	-5.0639
Ldb3	6	0.001628	0.008211	0.325881	523	5	-6.0694	0.056328	0.070972	0.995417	1536	1	-6.0694
Il12rb2	5	0.27086	0.50018	1	10700	2	-5.5412	0.056361	0.065397	0.98452	1537	1	-5.5412
Bri3bp	6	0.98155	0.98188	1	20364	1	-5.323	0.056375	0.071017	0.995417	1538	1	-5.323
LOC103160509	5	0.71026	0.83736	1	16821	2	-4.8295	0.05644	0.065466	0.98452	1539	1	-4.8295
LOC100757836	5	0.004469	0.018694	0.413227	1040	3	-6.0961	0.05648	0.065506	0.98452	1540	1	-6.0961
Plekhh3	6	0.073786	0.22121	0.834617	5449	2	-6.2461	0.056565	0.07117	0.996891	1541	1	-6.2461
Snx1	6	0.10489	0.29177	0.888667	6776	4	-5.0846	0.056613	0.071213	0.996891	1542	1	-5.0846
LOC100762892	4	0.52178	0.68618	1	14604	2	-2.9261	0.056691	0.06119	0.97464	1543	1	-2.9261
Gab3	5	0.77415	0.87649	1	17422	1	-4.7967	0.056718	0.065726	0.98452	1544	1	-4.7967
Smdt1	6	0.27246	0.53013	1	10739	4	-4.946	0.056755	0.071326	0.997504	1545	1	-4.946
Hipk2	5	0.11047	0.27593	0.879276	6990	3	-3.9865	0.056757	0.065754	0.98452	1546	1	-3.9865
Mylk	6	0.015673	0.067192	0.596179	2328	4	-5.0928	0.056803	0.071367	0.997504	1547	1	-5.0928
Gng5	6	0.0048323	0.022929	0.437944	1097	5	-5.4637	0.056897	0.071439	0.997504	1548	1	-5.4637
Mrpl12	6	0.99938	0.9994	1	21606	0	-6.0942	0.056992	0.071521	0.997936	1549	1	-6.0942
Msi2	6	0.015022	0.064767	0.591708	2263	4	-5.7426	0.05704	0.071561	0.997936	1550	1	-5.7426
Slc13a1	6	0.33334	0.6046	1	12034	3	-5.7858	0.057182	0.071682	0.99877	1551	1	-5.7858
Flt1	6	0.17354	0.39753	0.972106	8569	4	-4.2805	0.05723	0.07172	0.99877	1552	1	-4.2805
CTRLX14993	1	0.94268	0.94286	1	19460	0	-1.3321	0.057323	0.057283	0.97418	1553	0	-1.3321
Tmem141	6	0.528	0.7521	1	14674	3	-5.4719	0.057325	0.071812	0.998828	1554	1	-5.4719
LOC100760560	6	0.59303	0.79877	1	15548	3	-6.1986	0.057372	0.071853	0.998828	1555	1	-6.1986
LOC100762660	6	0.12439	0.3246	0.917542	7324	4	-4.1879	0.057467	0.071923	0.999037	1556	1	-4.1879
Testin-2	6	0.44966	0.69504	1	13650	3	-5.6373	0.057514	0.071962	0.999037	1557	1	-5.6373
Vstm2b	6	0.26939	0.52632	1	10665	3	-5.807	0.057562	0.072005	0.999037	1558	1	-5.807
Suv39h2	5	0.68542	0.82279	1	16613	1	-4.5638	0.05759	0.066471	0.988894	1559	1	-4.5638
LOC103164262	6	0.55623	0.77233	1	15045	3	-5.3417	0.057609	0.072057	0.999126	1560	1	-5.3417
LOC100767490	6	0.5424	0.76246	1	14862	3	-5.5439	0.057752	0.072173	0.999999	1561	1	-5.5439
Ptrhd1	6	0.078386	0.23198	0.845935	5657	4	-6.2161	0.057894	0.072306	0.999999	1562	1	-6.2161
LOC103158572	6	0.75288	0.88119	1	17214	1	-5.5968	0.058036	0.072437	0.999999	1563	1	-5.5968
Tbc1d30	6	0.12263	0.3219	0.914943	7279	3	-5.7807	0.058084	0.072477	0.999999	1564	1	-5.7807
Rnf31	6	0.16865	0.39053	0.967619	8442	4	-5.9266	0.058131	0.072513	0.999999	1565	1	-5.9266
Agtr1	6	0.17442	0.3988	0.973034	8589	4	-5.9801	0.058178	0.072552	0.999999	1566	1	-5.9801
Ttc38	6	0.26094	0.51557	1	10495	2	-5.2637	0.058226	0.072585	0.999999	1567	1	-5.2637
Astl	6	0.087784	0.25364	0.860003	6069	3	-5.4021	0.058368	0.072703	0.999999	1568	1	-5.4021
LOC100759980	1	0.94161	0.94179	1	19436	0	-0.4098	0.058391	0.058368	0.97418	1569	0	-0.4098
Six2	6	0.21541	0.45565	1	9578	3	-3.4003	0.058416	0.07274	0.999999	1570	1	-3.4003
LOC100771812	5	0.67552	0.8171	1	16533	2	-3.5978	0.05854	0.06729	0.989385	1571	1	-3.5978
LOC100767606	6	0.14988	0.36305	0.947773	7984	4	-5.9347	0.058558	0.072858	0.999999	1572	1	-5.9347
Pcdhac1	6	0.95712	0.96724	1	19728	1	-1.711	0.058605	0.072904	0.999999	1573	1	-1.711
Thnsl2	6	0.022388	0.087257	0.643973	2795	5	-5.6482	0.058653	0.072942	0.999999	1574	1	-5.6482
Fbxw8	6	0.89732	0.94996	1	18956	1	-3.327	0.0587	0.072981	0.999999	1575	1	-3.327
Pdgfa	6	0.31878	0.58735	1	11745	4	-5.6417	0.058747	0.073024	0.999999	1576	1	-5.6417
LOC103158998	6	0.99045	0.99047	1	20784	0	-5.7036	0.058795	0.07307	0.999999	1577	1	-5.7036
LOC100772276	6	0.2419	0.49073	1	10132	4	-5.3029	0.05889	0.073152	0.999999	1578	1	-5.3029
Cep170	6	0.041893	0.14151	0.745585	3906	4	-4.3736	0.058937	0.073193	0.999999	1579	1	-4.3736
CTRLX02037	1	0.941	0.94119	1	19429	0	-0.16136	0.058997	0.058976	0.97418	1580	0	-0.16136
LOC100774112	6	0.185	0.41373	0.981293	8854	3	-5.9093	0.059032	0.073266	0.999999	1581	1	-5.9093
Hgsnat	6	0.6367	0.82961	1	16107	2	-5.297	0.059126	0.073356	0.999999	1582	1	-5.297
Phyh	6	0.74147	0.87639	1	17088	2	-4.9731	0.059221	0.073434	0.999999	1583	1	-4.9731
LOC100764469	6	0.86986	0.93685	1	18578	2	-5.5183	0.059269	0.073472	0.999999	1584	1	-5.5183
Lhfpl2	6	0.45164	0.6965	1	13685	3	-5.3468	0.059316	0.073519	0.999999	1585	1	-5.3468
Cdh18	5	0.18112	0.40084	0.973034	8765	1	-1.1944	0.059331	0.067979	0.99167	1586	1	-1.1944
Lep	6	0.59618	0.80105	1	15587	2	-5.5095	0.059411	0.073608	0.999999	1587	1	-5.5095
Hopx	6	0.51549	0.74309	1	14527	2	-4.6342	0.059458	0.073647	0.999999	1588	1	-4.6342
LOC100754300	6	0.74079	0.87612	1	17080	1	-5.5008	0.059505	0.073687	0.999999	1589	1	-5.5008
CTRLX18470	1	0.94048	0.94067	1	19423	0	-0.13278	0.059521	0.059507	0.97418	1590	0	-0.13278
Baiap3	6	0.050925	0.16505	0.777221	4360	3	-5.3488	0.059647	0.073802	0.999999	1591	1	-5.3488
Man1a1	6	0.47521	0.71365	1	13988	3	-5.7053	0.059695	0.073844	0.999999	1592	1	-5.7053
Abcb7	6	0.13107	0.33489	0.926514	7500	3	-5.5808	0.059742	0.073884	0.999999	1593	1	-5.5808
LOC103158641	4	0.98763	0.98766	1	20636	0	-4.7392	0.059773	0.063875	0.984461	1594	1	-4.7392
Rab15	6	0.00037379	0.0019756	0.208611	204	4	-5.6152	0.05979	0.073925	0.999999	1595	1	-5.6152
Lrrc73	6	0.21619	0.45667	1	9590	3	-5.9826	0.059837	0.073969	0.999999	1596	1	-5.9826
LOC100761248	6	0.0058381	0.027345	0.468167	1225	5	-5.8324	0.059884	0.074009	0.999999	1597	1	-5.8324
Sun2	6	0.040509	0.13783	0.738093	3842	2	-5.5118	0.059979	0.074082	0.999999	1598	1	-5.5118
Depdc1b	6	0.23335	0.47954	1	9955	3	-4.4139	0.060121	0.074196	0.999999	1599	1	-4.4139
Becn2	5	0.045932	0.14379	0.747683	4114	3	-5.6158	0.060122	0.068704	0.992768	1600	1	-5.6158
Slain2	6	0.28946	0.55146	1	11112	3	-5.4252	0.060168	0.074245	0.999999	1601	1	-5.4252
LOC100763983	6	0.54055	0.76111	1	14835	2	-5.7853	0.060216	0.074287	0.999999	1602	1	-5.7853
Rnf168	6	0.23773	0.48534	1	10049	4	-6.4512	0.060263	0.074328	0.999999	1603	1	-6.4512
Pla2g4e	6	0.53888	0.7599	1	14820	2	-5.1474	0.06031	0.074374	0.999999	1604	1	-5.1474
C5ar1	6	0.19098	0.42207	0.984796	9003	3	-5.2186	0.060358	0.074415	0.999999	1605	1	-5.2186
Krt8	6	0.12541	0.3262	0.918679	7356	4	-5.7627	0.060405	0.074457	0.999999	1606	1	-5.7627
LOC100770238	4	0.95429	0.95413	1	19670	0	-3.7919	0.060407	0.064457	0.984461	1607	1	-3.7919
Spz1	5	0.8266	0.90507	1	18033	1	-5.984	0.060438	0.068977	0.992768	1608	1	-5.984
Nlrp14	5	0.84749	0.91059	1	18289	1	-3.2001	0.060478	0.069015	0.992768	1609	1	-3.2001
Arf6	6	0.70797	0.86304	1	16803	2	-6.5346	0.060547	0.074588	0.999999	1610	1	-6.5346
Tmub1	6	0.13536	0.34137	0.931556	7610	4	-5.8581	0.060594	0.074623	0.999999	1611	1	-5.8581
Ap1g1	6	0.51999	0.74633	1	14588	2	-5.103	0.060642	0.074671	0.999999	1612	1	-5.103
Rdh14	6	0.11584	0.31144	0.903687	7121	4	-5.8447	0.060689	0.074706	0.999999	1613	1	-5.8447
Epn1	6	0.084348	0.24582	0.856804	5902	5	-5.8424	0.060831	0.074832	0.999999	1614	1	-5.8424
LOC100765383	5	0.010321	0.040808	0.521076	1779	2	-4.1617	0.060873	0.069353	0.993415	1615	1	-4.1617
Ctps1	6	0.36657	0.63377	1	12544	2	-5.252	0.060878	0.07488	0.999999	1616	1	-5.252
Gigyf2	6	0.0052729	0.024841	0.454033	1146	5	-6.1953	0.060973	0.074957	0.999999	1617	1	-6.1953
Litaf	6	0.95585	0.96669	1	19697	1	-5.4425	0.061162	0.075115	0.999999	1618	1	-5.4425
Cdc42ep3	6	0.79347	0.89894	1	17633	2	-5.3066	0.061256	0.075194	0.999999	1619	1	-5.3066
Nrip2	6	0.35119	0.62233	1	12334	3	-5.0552	0.061304	0.075237	0.999999	1620	1	-5.0552
LOC100765573	5	0.44869	0.67622	1	13632	3	-5.7265	0.061307	0.069761	0.993415	1621	1	-5.7265
Pdzrn4	6	0.29174	0.55431	1	11164	4	-5.1264	0.061398	0.075313	0.999999	1622	1	-5.1264
Evx2	6	0.1716	0.39478	0.96993	8520	4	-5.4935	0.061446	0.075359	0.999999	1623	1	-5.4935
Apoe	6	0.013207	0.057686	0.569273	2085	5	-5.7512	0.06154	0.075443	0.999999	1624	1	-5.7512
Rpe65	5	0.30709	0.53764	1	11480	1	-5.1746	0.061584	0.070006	0.993415	1625	1	-5.1746
LOC103162296	6	0.33323	0.60447	1	12032	2	-4.2786	0.061587	0.075484	0.999999	1626	1	-4.2786
Taar1	6	0.9711	0.97434	1	20042	1	-6.4599	0.061635	0.075523	0.999999	1627	1	-6.4599
Mmp8	6	0.097987	0.27663	0.879957	6487	4	-5.5433	0.061682	0.075568	0.999999	1628	1	-5.5433
Hsd11b2	6	0.40187	0.65998	1	13003	3	-2.8248	0.061729	0.07561	0.999999	1629	1	-2.8248
Osgepl1	6	0.63035	0.82514	1	16026	1	-5.4975	0.061776	0.075649	0.999999	1630	1	-5.4975
LOC100750453	5	0.97462	0.97469	1	20132	0	-5.5335	0.06186	0.070255	0.993415	1631	1	-5.5335
Plp2	6	0.0016251	0.0081943	0.325807	522	3	-5.1299	0.061871	0.075729	0.999999	1632	1	-5.1299
Septin-12	6	0.46548	0.70656	1	13872	3	-4.7649	0.061918	0.075769	0.999999	1633	1	-4.7649
Nceh1	6	0.56753	0.78041	1	15187	1	-5.4896	0.061966	0.075809	0.999999	1634	1	-5.4896
Kcnh7	6	0.3967	0.65615	1	12925	2	-5.4719	0.06206	0.075886	0.999999	1635	1	-5.4719
Tpmt	5	0.79612	0.89072	1	17670	1	-3.8609	0.062097	0.070454	0.993415	1636	1	-3.8609
Hells	6	0.4993	0.7312	1	14321	2	-5.703	0.062107	0.075929	0.999999	1637	1	-5.703
Ghdc	6	0.0024763	0.01228	0.361399	711	5	-5.7818	0.062155	0.075969	0.999999	1638	1	-5.7818
Rab3a	6	0.003193	0.015607	0.387221	842	4	-6.6013	0.062202	0.076005	0.999999	1639	1	-6.6013
Il11	6	0.81226	0.90762	1	17879	1	-5.4742	0.062344	0.076138	0.999999	1640	1	-5.4742
Fabp4	6	0.045782	0.15172	0.759489	4103	2	-5.8312	0.062391	0.076177	0.999999	1641	1	-5.8312
Nit1	6	0.69223	0.8569	1	16669	2	-5.3871	0.062438	0.076222	0.999999	1642	1	-5.3871
LOC100770729	6	0.10966	0.30187	0.894192	6970	4	-5.0757	0.062485	0.076257	0.999999	1643	1	-5.0757
Prdm11	6	0.030406	0.11022	0.692413	3273	3	-5.3925	0.062533	0.076297	0.999999	1644	1	-5.3925
Erbin	6	0.52398	0.7492	1	14627	3	-4.8603	0.06258	0.076333	0.999999	1645	1	-4.8603
Il17ra	6	0.26563	0.52152	1	10583	2	-5.2767	0.062627	0.07637	0.999999	1646	1	-5.2767
Brwd1	6	0.62101	0.81865	1	15913	3	-5.4568	0.062674	0.076408	0.999999	1647	1	-5.4568
Inpp1	6	0.32303	0.59241	1	11824	4	-6.0975	0.062816	0.076524	0.999999	1648	1	-6.0975
Abtb2	6	0.13219	0.33654	0.92666	7531	4	-3.991	0.062863	0.076563	0.999999	1649	1	-3.991
Dspp	6	0.0018678	0.0093887	0.339419	573	4	-4.6546	0.06291	0.076606	0.999999	1650	1	-4.6546
LOC107977719	6	0.88215	0.94368	1	18770	1	-6.3805	0.062958	0.076643	0.999999	1651	1	-6.3805
Aar2	6	0.15232	0.36666	0.951484	8040	4	-5.8206	0.063005	0.07668	0.999999	1652	1	-5.8206
Chrm5	6	0.38522	0.64766	1	12781	2	-6.1706	0.063052	0.076709	0.999999	1653	1	-6.1706
LOC100752122	6	0.040836	0.13872	0.739811	3859	5	-5.8724	0.063146	0.0768	0.999999	1654	1	-5.8724
Ice2	5	0.98141	0.98152	1	20355	0	-5.3031	0.063201	0.071413	0.997504	1655	1	-5.3031
Qdpr	6	0.00051644	0.0026942	0.227968	254	4	-4.7362	0.063288	0.076934	0.999999	1656	1	-4.7362
Ankzf1	6	0.28006	0.53968	1	10893	3	-6.1165	0.063335	0.076973	0.999999	1657	1	-6.1165
Calml5	6	0.32701	0.5972	1	11907	4	-5.3782	0.063382	0.077017	0.999999	1658	1	-5.3782
LOC100755699	6	0.27087	0.52815	1	10701	1	-4.7461	0.06343	0.07706	0.999999	1659	1	-4.7461
Lnx1	6	0.083681	0.24428	0.856532	5874	3	-5.1292	0.063524	0.077127	0.999999	1660	1	-5.1292
Fam71f1	6	0.19938	0.43374	0.991692	9209	3	-5.2957	0.063571	0.077168	0.999999	1661	1	-5.2957
LOC100765963	5	0.17895	0.3972	0.971743	8719	4	-4.7326	0.063596	0.071758	0.99877	1662	1	-4.7326
Vsig4	6	0.095767	0.27166	0.874725	6409	5	-5.173	0.063618	0.077211	0.999999	1663	1	-5.173
Cfap157	6	0.038681	0.1329	0.733138	3730	4	-5.7702	0.063713	0.07729	0.999999	1664	1	-5.7702
Il1rap	6	0.12291	0.32234	0.915817	7285	2	-5.0396	0.06376	0.077334	0.999999	1665	1	-5.0396
LOC100759389	6	0.036976	0.12827	0.722522	3640	5	-6.3382	0.063807	0.07738	0.999999	1666	1	-6.3382
Gnb3	6	0.30724	0.57339	1	11487	3	-5.989	0.063854	0.077426	0.999999	1667	1	-5.989
Il17rd	6	0.28215	0.54225	1	10946	4	-5.7026	0.063996	0.077538	0.999999	1668	1	-5.7026
Smim24	6	0.12097	0.31936	0.912111	7241	4	-5.7344	0.064279	0.077776	0.999999	1669	1	-5.7344
Ctrl	6	0.56087	0.7756	1	15103	2	-5.1936	0.064326	0.077814	0.999999	1670	1	-5.1936
Acp7	6	0.030994	0.11189	0.695472	3314	4	-4.5236	0.06442	0.077886	0.999999	1671	1	-4.5236
Kcnc3	6	0.27026	0.5274	1	10684	4	-6.0059	0.064467	0.077921	0.999999	1672	1	-6.0059
LOC100772787	6	0.13252	0.33706	0.927093	7543	2	-5.5839	0.064515	0.077972	0.999999	1673	1	-5.5839
Nol11	6	0.99887	0.99886	1	21489	0	-4.4636	0.064562	0.07801	0.999999	1674	1	-4.4636
Cdc42ep1	6	0.25462	0.50735	1	10375	3	-4.9277	0.064609	0.078044	0.999999	1675	1	-4.9277
Arhgap35	6	0.87709	0.94085	1	18686	2	-4.6548	0.064656	0.078095	0.999999	1676	1	-4.6548
Znf423	6	0.74944	0.87973	1	17173	2	-5.573	0.06475	0.078169	0.999999	1677	1	-5.573
LOC100773668	6	0.0045523	0.021701	0.432043	1052	3	-5.8607	0.064798	0.078208	0.999999	1678	1	-5.8607
Ntpcr	6	0.23586	0.48287	1	10007	4	-5.1258	0.064892	0.078287	0.999999	1679	1	-5.1258
Bdkrb2	6	0.29026	0.55244	1	11137	2	-5.3307	0.064939	0.078334	0.999999	1680	1	-5.3307
Pnldc1	6	0.9613	0.96911	1	19807	1	-5.6366	0.064986	0.078368	0.999999	1681	1	-5.6366
Acvr1	6	0.16908	0.39117	0.968402	8452	4	-5.5603	0.065033	0.078401	0.999999	1682	1	-5.5603
Atp6ap1l	6	0.11407	0.30876	0.900236	7081	3	-5.4786	0.06508	0.078439	0.999999	1683	1	-5.4786
LOC100773725	6	0.65184	0.84027	1	16297	3	-6.1718	0.065127	0.078478	0.999999	1684	1	-6.1718
LOC100770451	6	0.92063	0.95536	1	19183	1	-5.4578	0.065175	0.07852	0.999999	1685	1	-5.4578
Epb41	6	0.10379	0.28932	0.887123	6727	3	-5.6966	0.065222	0.078565	0.999999	1686	1	-5.6966
Trip10	6	0.011195	0.049751	0.553028	1859	5	-5.6922	0.065269	0.078609	0.999999	1687	1	-5.6922
Reps2	6	0.20601	0.44282	0.995862	9362	4	-5.5648	0.065316	0.078645	0.999999	1688	1	-5.5648
LOC100757320	6	0.18024	0.407	0.977585	8749	4	-5.2984	0.065363	0.07869	0.999999	1689	1	-5.2984
Ift52	6	0.82328	0.91285	1	17992	1	-5.3226	0.06541	0.078725	0.999999	1690	1	-5.3226
Arl2	6	0.99868	0.99869	1	21455	0	-6.0327	0.065457	0.07876	0.999999	1691	1	-6.0327
Plxna4	6	0.13183	0.33602	0.9266	7524	4	-4.0409	0.065504	0.078802	0.999999	1692	1	-4.0409
Adcy2	6	0.018967	0.077097	0.620987	2564	5	-6.277	0.065599	0.078884	0.999999	1693	1	-6.277
Gabrr3	5	0.98662	0.98661	1	20579	0	-5.8526	0.065643	0.073536	0.999999	1694	1	-5.8526
LOC100756412	6	0.23268	0.47868	1	9937	2	-6.0196	0.065693	0.078965	0.999999	1695	1	-6.0196
Cd151	6	0.97286	0.97542	1	20080	1	-5.3675	0.065787	0.079041	0.999999	1696	1	-5.3675
Il6st	4	0.66003	0.7921	1	16386	1	-3.1752	0.065787	0.069459	0.993415	1697	1	-3.1752
Gpr156	6	0.049413	0.16112	0.771637	4282	5	-5.1984	0.065834	0.079081	0.999999	1698	1	-5.1984
Dnaja4	6	0.06596	0.20253	0.814466	5101	5	-5.6261	0.065928	0.079162	0.999999	1699	1	-5.6261
Pla1a	6	0.62167	0.81909	1	15921	3	-4.7429	0.065975	0.079204	0.999999	1700	1	-4.7429
Ccdc9	6	0.022042	0.086258	0.64168	2773	4	-3.951	0.066117	0.079319	0.999999	1701	1	-3.951
LOC103164553	6	0.59289	0.79867	1	15543	2	-6.045	0.066164	0.079365	0.999999	1702	1	-6.045
Ankrd7	6	0.10384	0.28943	0.887123	6729	2	-4.0316	0.066211	0.079406	0.999999	1703	1	-4.0316
Atxn1l	6	0.48066	0.71759	1	14067	3	-6.2139	0.066258	0.079448	0.999999	1704	1	-6.2139
Nmrk2	6	0.42651	0.67806	1	13328	3	-6.0512	0.066305	0.07949	0.999999	1705	1	-6.0512
Hp1bp3	6	0.095298	0.27064	0.874407	6381	3	-5.3023	0.066352	0.079523	0.999999	1706	1	-5.3023
Syt7	6	0.63586	0.82903	1	16099	2	-5.3188	0.066399	0.079566	0.999999	1707	1	-5.3188
Mybl2	6	0.64447	0.83511	1	16204	3	-6.0796	0.066446	0.079604	0.999999	1708	1	-6.0796
LOC100765921	6	0.22242	0.46501	1	9705	4	-4.8345	0.066493	0.079644	0.999999	1709	1	-4.8345
Rsad1	6	0.0079242	0.036334	0.505496	1505	5	-3.8606	0.06654	0.079687	0.999999	1710	1	-3.8606
Ubqln2	6	0.036017	0.12566	0.720491	3588	4	-5.5755	0.066587	0.079721	0.999999	1711	1	-5.5755
LOC100773113	6	0.25719	0.51068	1	10421	4	-6.1768	0.066634	0.079761	0.999999	1712	1	-6.1768
LOC100750593	6	0.80395	0.90368	1	17764	2	-4.1429	0.066682	0.079801	0.999999	1713	1	-4.1429
LOC100762832	6	0.0009378	0.0048669	0.280403	368	4	-5.5667	0.066729	0.079839	0.999999	1714	1	-5.5667
H6pd	6	0.28758	0.54909	1	11072	3	-5.1723	0.066776	0.079881	0.999999	1715	1	-5.1723
Hoxd3	6	0.26751	0.52393	1	10622	3	-4.5955	0.066823	0.079915	0.999999	1716	1	-4.5955
LOC100773492	6	0.27095	0.52827	1	10705	3	-5.7121	0.06687	0.079953	0.999999	1717	1	-5.7121
Dnpep	6	0.019799	0.079624	0.626929	2622	5	-6.0605	0.066917	0.079995	0.999999	1718	1	-6.0605
LOC100753541	6	0.0065369	0.030411	0.48104	1330	3	-6.3231	0.067011	0.080075	0.999999	1719	1	-6.3231
Znf652	6	0.21527	0.45545	1	9576	4	-6.0229	0.067058	0.080112	0.999999	1720	1	-6.0229
LOC100772164	6	0.83593	0.91913	1	18147	1	-5.3979	0.067199	0.080231	0.999999	1721	1	-5.3979
Ncmap	5	0.97765	0.97774	1	20229	0	-3.4029	0.067216	0.074961	0.999999	1722	1	-3.4029
LOC103162172	6	0.035575	0.12442	0.718729	3561	2	-6.6417	0.067293	0.080312	0.999999	1723	1	-6.6417
Mast3	6	0.19892	0.4331	0.991266	9195	3	-5.5184	0.067434	0.080447	0.999999	1724	1	-5.5184
Ctsz	6	0.4379	0.68634	1	13466	3	-5.3737	0.067481	0.080484	0.999999	1725	1	-5.3737
Slc17a7	6	0.35746	0.62692	1	12413	3	-5.5635	0.067528	0.080522	0.999999	1726	1	-5.5635
Kcng2	6	0.4376	0.68612	1	13460	3	-5.537	0.067575	0.080563	0.999999	1727	1	-5.537
Tmem2	6	0.062552	0.1943	0.807727	4937	4	-6.2754	0.067622	0.080602	0.999999	1728	1	-6.2754
CTRLX17971	1	0.93228	0.93242	1	19314	0	-2.0312	0.067716	0.067738	0.99167	1729	0	-2.0312
Elfn1	6	0.072221	0.21752	0.831076	5384	3	-6.1756	0.067763	0.08072	0.999999	1730	1	-6.1756
LOC100767998	5	0.62604	0.78936	1	15964	2	-5.9445	0.067805	0.075467	0.999999	1731	1	-5.9445
Ppfibp1	6	0.95339	0.96572	1	19648	1	-5.8029	0.067857	0.080802	0.999999	1732	1	-5.8029
Setd2	6	0.84043	0.92136	1	18208	2	-6.4813	0.067904	0.080839	0.999999	1733	1	-6.4813
Tpgs1	6	0.033657	0.11924	0.707324	3466	5	-5.459	0.067951	0.08088	0.999999	1734	1	-5.459
Bbs7	6	0.056897	0.18024	0.792591	4661	2	-4.3983	0.067998	0.080914	0.999999	1735	1	-4.3983
Heph	6	0.27987	0.53946	1	10888	2	-5.7849	0.068045	0.080961	0.999999	1736	1	-5.7849
Pak1	6	0.28003	0.53964	1	10892	3	-6.4824	0.068139	0.081043	0.999999	1737	1	-6.4824
LOC100773591	5	0.4564	0.68336	1	13755	1	-5.8375	0.068198	0.075823	0.999999	1738	1	-5.8375
LOC100768553	6	0.88647	0.94614	1	18835	1	-5.7062	0.068233	0.081124	0.999999	1739	1	-5.7062
Stx16	6	0.12439	0.3246	0.917542	7325	4	-5.1453	0.06828	0.08117	0.999999	1740	1	-5.1453
Tcn2	6	0.27242	0.53009	1	10738	4	-6.1079	0.068327	0.08121	0.999999	1741	1	-6.1079
LOC107979952	6	0.21864	0.45991	1	9634	4	-5.63	0.068468	0.081322	0.999999	1742	1	-5.63
Cdk13	6	0.070427	0.21326	0.826129	5298	5	-5.7896	0.068515	0.081361	0.999999	1743	1	-5.7896
Mdp1	6	0.65278	0.84094	1	16308	2	-5.9703	0.06875	0.081563	0.999999	1744	1	-5.9703
Sh2d3c	5	0.26592	0.49502	1	10587	3	-6.0022	0.068786	0.07637	0.999999	1745	1	-6.0022
Esyt1	6	0.093649	0.26688	0.871344	6321	5	-6.4198	0.068797	0.081595	0.999999	1746	1	-6.4198
Olfm1	6	0.21733	0.45817	1	9610	2	-4.8986	0.068844	0.081639	0.999999	1747	1	-4.8986
Flnc	6	0.35794	0.62726	1	12419	3	-5.034	0.068891	0.081679	0.999999	1748	1	-5.034
Mtmr1	5	0.079249	0.21455	0.827959	5704	2	-4.2261	0.068904	0.076475	0.999999	1749	1	-4.2261
CTRLX09134	1	0.93108	0.93121	1	19301	0	-0.24038	0.068917	0.068911	0.992768	1750	0	-0.24038
LOC100754363	6	0.033414	0.11857	0.707025	3446	5	-4.9285	0.069032	0.081801	0.999999	1751	1	-4.9285
Trpm7	6	0.060316	0.18874	0.801665	4831	5	-5.8115	0.06922	0.081973	0.999999	1752	1	-5.8115
LOC100772973	5	0.551	0.74947	1	14967	1	-4.5548	0.069257	0.076782	0.999999	1753	1	-4.5548
Tekt2	6	0.81547	0.90914	1	17912	2	-3.2209	0.069267	0.082012	0.999999	1754	1	-3.2209
Lig1	6	0.11973	0.31748	0.910265	7218	3	-5.5614	0.069314	0.082052	0.999999	1755	1	-5.5614
LOC107977672	6	0.46055	0.70298	1	13797	2	-3.8939	0.069361	0.082088	0.999999	1756	1	-3.8939
Ntn5	6	0.078431	0.23209	0.845935	5659	5	-6.2752	0.069502	0.082207	0.999999	1757	1	-6.2752
Qki	6	0.99852	0.99853	1	21426	0	-5.3304	0.069549	0.08225	0.999999	1758	1	-5.3304
LOC100756006	6	0.085441	0.24836	0.8578	5958	4	-4.434	0.069595	0.082296	0.999999	1759	1	-4.434
LOC100770989	6	0.53717	0.75869	1	14797	2	-4.9218	0.069642	0.08233	0.999999	1760	1	-4.9218
Rbfox1	6	0.0060373	0.028233	0.472586	1256	4	-6.1097	0.069689	0.082369	0.999999	1761	1	-6.1097
Zmat4	6	0.651	0.83968	1	16285	3	-4.7297	0.069736	0.082408	0.999999	1762	1	-4.7297
Tlcd1	6	0.99939	0.99941	1	21608	0	-4.8915	0.069783	0.082447	0.999999	1763	1	-4.8915
Ntrk2	6	0.27605	0.53467	1	10808	4	-5.2626	0.069877	0.082529	0.999999	1764	1	-5.2626
Odc1	6	0.63489	0.82834	1	16086	2	-5.0279	0.069924	0.082565	0.999999	1765	1	-5.0279
LOC103160866	4	0.42686	0.61613	1	13331	2	-4.9796	0.069948	0.073321	0.999999	1766	1	-4.9796
Npc1	6	0.98985	0.9899	1	20758	0	-6.9942	0.069971	0.0826	0.999999	1767	1	-6.9942
Psd4	6	0.069967	0.21213	0.824817	5276	4	-5.9829	0.070112	0.082726	0.999999	1768	1	-5.9829
LOC100760619	6	0.71943	0.86754	1	16907	2	-4.3484	0.070159	0.082766	0.999999	1769	1	-4.3484
Pus7l	6	0.038135	0.13143	0.728534	3705	2	-6.1334	0.070299	0.082884	0.999999	1770	1	-6.1334
Ankdd1a	6	0.0065702	0.030561	0.48104	1334	4	-5.5359	0.070346	0.082924	0.999999	1771	1	-5.5359
Gjb2	6	0.32638	0.59645	1	11893	4	-5.9376	0.070393	0.082972	0.999999	1772	1	-5.9376
Btnl2	6	0.0056141	0.026355	0.463127	1190	5	-5.4488	0.07044	0.083017	0.999999	1773	1	-5.4488
Tpd52l3	6	0.18925	0.41965	0.984004	8959	4	-5.5776	0.070487	0.08306	0.999999	1774	1	-5.5776
Vip	5	0.31434	0.54509	1	11658	2	-5.7057	0.070511	0.077874	0.999999	1775	1	-5.7057
Chrnb3	6	0.98574	0.98585	1	20529	0	-1.8657	0.070534	0.083098	0.999999	1776	1	-1.8657
Ushbp1	6	0.52754	0.75179	1	14668	3	-4.5965	0.070628	0.08318	0.999999	1777	1	-4.5965
LOC100766630	5	0.94524	0.95034	1	19501	1	-5.1885	0.070629	0.077963	0.999999	1778	1	-5.1885
Rin2	6	0.22938	0.47433	1	9862	3	-5.4186	0.070675	0.083224	0.999999	1779	1	-5.4186
Cobll1	6	0.72315	0.86899	1	16939	2	-4.8706	0.070721	0.083271	0.999999	1780	1	-4.8706
Zdhhc14	6	0.19654	0.42979	0.98936	9144	3	-6.0647	0.070862	0.083398	0.999999	1781	1	-6.0647
Stap2	6	0.12241	0.32156	0.914766	7274	4	-4.8445	0.070909	0.083436	0.999999	1782	1	-4.8445
Katnal1	6	0.17597	0.40099	0.973034	8636	3	-5.0731	0.070956	0.083478	0.999999	1783	1	-5.0731
Traf1	6	0.10739	0.29719	0.892166	6875	5	-5.5839	0.071003	0.083523	0.999999	1784	1	-5.5839
LOC100753218	6	0.043697	0.14629	0.753509	3990	4	-6.5407	0.07105	0.083556	0.999999	1785	1	-6.5407
Rai14	6	0.15436	0.36967	0.953184	8092	4	-6.2132	0.071096	0.083601	0.999999	1786	1	-6.2132
Ehhadh	6	0.53707	0.75862	1	14796	3	-3.7745	0.07119	0.083675	0.999999	1787	1	-3.7745
Irf9	6	0.10662	0.29552	0.891776	6841	4	-5.8671	0.071237	0.083716	0.999999	1788	1	-5.8671
Epb41l4a	6	0.55789	0.77353	1	15062	3	-5.5241	0.071284	0.08375	0.999999	1789	1	-5.5241
Chst10	6	0.93988	0.96084	1	19413	1	-5.3312	0.071331	0.083784	0.999999	1790	1	-5.3312
Slc2a3	6	0.22684	0.47096	1	9801	2	-4.5068	0.071378	0.083821	0.999999	1791	1	-4.5068
Mta2	6	0.077314	0.22949	0.843997	5608	4	-5.8788	0.071471	0.083903	0.999999	1792	1	-5.8788
Rab44	6	0.020778	0.082496	0.633568	2685	3	-2.6751	0.071518	0.083937	0.999999	1793	1	-2.6751
LOC100751617	6	0.14305	0.35297	0.941396	7802	4	-5.7837	0.071565	0.083981	0.999999	1794	1	-5.7837
LOC100765926	6	0.090196	0.25914	0.86545	6163	3	-6.1401	0.071612	0.084021	0.999999	1795	1	-6.1401
Smtnl1	6	0.37999	0.64376	1	12714	3	-5.5174	0.071846	0.084227	0.999999	1796	1	-5.5174
LOC103162167	6	0.22496	0.46843	1	9762	3	-4.8608	0.071893	0.084269	0.999999	1797	1	-4.8608
LOC100768939	6	0.32642	0.5965	1	11894	4	-6.3163	0.07194	0.084313	0.999999	1798	1	-6.3163
Cldn7	6	0.0032875	0.016023	0.389606	856	5	-5.5799	0.072034	0.084399	0.999999	1799	1	-5.5799
Golt1b	6	0.062047	0.19304	0.805707	4917	2	-4.0392	0.072221	0.084557	0.999999	1800	1	-4.0392
Hmha1	6	0.24726	0.49773	1	10226	4	-5.3091	0.072268	0.084596	0.999999	1801	1	-5.3091
Trim47	6	0.025617	0.096607	0.664926	2994	1	-5.328	0.072315	0.084629	0.999999	1802	1	-5.328
LOC103164371	6	0.79891	0.90141	1	17713	1	-5.5496	0.072361	0.084665	0.999999	1803	1	-5.5496
Loxl1	6	0.073843	0.22134	0.834617	5454	5	-5.7809	0.072455	0.084742	0.999999	1804	1	-5.7809
Ky	6	0.40498	0.66224	1	13047	3	-5.2399	0.072502	0.084786	0.999999	1805	1	-5.2399
Gramd2	6	0.18281	0.41063	0.9798	8801	4	-5.3108	0.072689	0.084937	0.999999	1806	1	-5.3108
Trim42	6	0.1141	0.3088	0.900236	7082	4	-5.8647	0.072736	0.084976	0.999999	1807	1	-5.8647
Cldnd2	6	0.97556	0.97725	1	20169	1	-1.4018	0.072783	0.085009	0.999999	1808	1	-1.4018
Wdr37	6	0.62552	0.8218	1	15962	2	-5.4414	0.07283	0.085052	0.999999	1809	1	-5.4414
LOC100757467	6	0.8715	0.93773	1	18603	2	-5.8758	0.072876	0.085093	0.999999	1810	1	-5.8758
LOC100773576	6	0.57494	0.78571	1	15290	2	-6.0493	0.072923	0.085125	0.999999	1811	1	-6.0493
Sobp	6	0.29571	0.55919	1	11251	3	-5.9305	0.07297	0.08517	0.999999	1812	1	-5.9305
Hnrnpul1	6	0.23207	0.47789	1	9923	3	-4.2283	0.073017	0.085209	0.999999	1813	1	-4.2283
Olfm2	6	0.34123	0.61379	1	12191	4	-5.9816	0.073063	0.085251	0.999999	1814	1	-5.9816
Otof	6	0.98059	0.98106	1	20322	1	-4.7563	0.073157	0.085337	0.999999	1815	1	-4.7563
Ypel5	6	0.87102	0.93748	1	18593	1	-5.9496	0.073204	0.08538	0.999999	1816	1	-5.9496
Syt17	6	0.29716	0.56093	1	11281	4	-5.6051	0.073251	0.085412	0.999999	1817	1	-5.6051
Pax8	6	0.0086667	0.039407	0.518206	1577	3	-5.5199	0.073297	0.085445	0.999999	1818	1	-5.5199
Bbs1	6	0.75378	0.88157	1	17222	1	-3.0441	0.073344	0.085483	0.999999	1819	1	-3.0441
Kctd21	6	0.63282	0.82686	1	16058	3	-4.918	0.073391	0.085515	0.999999	1820	1	-4.918
Tmc4	6	0.43974	0.68776	1	13498	3	-5.7348	0.073485	0.085593	0.999999	1821	1	-5.7348
Odf3l1	6	0.43458	0.68394	1	13424	3	-5.3564	0.073531	0.085636	0.999999	1822	1	-5.3564
Rhoq	5	0.19482	0.41917	0.983413	9093	3	-5.5951	0.073563	0.080637	0.999999	1823	1	-5.5951
Mcur1	6	0.99796	0.99797	1	21358	0	-4.9979	0.073578	0.085676	0.999999	1824	1	-4.9979
Dnase1l3	6	0.3323	0.60342	1	12010	4	-3.9678	0.073672	0.085748	0.999999	1825	1	-3.9678
Snrnp27	6	0.049908	0.16239	0.773335	4310	4	-4.2843	0.073859	0.085904	0.999999	1826	1	-4.2843
Prr14l	6	0.62974	0.82472	1	16016	3	-4.7562	0.073952	0.085989	0.999999	1827	1	-4.7562
Isyna1	6	0.063854	0.19749	0.811156	4988	2	-6.4432	0.073999	0.086036	0.999999	1828	1	-6.4432
Srr	5	0.77772	0.87878	1	17462	1	-4.0775	0.074032	0.08105	0.999999	1829	1	-4.0775
Txndc5	6	0.34548	0.61802	1	12251	3	-5.0075	0.074092	0.086117	0.999999	1830	1	-5.0075
Ntm	5	0.10705	0.2694	0.874407	6852	3	-5.9031	0.07411	0.081118	0.999999	1831	1	-5.9031
LOC103161573	6	0.059478	0.18665	0.800847	4783	4	-4.9639	0.074186	0.086198	0.999999	1832	1	-4.9639
Herc4	5	0.20504	0.43033	0.989985	9336	3	-5.8278	0.074227	0.081228	0.999999	1833	1	-5.8278
LOC100760082	6	0.262	0.5169	1	10513	3	-5.6478	0.074233	0.086243	0.999999	1834	1	-5.6478
LOC107980387	6	0.1557	0.37165	0.953463	8129	3	-5.471	0.074279	0.086282	0.999999	1835	1	-5.471
LOC100770100	5	0.9752	0.97527	1	20153	0	-4.8982	0.074306	0.081295	0.999999	1836	1	-4.8982
Nit2	6	0.2287	0.47344	1	9845	2	-5.9447	0.074373	0.086367	0.999999	1837	1	-5.9447
LOC100769844	6	0.51999	0.74634	1	14589	3	-5.7458	0.07442	0.086407	0.999999	1838	1	-5.7458
Kcnip2	6	0.55635	0.77242	1	15048	2	-4.6164	0.074466	0.086445	0.999999	1839	1	-4.6164
LOC100771247	5	0.64511	0.79983	1	16209	1	-4.6532	0.074501	0.081468	0.999999	1840	1	-4.6532
Mc5r	6	0.96807	0.97256	1	19959	1	-4.4008	0.074513	0.08648	0.999999	1841	1	-4.4008
Spop	6	0.10839	0.29932	0.893885	6907	3	-5.9026	0.074607	0.086565	0.999999	1842	1	-5.9026
LOC100750843	6	0.93825	0.96034	1	19394	1	-2.6092	0.0747	0.086649	0.999999	1843	1	-2.6092
Tff3	6	0.69473	0.85783	1	16692	2	-5.3381	0.074747	0.086697	0.999999	1844	1	-5.3381
Sdccag8	6	0.040499	0.1378	0.738093	3841	4	-4.7713	0.074793	0.086735	0.999999	1845	1	-4.7713
Prlhr	6	0.097429	0.27538	0.879057	6466	5	-5.6481	0.07484	0.086772	0.999999	1846	1	-5.6481
LOC100757248	5	0.011927	0.046504	0.540412	1944	4	-6.7061	0.074852	0.081782	0.999999	1847	1	-6.7061
Flii	6	0.36288	0.63099	1	12497	3	-4.212	0.074887	0.086813	0.999999	1848	1	-4.212
Bpifb3	6	0.83126	0.91679	1	18099	2	-5.1289	0.074934	0.086863	0.999999	1849	1	-5.1289
Wdr24	6	0.89587	0.94967	1	18940	1	-1.2847	0.07498	0.086901	0.999999	1850	1	-1.2847
Wasf1	6	0.16876	0.39069	0.967905	8443	3	-5.8169	0.075027	0.086938	0.999999	1851	1	-5.8169
Ska3	6	0.77558	0.89107	1	17441	1	-5.4427	0.075074	0.086978	0.999999	1852	1	-5.4427
Sh3rf1	5	0.1316	0.31492	0.907546	7517	3	-5.7016	0.075125	0.082032	0.999999	1853	1	-5.7016
Gal3st4	6	0.23897	0.48694	1	10080	4	-6.1439	0.075167	0.087063	0.999999	1854	1	-6.1439
LOC100755327	6	0.0085824	0.039041	0.517328	1563	5	-4.3878	0.075214	0.087103	0.999999	1855	1	-4.3878
Lin37	6	0.8723	0.93817	1	18614	2	-5.2492	0.075261	0.087144	0.999999	1856	1	-5.2492
LOC100766145	6	0.95834	0.96775	1	19749	1	-6.1064	0.075307	0.08719	0.999999	1857	1	-6.1064
Ear10	6	0.89144	0.94874	1	18909	1	-5.5185	0.075401	0.087262	0.999999	1858	1	-5.5185
Terf2ip	6	0.97459	0.97658	1	20130	1	-3.1442	0.075447	0.087305	0.999999	1859	1	-3.1442
LOC103158783	6	0.078758	0.23282	0.845935	5673	3	-5.5136	0.075494	0.087339	0.999999	1860	1	-5.5136
Ptcd3	6	0.99626	0.99631	1	21170	0	-5.9181	0.075541	0.087378	0.999999	1861	1	-5.9181
LOC103159730	5	0.99495	0.99492	1	21068	0	-2.402	0.075554	0.0824	0.999999	1862	1	-2.402
LOC100765759	6	0.31113	0.57813	1	11581	3	-4.6955	0.075634	0.087465	0.999999	1863	1	-4.6955
Rel	5	0.76796	0.87256	1	17361	1	-4.4132	0.075671	0.082512	0.999999	1864	1	-4.4132
LOC100771621	6	0.95597	0.96674	1	19701	1	-5.641	0.075681	0.087506	0.999999	1865	1	-5.641
Fmn1	6	0.67556	0.85052	1	16535	1	-3.3777	0.075727	0.087543	0.999999	1866	1	-3.3777
Cdh23	6	0.075969	0.22636	0.841284	5545	3	-5.0782	0.075774	0.087584	0.999999	1867	1	-5.0782
Cks2	6	0.99814	0.99815	1	21383	0	-5.1822	0.076008	0.08778	0.999999	1868	1	-5.1822
CTRLX06142	1	0.92396	0.92426	1	19226	0	-2.4868	0.076045	0.076015	0.999999	1869	0	-2.4868
Ramp1	6	0.065419	0.20123	0.81263	5078	5	-6.0964	0.076054	0.087816	0.999999	1870	1	-6.0964
Trappc9	6	0.37194	0.63773	1	12620	3	-6.1129	0.076101	0.087859	0.999999	1871	1	-6.1129
LOC100767461	6	0.35424	0.62453	1	12366	2	-5.1612	0.076148	0.087899	0.999999	1872	1	-5.1612
LOC103158822	6	0.55779	0.77346	1	15058	3	-5.9096	0.076194	0.087935	0.999999	1873	1	-5.9096
Ces3	6	0.61818	0.81668	1	15876	2	-5.5154	0.076287	0.088015	0.999999	1874	1	-5.5154
Cacfd1	6	0.0013082	0.006678	0.308254	449	5	-5.6557	0.076334	0.08806	0.999999	1875	1	-5.6557
Defb123	6	0.6144	0.81396	1	15830	3	-3.4215	0.076381	0.088097	0.999999	1876	1	-3.4215
Zmiz1	6	0.15026	0.36359	0.948329	7992	2	-4.9318	0.076474	0.088164	0.999999	1877	1	-4.9318
Zbtb9	6	0.72075	0.86805	1	16914	2	-5.9185	0.076567	0.088241	0.999999	1878	1	-5.9185
Gtf2ird1	6	0.67284	0.8495	1	16504	2	-3.2525	0.076707	0.08837	0.999999	1879	1	-3.2525
Desi2	6	0.34161	0.61422	1	12200	2	-3.5034	0.076754	0.088408	0.999999	1880	1	-3.5034
Layn	6	0.25669	0.51004	1	10414	3	-0.79752	0.076801	0.088457	0.999999	1881	1	-0.79752
Thbd	6	0.43774	0.68623	1	13464	3	-4.8014	0.076894	0.088531	0.999999	1882	1	-4.8014
Mogs	6	0.14241	0.35201	0.940922	7779	3	-1.1472	0.076987	0.088605	0.999999	1883	1	-1.1472
Zc3h7b	6	0.2656	0.52149	1	10581	3	-6.2165	0.077034	0.088646	0.999999	1884	1	-6.2165
Prodh2	6	0.031786	0.11407	0.700789	3352	5	-5.6015	0.07708	0.088681	0.999999	1885	1	-5.6015
Lrrc31	5	0.28084	0.51062	1	10910	2	-6.0602	0.077153	0.083831	0.999999	1886	1	-6.0602
Wdr11	6	0.82381	0.91312	1	17996	1	-5.9473	0.077174	0.088762	0.999999	1887	1	-5.9473
LOC100766034	6	0.4659	0.70687	1	13876	3	-5.4413	0.07722	0.088799	0.999999	1888	1	-5.4413
LOC100755335	5	0.75423	0.86388	1	17226	1	-3.5615	0.077231	0.083897	0.999999	1889	1	-3.5615
Defb113	4	0.11025	0.25257	0.859606	6981	1	-4.0814	0.07726	0.080065	0.999999	1890	1	-4.0814
Zbtb38	6	0.03799	0.13103	0.727957	3697	2	-4.9089	0.077267	0.088831	0.999999	1891	1	-4.9089
Farp1	6	0.26943	0.52638	1	10668	3	-6.1541	0.077313	0.088874	0.999999	1892	1	-6.1541
Auts2	6	0.040573	0.138	0.738131	3846	3	-6.4231	0.077407	0.088965	0.999999	1893	1	-6.4231
Tekt5	6	0.058403	0.18398	0.795926	4735	5	-6.126	0.077453	0.089006	0.999999	1894	1	-6.126
Mea1	6	0.92826	0.95734	1	19271	1	-5.5687	0.0775	0.089051	0.999999	1895	1	-5.5687
Cxcl14	6	0.86834	0.936	1	18560	1	-3.3373	0.07764	0.089173	0.999999	1896	1	-3.3373
Slc12a3	6	0.82968	0.91598	1	18074	2	-5.9097	0.077686	0.089212	0.999999	1897	1	-5.9097
LOC103158566	6	0.33879	0.61098	1	12157	1	-5.2278	0.077733	0.089253	0.999999	1898	1	-5.2278
LOC100752606	6	0.014312	0.061998	0.584693	2191	4	-5.6735	0.077779	0.089293	0.999999	1899	1	-5.6735
Rnf6	6	0.16225	0.3813	0.961299	8294	4	-5.6614	0.077873	0.089364	0.999999	1900	1	-5.6614
Nasp	6	0.93542	0.95943	1	19350	1	-5.246	0.077919	0.089402	0.999999	1901	1	-5.246
Bud13	6	0.99502	0.99506	1	21075	0	-4.9123	0.077966	0.08944	0.999999	1902	1	-4.9123
LOC100751467	6	0.013047	0.057056	0.567293	2067	4	-5.9322	0.078012	0.089472	0.999999	1903	1	-5.9322
Lmod3	6	0.18882	0.41901	0.983413	8953	4	-4.9787	0.078106	0.089558	0.999999	1904	1	-4.9787
Sulf1	6	0.044108	0.14737	0.755057	4015	4	-5.6844	0.078199	0.089644	0.999999	1905	1	-5.6844
LOC100765388	6	0.37167	0.63753	1	12613	3	-4.3571	0.078338	0.089761	0.999999	1906	1	-4.3571
Fam196b	5	0.027147	0.097584	0.667802	3087	4	-6.4414	0.078399	0.084937	0.999999	1907	1	-6.4414
Gpa33	6	0.065674	0.20186	0.813512	5089	4	-5.7022	0.078432	0.08984	0.999999	1908	1	-5.7022
LOC100763934	6	0.56942	0.78178	1	15211	3	-4.9607	0.078478	0.089879	0.999999	1909	1	-4.9607
Ube3b	6	0.98901	0.98907	1	20707	0	-5.8779	0.078618	0.089994	0.999999	1910	1	-5.8779
Gabrd	6	0.51654	0.74388	1	14537	3	-5.4091	0.078664	0.090038	0.999999	1911	1	-5.4091
Kcns2	6	0.32977	0.60046	1	11968	3	-5.9404	0.078711	0.090074	0.999999	1912	1	-5.9404
Elf2	6	0.6811	0.85261	1	16581	2	-6.0665	0.078758	0.090116	0.999999	1913	1	-6.0665
Anks1a	6	0.11928	0.31677	0.909896	7204	4	-5.5876	0.078897	0.090229	0.999999	1914	1	-5.5876
Wdr41	6	0.46866	0.70884	1	13901	2	-6.2895	0.078944	0.090265	0.999999	1915	1	-6.2895
Kdm2b	6	0.74854	0.87936	1	17163	2	-5.0794	0.07899	0.090307	0.999999	1916	1	-5.0794
Pde6d	6	0.013593	0.059211	0.576184	2120	5	-5.9302	0.079037	0.090349	0.999999	1917	1	-5.9302
Cpped1	6	0.051399	0.1663	0.778321	4386	5	-6.0156	0.079083	0.090388	0.999999	1918	1	-6.0156
LOC107977257	6	0.43161	0.68178	1	13389	3	-5.7595	0.07913	0.090428	0.999999	1919	1	-5.7595
Fam120c	6	0.26404	0.51951	1	10553	4	-5.3117	0.079223	0.090518	0.999999	1920	1	-5.3117
Tigit	6	0.98665	0.98669	1	20584	0	-4.0942	0.079316	0.090589	0.999999	1921	1	-4.0942
LOC100769444	6	0.26523	0.52101	1	10573	4	-4.883	0.079409	0.09066	0.999999	1922	1	-4.883
Scn3a	5	0.094971	0.24604	0.856804	6363	2	-5.2278	0.07941	0.085837	0.999999	1923	1	-5.2278
LOC100774306	6	0.072033	0.21706	0.830355	5374	5	-5.5198	0.079456	0.0907	0.999999	1924	1	-5.5198
Mylk3	6	0.057568	0.18188	0.794534	4694	5	-5.8221	0.079502	0.090739	0.999999	1925	1	-5.8221
LOC100756907	4	0.44726	0.63089	1	13611	2	-6.1737	0.079541	0.082231	0.999999	1926	1	-6.1737
Ccdc36	6	0.94343	0.96203	1	19472	1	-5.2412	0.079549	0.090778	0.999999	1927	1	-5.2412
Tirap	6	0.30845	0.57486	1	11514	2	-4.9312	0.079642	0.090853	0.999999	1928	1	-4.9312
Hgh1	6	0.20836	0.44604	0.997288	9418	4	-6.1189	0.079688	0.090891	0.999999	1929	1	-6.1189
Ptchd4	6	0.53462	0.75689	1	14755	3	-4.7842	0.079735	0.090931	0.999999	1930	1	-4.7842
LOC100762472	6	0.27167	0.52915	1	10718	3	-4.4696	0.079828	0.091003	0.999999	1931	1	-4.4696
Irf5	6	0.021098	0.083447	0.635137	2706	5	-4.3162	0.079967	0.091113	0.999999	1932	1	-4.3162
LOC100766932	1	0.92003	0.92038	1	19179	0	-0.27795	0.079974	0.07999	0.999999	1933	0	-0.27795
Sh3glb1	6	0.94223	0.96164	1	19453	1	-4.7922	0.08006	0.091192	0.999999	1934	1	-4.7922
Nfxl1	6	0.18474	0.41334	0.981091	8850	2	-3.2828	0.080246	0.091353	0.999999	1935	1	-3.2828
LOC100756319	6	0.00021367	0.0011454	0.170443	145	5	-6.4853	0.080293	0.091387	0.999999	1936	1	-6.4853
Isl1	6	0.00088604	0.0046113	0.278188	352	4	-4.7632	0.080339	0.091428	0.999999	1937	1	-4.7632
LOC100766833	6	0.10686	0.29602	0.892166	6848	4	-5.877	0.080386	0.091475	0.999999	1938	1	-5.877
Myo7b	6	0.049882	0.16233	0.773305	4309	3	-5.4636	0.080432	0.091512	0.999999	1939	1	-5.4636
Myot	6	0.053799	0.17237	0.786426	4496	4	-5.4455	0.080479	0.091541	0.999999	1940	1	-5.4455
Plin1	6	0.17498	0.3996	0.973034	8604	3	-5.4509	0.080525	0.091593	0.999999	1941	1	-5.4509
Kpna1	6	0.088998	0.25645	0.864212	6113	2	-5.9161	0.080572	0.09163	0.999999	1942	1	-5.9161
Galnt11	6	0.52437	0.74947	1	14631	3	-5.2391	0.080618	0.09167	0.999999	1943	1	-5.2391
LOC107980143	6	0.83107	0.91669	1	18096	2	-5.8342	0.080665	0.091706	0.999999	1944	1	-5.8342
Clec16a	6	0.55782	0.77348	1	15060	2	-3.324	0.080711	0.091751	0.999999	1945	1	-3.324
Mitf	6	0.12597	0.32706	0.91984	7370	4	-6.4135	0.080897	0.091915	0.999999	1946	1	-6.4135
Smad7	6	0.58825	0.79535	1	15483	3	-6.4916	0.08099	0.091992	0.999999	1947	1	-6.4916
Plekhn1	6	0.35542	0.62543	1	12380	2	-5.9509	0.081083	0.092083	0.999999	1948	1	-5.9509
Psd	6	0.68176	0.85287	1	16585	2	-5.1427	0.081129	0.092133	0.999999	1949	1	-5.1427
LOC100759105	5	0.08108	0.21833	0.832243	5770	1	-6.0205	0.081197	0.087481	0.999999	1950	1	-6.0205
LOC100751656	6	0.96874	0.97293	1	19971	1	-3.5711	0.081315	0.092274	0.999999	1951	1	-3.5711
Tnf	6	0.59296	0.79872	1	15546	3	-6.4972	0.081408	0.092353	0.999999	1952	1	-6.4972
LOC100769300	6	0.61	0.81081	1	15763	2	-4.5252	0.081454	0.092395	0.999999	1953	1	-4.5252
LOC100769409	6	0.46669	0.70744	1	13886	1	-4.0394	0.081501	0.092437	0.999999	1954	1	-4.0394
LOC100754253	5	0.0077643	0.03136	0.482765	1486	3	-5.5263	0.081507	0.087758	0.999999	1955	1	-5.5263
Sri	6	0.078804	0.23294	0.845935	5679	3	-5.2669	0.081547	0.092472	0.999999	1956	1	-5.2669
Odam	6	0.40754	0.66413	1	13087	3	-4.162	0.081594	0.092512	0.999999	1957	1	-4.162
LOC100768662	4	0.99294	0.99294	1	20929	0	-4.8041	0.081663	0.084248	0.999999	1958	1	-4.8041
Ch25h	6	0.17264	0.39627	0.971085	8544	3	-5.277	0.081733	0.092632	0.999999	1959	1	-5.277
LOC100769232	6	0.99346	0.99349	1	20969	0	-5.4489	0.081826	0.092727	0.999999	1960	1	-5.4489
Sertad4	6	0.03013	0.10943	0.689905	3260	5	-5.1918	0.081872	0.092762	0.999999	1961	1	-5.1918
Atp6v1h	6	0.99998	0.99998	1	21884	0	-2.6787	0.082058	0.092935	0.999999	1962	1	-2.6787
Cwf19l2	3	0.99922	0.99922	1	21561	0	-1.347	0.082073	0.08259	0.999999	1963	1	-1.347
CTRLX05879	1	0.91789	0.91827	1	19156	0	-2.7562	0.082109	0.082089	0.999999	1964	0	-2.7562
LOC100765263	6	0.31847	0.58697	1	11736	3	-5.7952	0.082151	0.093007	0.999999	1965	1	-5.7952
LOC100768264	6	0.0197	0.07932	0.626929	2612	2	-5.9155	0.082197	0.093042	0.999999	1966	1	-5.9155
LOC103162718	6	0.18389	0.41214	0.980801	8826	3	-6.1453	0.082243	0.093088	0.999999	1967	1	-6.1453
Abhd17b	5	0.26711	0.4963	1	10616	3	-5.5869	0.082283	0.088452	0.999999	1968	1	-5.5869
CTRLX05332	1	0.91768	0.91805	1	19153	0	-0.31163	0.082317	0.082279	0.999999	1969	0	-0.31163
Mab21l2	6	0.28436	0.54502	1	11000	3	-5.8006	0.082429	0.093238	0.999999	1970	1	-5.8006
Kif2a	6	0.93281	0.95864	1	19317	1	-5.3001	0.082475	0.093279	0.999999	1971	1	-5.3001
Spg11	6	0.42886	0.6798	1	13358	2	-3.8908	0.082661	0.093438	0.999999	1972	1	-3.8908
Tsn	6	0.91566	0.95411	1	19137	1	-5.7362	0.082707	0.093484	0.999999	1973	1	-5.7362
Apoa1	6	0.28577	0.5468	1	11027	3	-5.2839	0.082754	0.09353	0.999999	1974	1	-5.2839
Mcf2	5	0.16431	0.37259	0.953933	8345	4	-5.7205	0.082787	0.088925	0.999999	1975	1	-5.7205
Lsamp	6	0.090837	0.2606	0.86623	6202	5	-5.5176	0.0828	0.093564	0.999999	1976	1	-5.5176
LOC100757422	6	0.042326	0.14264	0.746958	3932	2	-5.6604	0.082847	0.093604	0.999999	1977	1	-5.6604
LOC107977268	6	0.842	0.92213	1	18229	2	-5.6528	0.082893	0.093651	0.999999	1978	1	-5.6528
Rgl2	6	0.87374	0.93897	1	18635	2	-5.2804	0.082986	0.093737	0.999999	1979	1	-5.2804
Parvg	6	0.013067	0.057138	0.567293	2072	5	-5.7688	0.083032	0.093777	0.999999	1980	1	-5.7688
Slc46a3	6	0.31851	0.58702	1	11739	4	-5.2111	0.083078	0.093812	0.999999	1981	1	-5.2111
LOC100772342	6	0.077204	0.22924	0.843997	5601	3	-5.2553	0.083125	0.093855	0.999999	1982	1	-5.2553
Igfn1	6	0.053284	0.17105	0.785279	4470	5	-5.9986	0.083171	0.093896	0.999999	1983	1	-5.9986
Nod1	6	0.10614	0.29448	0.890875	6820	4	-5.92	0.083218	0.093932	0.999999	1984	1	-5.92
Il31	6	0.38888	0.65042	1	12821	3	-5.9687	0.083264	0.09397	0.999999	1985	1	-5.9687
Itih4	6	0.31372	0.5812	1	11642	3	-5.4673	0.08331	0.094013	0.999999	1986	1	-5.4673
LOC100772034	6	0.25084	0.50236	1	10305	2	-6.287	0.083357	0.094051	0.999999	1987	1	-6.287
Ryr3	6	0.24071	0.4892	1	10111	3	-5.8012	0.083403	0.094088	0.999999	1988	1	-5.8012
Grem1	6	0.66109	0.84508	1	16393	2	-5.9374	0.083449	0.094127	0.999999	1989	1	-5.9374
Enam	6	0.13889	0.34673	0.935958	7702	4	-5.5981	0.083496	0.094159	0.999999	1990	1	-5.5981
Slc10a3	6	0.60373	0.8064	1	15694	2	-5.3876	0.083542	0.0942	0.999999	1991	1	-5.3876
Gjb3	6	0.32414	0.59375	1	11849	4	-5.8576	0.083588	0.094244	0.999999	1992	1	-5.8576
Nudt13	6	0.35532	0.62535	1	12377	3	-5.224	0.083635	0.094276	0.999999	1993	1	-5.224
LOC100765053	5	0.15532	0.35714	0.944044	8117	3	-2.4788	0.083678	0.089742	0.999999	1994	1	-2.4788
LOC100752760	6	0.21099	0.44962	0.998979	9487	3	-3.2916	0.083681	0.094325	0.999999	1995	1	-3.2916
LOC100763909	6	0.097573	0.2757	0.879276	6473	5	-5.9119	0.083727	0.094363	0.999999	1996	1	-5.9119
Amh	6	0.014889	0.06423	0.591264	2248	4	-5.5675	0.083774	0.094409	0.999999	1997	1	-5.5675
Lrrc10	6	0.1838	0.41199	0.980549	8824	3	-5.1362	0.083866	0.094501	0.999999	1998	1	-5.1362
LOC100764302	5	0.67226	0.81525	1	16499	2	-3.2787	0.083872	0.089904	0.999999	1999	1	-3.2787
[truncated: 19,909 more rows]

## Sheet: ATF6 Repressors Gene List
id	num	neg|score	neg|p-value	neg|fdr	neg|rank	neg|goodsgrna	neg|lfc	pos|score	pos|p-value	pos|fdr	pos|rank	pos|goodsgrna	pos|lfc
Setdb1	6	1	1	1	21908	0	8.0094	8.96e-23	2.26e-07	0.000215	1	6	8.0094
Atf7ip	6	1	1	1	21904	0	7.9593	1.51e-19	2.26e-07	0.000215	2	6	7.9593
Calr	6	0.53008	0.75342	1	14558	1	7.1706	2.88e-19	2.26e-07	0.000215	3	5	7.1706
Dpm3	6	1	1	1	21909	0	6.3681	2.73e-18	2.26e-07	0.000215	4	6	6.3681
Dpm2	6	1	1	1	21907	0	5.8686	9.95e-17	2.26e-07	0.000215	5	6	5.8686
Ube2g2	6	1	1	1	21906	0	6.4431	8.7e-16	2.26e-07	0.000215	6	6	6.4431
Sel1l	5	1	1	1	21905	0	7.1973	1.17e-15	2.26e-07	0.000215	7	5	7.1973
Syvn1	6	1	1	1	21901	0	7.1845	4.63e-15	2.26e-07	0.000215	8	6	7.1845
Dpm1	6	1	1	1	21903	0	5.353	1.18e-13	2.26e-07	0.000215	9	6	5.353
Ganab	6	0.96777	0.97232	1	19772	1	7.1533	8.89e-13	2.26e-07	0.000215	10	5	7.1533
Mpdu1	6	1	1	1	21902	0	3.9373	2.55e-12	2.26e-07	0.000215	11	6	3.9373
Alg3	6	0.88492	0.94523	1	18653	1	4.8889	2.61e-12	2.26e-07	0.000215	12	5	4.8889
Mogs	6	0.9919	0.99184	1	20748	0	6.8356	3.29e-12	2.26e-07	0.000215	13	5	6.8356
Alg12	6	1	1	1	21900	0	3.9908	1.13e-11	2.26e-07	0.000215	14	6	3.9908
Derl2	6	1	1	1	21898	0	4.4613	3.9e-11	2.26e-07	0.000215	15	6	4.4613
Faf2	5	1	1	1	21899	0	5.7658	5e-11	2.26e-07	0.000215	16	5	5.7658
Nfe2l1	6	1	1	1	21897	0	2.0872	1.39e-10	2.26e-07	0.000215	17	6	2.0872
Ccdc134	6	1	1	1	21896	0	3.1714	1.91e-10	2.26e-07	0.000215	18	6	3.1714
Pdia6	6	0.99937	0.99934	1	21532	0	5.1351	3.17e-09	2.26e-07	0.000215	19	4	5.1351
Tmed10	5	1	1	1	21895	0	3.137	1.19e-08	2.26e-07	0.000215	20	5	3.137
Alg9	6	0.99999	0.99999	1	21870	0	2.202	1.83e-08	2.26e-07	0.000215	21	5	2.202
Uggt1	6	0.99999	0.99999	1	21868	0	4.2367	2.89e-08	2.26e-07	0.000215	22	5	4.2367
Gphr	6	0.99997	0.99997	1	21838	0	1.1021	7.64e-08	2.26e-07	0.000215	23	5	1.1021
Aup1	6	0.79467	0.89951	1	17485	1	3.1445	2.05e-07	6.78e-07	0.000619	24	4	3.1445
Sox15	6	0.887	0.94639	1	18687	1	1.3506	1.18e-06	4.29e-06	0.003762	25	4	1.3506
Arf4	5	0.98638	0.98639	1	20431	0	3.4361	2.31e-06	8.81e-06	0.007426	26	3	3.4361
Tmed2	6	0.99998	0.99998	1	21851	0	1.1397	6.33e-06	2.96e-05	0.024019	27	4	1.1397
Hsp90b1	6	0.99998	0.99998	1	21856	0	0.89024	7.53e-06	3.46e-05	0.027051	28	4	0.89024
LOC103164454	6	0.44545	0.6918	1	13452	3	-1.1387	1.92e-05	7.12e-05	0.053773	29	3	-1.1387
Ngly1	6	0.12741	0.32943	0.933371	7332	2	0.31174	4.07e-05	0.00013128	0.095875	30	3	0.31174
LOC100752128	5	0.45814	0.68497	1	13608	1	1.0248	9.52e-05	0.00027047	0.186108	31	3	1.0248
Hnrnpk	5	0.99967	0.99968	1	21638	0	0.82977	0.00014385	0.00041915	0.275626	32	3	0.82977
Prpf3	5	0.99602	0.99598	1	21049	0	0.54402	0.00016614	0.00049417	0.302668	33	3	0.54402
Tnfrsf21	6	0.94067	0.961	1	19251	1	-2.3406	0.00016728	0.00049733	0.302668	34	3	-2.3406
Tlx1	6	0.91621	0.95414	1	18954	1	-2.6176	0.00019205	0.00056105	0.332218	35	3	-2.6176
Sln	6	0.071974	0.21724	0.830361	5410	3	-5.9246	0.00020465	0.0005972	0.34432	36	2	-5.9246
CTRLX04583	1	0.99973	0.99975	1	21663	0	7.0611	0.00026959	0.00027183	0.186108	37	1	7.0611
Mon2	6	0.99483	0.99479	1	20943	0	-0.77642	0.00027352	0.0007974	0.426105	38	3	-0.77642
Lrrc45	6	0.92523	0.95644	1	19056	1	-4.471	0.00030124	0.00087197	0.454856	39	2	-4.471
LOC100762490	6	0.021954	0.085929	0.615527	2891	4	-5.4449	0.00033403	0.00096823	0.493323	40	2	-5.4449
LOC100760187	6	0.083076	0.24317	0.855524	5871	3	-5.3459	0.00037337	0.0010785	0.537016	41	2	-5.3459
Prkcsh	6	0.99596	0.99595	1	21045	0	-0.27906	0.00041272	0.0011856	0.577228	42	3	-0.27906
CTRLX01200	1	0.99958	0.99961	1	21607	0	6.5098	0.0004189	0.00042774	0.275626	43	1	6.5098
Aplf	6	0.99808	0.99806	1	21285	0	-0.57221	0.00045725	0.0013049	0.621502	44	3	-0.57221
Mitd1	6	0.28362	0.54416	1	10939	4	-4.919	0.00048604	0.0013759	0.641352	45	2	-4.919
Fgl2	6	0.15827	0.37547	0.969143	8096	3	-4.5496	0.00052877	0.0014766	0.660234	46	2	-4.5496
LOC103164428	6	0.033323	0.11851	0.685257	3578	4	-4.0814	0.00060859	0.001619	0.702494	47	2	-4.0814
Iffo1	6	0.52676	0.75104	1	14512	3	-2.8623	0.00063855	0.0016673	0.702494	48	2	-2.8623
CTRLX05100	1	0.99934	0.99938	1	21527	0	6.3648	0.00065946	0.00066996	0.376365	49	1	6.3648
CTRLX12442	1	0.99927	0.99931	1	21507	0	6.4366	0.00072582	0.00072781	0.398639	50	1	6.4366
Lrrc75a	6	0.030634	0.11093	0.671346	3418	4	-3.7041	0.00072925	0.0018384	0.759948	51	2	-3.7041
LOC100764148	5	0.48904	0.71345	1	14003	2	-5.7302	0.00073078	0.0016628	0.702494	52	2	-5.7302
Gpr176	6	0.5254	0.75003	1	14491	3	-4.0769	0.00076718	0.0019055	0.773102	53	2	-4.0769
Foxf2	6	0.129	0.33184	0.934053	7387	4	-3.0752	0.00082584	0.0020248	0.792168	54	2	-3.0752
Mri1	6	0.97109	0.9742	1	19853	1	-6.083	0.00087067	0.0021129	0.801041	55	1	-6.083
Nudt7	6	0.97643	0.97764	1	20014	1	-4.8307	0.0009204	0.002211	0.821027	56	1	-4.8307
LOC100764446	6	0.16882	0.39072	0.978594	8351	3	-5.7337	0.00097014	0.0023032	0.825758	57	1	-5.7337
LOC100765594	5	0.38149	0.61192	1	12641	2	-1.2103	0.00098655	0.0021206	0.801041	58	2	-1.2103
Zfp36l1	6	0.60074	0.8042	1	15476	2	-4.3476	0.0010199	0.0023886	0.825758	59	1	-4.3476
LOC103163901	6	0.75925	0.88389	1	17108	1	-3.2365	0.0010286	0.0024051	0.825758	60	2	-3.2365
LOC103162295	6	0.68721	0.85482	1	16453	2	-4.4327	0.0010387	0.0024288	0.825758	61	2	-4.4327
Nploc4	6	0.99994	0.99994	1	21807	0	-3.5888	0.001059	0.002465	0.825758	62	2	-3.5888
Wdr35	6	0.29642	0.56005	1	11217	4	-5.7486	0.0010696	0.0024876	0.825758	63	1	-5.7486
LOC100770645	6	0.93524	0.95934	1	19179	1	-5.1223	0.0011193	0.002573	0.836561	64	1	-5.1223
Cfap69	6	0.30561	0.57126	1	11402	3	-4.0971	0.0011317	0.0025965	0.836561	65	2	-4.0971
Asb10	6	0.24916	0.5003	1	10201	4	-2.6105	0.0012177	0.002751	0.848905	66	2	-2.6105
Armcx2	6	0.082772	0.24248	0.855182	5860	3	-1.9696	0.0012397	0.0027912	0.849354	67	2	-1.9696
LOC100750903	6	0.40944	0.66527	1	12970	2	-5.5153	0.0013364	0.0029734	0.88151	68	2	-5.5153
Adamts13	6	0.39529	0.65482	1	12793	3	-4.2281	0.0013942	0.0030732	0.88151	69	2	-4.2281
CTRLX11314	1	0.99859	0.99862	1	21363	0	5.4843	0.0014143	0.0014075	0.64243	70	1	5.4843
Slc6a12	6	0.01384	0.060143	0.545397	2294	4	-3.3248	0.0014652	0.0032075	0.882094	71	2	-3.3248
LOC103161777	6	0.20232	0.43782	1	9133	3	-6.0792	0.0014673	0.0032097	0.882094	72	1	-6.0792
Tgm2	5	0.055366	0.16451	0.762375	4656	4	-5.8377	0.0014715	0.0030452	0.88151	73	1	-5.8377
Vmo1	6	0.64324	0.83414	1	16045	3	-6.1617	0.0014748	0.0032269	0.882094	74	2	-6.1617
Ccdc112	6	0.88028	0.94261	1	18574	2	-2.001	0.0014964	0.003263	0.882094	75	2	-2.001
LOC100758507	5	0.74079	0.8556	1	16920	2	-5.8965	0.0015011	0.0030981	0.88151	76	2	-5.8965
LOC100752747	6	0.76102	0.88469	1	17122	2	-4.6361	0.001517	0.0033015	0.882094	77	1	-4.6361
Slc16a13	6	0.0067637	0.031347	0.442139	1490	5	-5.335	0.0015668	0.0034059	0.899022	78	1	-5.335
LOC103164384	6	0.047484	0.15638	0.753872	4271	2	-5.4773	0.0016883	0.0036571	0.938625	79	2	-5.4773
Palm3	6	0.32514	0.5947	1	11791	3	-6.2065	0.0017159	0.0037091	0.938625	80	1	-6.2065
Ankrd13a	5	0.030091	0.10674	0.662882	3392	4	-4.5741	0.00172	0.0035202	0.91814	81	1	-4.5741
Igsf22	6	0.33229	0.60315	1	11935	2	-3.851	0.0017296	0.0037317	0.938625	82	2	-3.851
LOC100766939	6	0.63345	0.82729	1	15915	1	-1.9186	0.0017504	0.0037701	0.938625	83	2	-1.9186
Cdc5l	6	0.99222	0.99218	1	20763	0	-4.5526	0.0018189	0.0039021	0.95099	84	2	-4.5526
Gpc2	6	0.49701	0.72938	1	14112	3	-3.5423	0.0018649	0.0039911	0.951302	85	1	-3.5423
Sla2	6	0.055749	0.17743	0.780362	4674	3	-5.1866	0.0018671	0.0039947	0.951302	86	2	-5.1866
Cenpp	5	0.60979	0.78051	1	15588	1	-4.5732	0.0019271	0.0039066	0.95099	87	1	-4.5732
Ndel1	6	0.23358	0.47997	1	9826	3	-5.0217	0.0019643	0.0041967	0.969684	88	1	-5.0217
Slc19a3	6	0.026553	0.099304	0.64809	3180	4	-6.0645	0.002014	0.0042871	0.969684	89	1	-6.0645
CTRLX00131	1	0.99797	0.99798	1	21266	0	5.5076	0.0020282	0.0020117	0.792168	90	1	5.5076
Skap2	6	0.15904	0.37658	0.969725	8117	4	-6.0146	0.0021057	0.0044493	0.969684	91	2	-6.0146
LOC100772624	6	0.16772	0.38912	0.977718	8323	3	-5.7622	0.0021134	0.0044615	0.969684	92	1	-5.7622
Fbxl20	6	0.99986	0.99986	1	21740	0	-2.1812	0.0021458	0.0045261	0.969684	93	2	-2.1812
Sertm1	6	0.387	0.64866	1	12695	2	-4.4363	0.0021516	0.0045356	0.969684	94	2	-4.4363
Iqcf6	6	0.0033796	0.016318	0.355516	965	5	-3.0979	0.0021631	0.0045569	0.969684	95	1	-3.0979
Tmbim4	6	0.91612	0.95412	1	18953	1	-4.1319	0.0021834	0.0045962	0.969684	96	2	-4.1319
LOC107977149	6	0.92446	0.95626	1	19045	1	-3.5621	0.0021892	0.0046066	0.969684	97	2	-3.5621
Fos	6	0.52067	0.74661	1	14419	3	-5.6787	0.0022009	0.004626	0.969684	98	2	-5.6787
LOC100769429	5	0.4929	0.71702	1	14051	2	-5.9634	0.0022076	0.0044362	0.969684	99	2	-5.9634
Brca1	6	0.99524	0.99521	1	20976	0	-5.7835	0.0022128	0.0046473	0.969684	100	1	-5.7835
LOC100754485	5	0.99958	0.99958	1	21610	0	-4.3082	0.002217	0.0044547	0.969684	101	1	-4.3082
Vav2	6	0.97269	0.97515	1	19906	1	-1.7405	0.0022624	0.0047395	0.979591	102	2	-1.7405
LOC100766962	6	0.64852	0.83787	1	16113	2	-4.8774	0.002316	0.0048325	0.979671	103	2	-4.8774
CTRLX14398	1	0.99763	0.99765	1	21213	0	5.3157	0.0023683	0.0023579	0.825758	104	1	5.3157
Ccdc105	6	0.73968	0.87571	1	16912	2	-4.8168	0.0023701	0.0049252	0.979671	105	2	-4.8168
Rad18	6	0.28805	0.54975	1	11023	3	-2.3887	0.0024096	0.0049993	0.979671	106	2	-2.3887
Cbx6	6	0.050968	0.16532	0.763028	4458	2	-6.0993	0.0024114	0.005002	0.979671	107	1	-6.0993
LOC100753678	6	0.55874	0.77406	1	14951	2	-4.5135	0.0024611	0.0051019	0.979671	108	1	-4.5135
Rhoj	6	0.03461	0.12207	0.693954	3637	4	-6.8822	0.0024802	0.0051353	0.979671	109	2	-6.8822
Atxn7l2	6	0.81944	0.91108	1	17761	2	-4.703	0.0025111	0.0051954	0.979671	110	2	-4.703
Amer1	6	0.033443	0.11885	0.685523	3581	4	-3.923	0.0025205	0.0052203	0.979671	111	2	-3.923
Arl6ip5	6	0.24196	0.49094	1	10023	3	-2.6267	0.0025486	0.0052673	0.979671	112	2	-2.6267
LOC100764539	6	0.38045	0.64377	1	12621	2	-2.6021	0.0025548	0.0052799	0.979671	113	2	-2.6021
Scube3	6	0.18651	0.41586	0.994798	8762	4	-5.2877	0.0025605	0.0052863	0.979671	114	1	-5.2877
Cacng4	6	0.099103	0.2794	0.885373	6525	3	-3.9019	0.0026147	0.0053916	0.979671	115	2	-3.9019
Pdcd7	6	0.96457	0.97066	1	19696	1	-3.8831	0.0026306	0.0054255	0.979671	116	2	-3.8831
Lcp2	6	0.0070714	0.032632	0.449131	1525	4	-3.4884	0.0026433	0.0054494	0.979671	117	2	-3.4884
Plin2	6	0.33059	0.60112	1	11899	4	-4.4336	0.0026465	0.0054553	0.979671	118	2	-4.4336
CTRLX11108	1	0.99729	0.99731	1	21173	0	5.0441	0.0027084	0.002686	0.848905	119	1	5.0441
Spaca1	6	0.51805	0.74469	1	14384	1	-2.6166	0.0027094	0.0055823	0.987624	120	1	-2.6166
Pard6a	6	0.82925	0.91585	1	17871	2	-5.6379	0.0027591	0.0056659	0.987624	121	1	-5.6379
CTRLX04698	1	0.99723	0.99725	1	21163	0	4.7573	0.0027747	0.0027483	0.848905	122	1	4.7573
Dnajc1	6	0.12041	0.31873	0.924166	7153	3	-6.2855	0.0028087	0.0057531	0.987624	123	1	-6.2855
Edem3	6	0.90569	0.95166	1	18863	1	-3.4596	0.0028443	0.0058127	0.987624	124	2	-3.4596
Glod4	6	0.56527	0.77874	1	15043	1	-4.5781	0.0028576	0.0058313	0.987624	125	2	-4.5781
Dusp2	6	0.14853	0.36121	0.958427	7858	3	-6.1075	0.0029174	0.0059361	0.987624	126	2	-6.1075
Wbp1	6	0.836	0.91924	1	17946	2	-4.6511	0.0029241	0.0059443	0.987624	127	2	-4.6511
Ttc29	6	0.055868	0.17773	0.780362	4683	5	-5.9554	0.0030073	0.006092	0.987624	128	1	-5.9554
Ebf4	6	0.98003	0.98037	1	20146	1	-5.1813	0.0030456	0.0061693	0.987624	129	2	-5.1813
Spen	6	0.40572	0.66251	1	12926	1	-2.4992	0.003057	0.0061905	0.987624	130	1	-2.4992
Rnf224	6	0.42849	0.67935	1	13241	3	-5.0165	0.0030867	0.0062507	0.987624	131	2	-5.0165
Trh	6	0.026571	0.099355	0.64809	3181	5	-3.7752	0.0031066	0.0062882	0.987624	132	1	-3.7752
Lyn	6	0.98673	0.98666	1	20452	0	-4.8814	0.0031142	0.0063026	0.987624	133	2	-4.8814
CTRLX08171	1	0.99687	0.99692	1	21121	0	4.3868	0.0031314	0.0030954	0.88151	134	1	4.3868
LOC100774037	6	0.25622	0.50952	1	10362	3	-6.4807	0.0031563	0.0063722	0.987624	135	1	-6.4807
LOC100767190	5	0.86634	0.91624	1	18364	1	-4.5348	0.0031689	0.0062	0.987624	136	1	-4.5348
Pafah1b3	6	0.12354	0.32351	0.928908	7230	4	-5.4757	0.0032059	0.006459	0.987624	137	1	-5.4757
Asb8	6	0.13339	0.33862	0.938259	7507	3	-5.5822	0.0032556	0.0065412	0.987624	138	1	-5.5822
LOC100764431	6	0.16145	0.38012	0.97228	8175	4	-5.5518	0.0032641	0.0065543	0.987624	139	2	-5.5518
Eif4e1b	6	0.42478	0.67669	1	13190	2	-5.7659	0.0033052	0.0066289	0.987624	140	1	-5.7659
Pla2g12b	6	0.21265	0.45209	1	9380	3	-4.4935	0.0033243	0.0066664	0.987624	141	2	-4.4935
LOC100755444	6	0.74597	0.87829	1	16973	2	-4.4466	0.0033548	0.0067256	0.987624	142	1	-4.4466
Cntrl	6	0.018846	0.076716	0.591974	2690	3	-2.6246	0.0033599	0.0067365	0.987624	143	2	-2.6246
LOC100759356	5	0.11509	0.28465	0.890656	7023	3	-5.9925	0.0033757	0.00659	0.987624	144	1	-5.9925
Herc1	6	0.74714	0.87878	1	16986	2	-4.0546	0.0034541	0.0069091	0.994321	145	1	-4.0546
Rasgef1c	6	0.60224	0.80527	1	15493	3	-0.95177	0.0034753	0.0069552	0.994321	146	2	-0.95177
Ephb4	6	0.26259	0.51768	1	10520	2	-1.252	0.0035037	0.0070053	0.994321	147	1	-1.252
Focad	5	0.72106	0.84372	1	16736	2	-3.5222	0.0035411	0.0068924	0.994321	148	1	-3.5222
LOC100751114	6	0.23923	0.4873	1	9964	2	-1.9071	0.0035533	0.0071003	0.994321	149	1	-1.9071
Szt2	6	0.17149	0.39455	0.981286	8410	4	-5.938	0.003603	0.0071902	0.994321	150	1	-5.938
Hrh3	6	0.22549	0.46923	1	9639	3	-2.5974	0.003622	0.0072236	0.994321	151	2	-2.5974
Fam92a1	5	0.52071	0.73395	1	14420	1	-2.6395	0.0036372	0.0070664	0.994321	152	2	-2.6395
LOC103159402	6	0.090384	0.25986	0.872037	6146	5	-6.7089	0.0036526	0.0072783	0.994321	153	1	-6.7089
Gck	6	0.60995	0.81074	1	15590	3	-3.7204	0.0037227	0.0074184	0.994321	154	2	-3.7204
Ankrd10	6	0.039033	0.13413	0.718107	3855	5	-5.518	0.0037518	0.0074649	0.994321	155	1	-5.518
Apcs	6	0.99815	0.99812	1	21293	0	-0.3351	0.0037944	0.0075517	0.994321	156	2	-0.3351
LOC100763769	5	0.9956	0.99556	1	21012	0	-3.5679	0.00385	0.0074604	0.994321	157	2	-3.5679
Prr3	6	0.12323	0.32306	0.928908	7211	4	-5.4401	0.003851	0.0076566	0.994321	158	1	-5.4401
Spdl1	5	0.99903	0.99905	1	21455	0	-4.221	0.003872	0.0075065	0.994321	159	1	-4.221
Ect2	6	0.96794	0.97242	1	19775	1	-6.2649	0.0039006	0.0077478	0.994321	160	1	-6.2649
Ptch2	6	0.1318	0.33619	0.936286	7470	3	-6.1303	0.0039203	0.0077849	0.994321	161	2	-6.1303
Nagk	6	0.95172	0.96496	1	19425	1	-1.2641	0.0039999	0.0079259	0.994321	162	2	-1.2641
LOC100759749	5	0.017172	0.064904	0.559396	2567	4	-5.8023	0.0040373	0.0078215	0.994321	163	1	-5.8023
Myct1	6	0.077723	0.2308	0.84373	5656	4	-5.0166	0.0041032	0.0081049	0.994321	164	2	-5.0166
Sbno2	6	0.028458	0.10483	0.659594	3296	4	-5.89	0.0041229	0.0081442	0.994321	165	2	-5.89
Cd164	6	0.9901	0.99005	1	20657	0	-3.8995	0.0041743	0.0082409	0.994321	166	2	-3.8995
Gemin2	6	0.87807	0.94137	1	18545	1	-5.277	0.0041983	0.0082788	0.994321	167	1	-5.277
Abcd1	6	0.012958	0.056718	0.538054	2196	4	-5.6984	0.0042259	0.0083218	0.994321	168	2	-5.6984
Lat2	6	0.67802	0.8514	1	16375	1	-4.4923	0.0042459	0.0083638	0.994321	169	2	-4.4923
Pde10a	6	0.049241	0.16093	0.758952	4366	3	-6.0251	0.0042539	0.0083801	0.994321	170	2	-6.0251
Trafd1	6	0.14188	0.35136	0.948914	7706	2	-5.5402	0.004298	0.0084673	0.994321	171	2	-5.5402
Chrnb2	6	0.65592	0.84302	1	16195	3	-3.1476	0.0043869	0.0086399	0.994321	172	2	-3.1476
Plekhm2	6	0.42118	0.67403	1	13128	3	-4.9345	0.004395	0.0086503	0.994321	173	2	-4.9345
Adgre3	6	0.89207	0.94878	1	18753	1	-3.5204	0.0044462	0.0087466	0.994321	174	1	-3.5204
LOC100769733	4	0.8997	0.90582	1	18807	1	-1.4017	0.0044516	0.0086074	0.994321	175	2	-1.4017
Angptl8	6	0.057939	0.18301	0.787376	4786	3	-4.3187	0.0044958	0.008832	0.994321	176	2	-4.3187
Dnph1	6	0.67515	0.85031	1	16352	2	-5.0824	0.0045259	0.0088876	0.994321	177	2	-5.0824
Klk11	6	0.12821	0.33063	0.933666	7359	4	-6.2451	0.0045454	0.0089192	0.994321	178	1	-6.2451
Wnt7b	6	0.55725	0.773	1	14931	3	-3.7027	0.0045548	0.0089319	0.994321	179	2	-3.7027
Cndp1	6	0.99287	0.99283	1	20805	0	-1.2416	0.004559	0.0089391	0.994321	180	2	-1.2416
Tmem229b	6	0.13109	0.3351	0.93562	7449	3	-6.0862	0.004595	0.0090082	0.994321	181	1	-6.0862
Smoc2	5	0.21294	0.43884	1	9387	2	-2.7877	0.0046419	0.0089436	0.994321	182	2	-2.7877
LOC100764471	6	0.93859	0.96033	1	19219	1	-2.2323	0.0046504	0.0091113	0.994321	183	2	-2.2323
LOC100772006	6	0.46216	0.70394	1	13651	2	-3.9166	0.0047384	0.0092807	0.994321	184	2	-3.9166
LOC103164026	6	0.18159	0.40899	0.991204	8644	2	-5.8153	0.0047437	0.0092884	0.994321	185	1	-5.8153
Mdm4	4	0.99693	0.99693	1	21128	0	-5.012	0.0047529	0.0092017	0.994321	186	1	-5.012
Khsrp	6	0.088123	0.25475	0.867065	6066	4	-5.8009	0.0047933	0.0093786	0.994321	187	1	-5.8009
Zgpat	6	0.24847	0.49941	1	10185	2	-2.6753	0.0047933	0.0093788	0.994321	188	2	-2.6753
LOC100753484	4	0.16667	0.3375	0.936987	8293	1	-5.1983	0.004819	0.0093273	0.994321	189	1	-5.1983
Adgrb2	6	0.73238	0.87273	1	16841	2	-4.329	0.0048272	0.0094452	0.994321	190	2	-4.329
Vsig2	6	0.96823	0.97259	1	19783	1	-5.7571	0.0048442	0.0094764	0.994321	191	2	-5.7571
LOC100770313	4	0.11276	0.25678	0.869256	6970	3	-5.5136	0.0048521	0.0093978	0.994321	192	1	-5.5136
Aqp4	6	0.64459	0.83513	1	16054	3	-5.4302	0.0048783	0.0095316	0.994321	193	2	-5.4302
Gp9	6	0.095574	0.27161	0.879978	6374	3	-3.0344	0.0049641	0.0096857	0.994321	194	2	-3.0344
Abhd14b	6	0.2826	0.5429	1	10908	3	-6.0755	0.0049684	0.0096938	0.994321	195	2	-6.0755
Araf	6	0.26297	0.51815	1	10530	3	-4.2715	0.0050411	0.0098176	0.994321	196	1	-4.2715
Fam171a1	6	0.49107	0.72507	1	14023	3	-5.1691	0.0050548	0.0098447	0.994321	197	2	-5.1691
Snap47	6	0.37313	0.63836	1	12529	2	-2.7103	0.0050984	0.0099256	0.994321	198	2	-2.7103
LOC100774399	6	0.64242	0.83355	1	16034	2	-4.3916	0.0051114	0.0099392	0.994321	199	2	-4.3916
LOC103163020	6	0.23669	0.48399	1	9907	4	-5.6235	0.0051402	0.0099975	0.994321	200	1	-5.6235
Mrgbp	6	0.26147	0.51626	1	10491	1	-3.2792	0.0051683	0.01005	0.994321	201	2	-3.2792
Arap3	6	0.61583	0.81494	1	15661	1	-6.2398	0.0051898	0.010092	0.994321	202	1	-6.2398
Ngrn	5	0.62712	0.78992	1	15835	1	-3.8298	0.0052948	0.010176	0.994321	203	2	-3.8298
LOC103162217	6	0.63363	0.82741	1	15917	3	-4.3237	0.0053096	0.010313	0.994321	204	2	-4.3237
Rspo3	5	0.47396	0.69961	1	13814	1	-5.2061	0.0053183	0.010219	0.994321	205	1	-5.2061
Enox2	6	0.27729	0.5363	1	10798	3	-4.6319	0.0053384	0.010364	0.994321	206	1	-4.6319
Chst12	6	0.073334	0.22045	0.834598	5465	4	-5.3427	0.005388	0.010461	0.994321	207	1	-5.3427
LOC100766243	6	0.20841	0.44624	1	9269	4	-5.9468	0.0054034	0.010487	0.994321	208	2	-5.9468
Adam19	6	0.15987	0.37779	0.970334	8142	3	-4.5082	0.0054528	0.010575	0.994321	209	2	-4.5082
Lca5l	6	0.043919	0.14712	0.739981	4098	4	-5.8833	0.0054663	0.010602	0.994321	210	2	-5.8833
CTRLX10809	1	0.99452	0.99455	1	20922	0	3.9294	0.0054789	0.005411	0.979671	211	1	3.9294
LOC100761326	6	0.24783	0.49857	1	10175	2	-6.086	0.0054871	0.010643	0.994321	212	1	-6.086
Srgap3	6	0.0061805	0.028845	0.427878	1418	2	-2.9791	0.0055366	0.010722	0.994321	213	1	-2.9791
Scara3	6	0.38349	0.64602	1	12659	2	-5.3445	0.0055431	0.010733	0.994321	214	2	-5.3445
Otud4	6	0.96396	0.97037	1	19680	1	-3.7033	0.0055613	0.010768	0.994321	215	2	-3.7033
LOC100765921	6	0.50323	0.73394	1	14186	3	-3.9142	0.0055862	0.010814	0.994321	216	1	-3.9142
Smpd3	6	0.77998	0.89296	1	17327	1	-3.5886	0.005625	0.010884	0.994321	217	2	-3.5886
Ptges3l	6	0.75275	0.88113	1	17048	2	-6.0594	0.0056357	0.010905	0.994321	218	1	-6.0594
LOC100756820	6	0.14686	0.35881	0.956467	7820	2	-3.2717	0.0056387	0.010915	0.994321	219	2	-3.2717
Tmem87b	5	0.79151	0.88772	1	17451	2	-4.089	0.0056533	0.010858	0.994321	220	2	-4.089
Ip6k3	6	0.0077144	0.035321	0.462346	1603	2	-3.3355	0.0056937	0.011021	0.994321	221	2	-3.3355
Qrich1	5	0.30759	0.53812	1	11436	1	-4.2661	0.0056985	0.010936	0.994321	222	2	-4.2661
Lrrn1	6	0.18695	0.41647	0.994798	8779	3	-4.9822	0.0057675	0.011155	0.994321	223	2	-4.9822
LOC100764703	6	0.24654	0.49693	1	10141	2	-2.5924	0.0057767	0.011173	0.994321	224	2	-2.5924
Lkaaear1	6	0.056316	0.17887	0.781913	4703	5	-6.5372	0.0057843	0.011187	0.994321	225	1	-6.5372
LOC100760636	6	0.037479	0.12998	0.711766	3771	4	-5.7666	0.0058833	0.011378	0.994321	226	1	-5.7666
LOC100773414	6	0.27149	0.52898	1	10697	4	-5.9795	0.0059537	0.011503	0.994321	227	2	-5.9795
LOC107977023	6	0.14643	0.35817	0.955812	7811	4	-5.1088	0.0060319	0.011675	0.994321	228	1	-5.1088
LOC100750729	5	0.24515	0.47313	1	10105	1	-1.7313	0.006124	0.01174	0.994321	229	2	-1.7313
Cab39	6	0.05724	0.18122	0.784658	4754	4	-6.1435	0.006131	0.011852	0.994321	230	1	-6.1435
LOC100773267	6	0.088223	0.25498	0.867189	6070	3	-3.459	0.0061809	0.01195	0.994321	231	2	-3.459
Rab7b	6	0.3946	0.65429	1	12777	3	-3.5391	0.00623	0.012042	0.994321	232	1	-3.5391
Tinagl1	6	0.75572	0.88237	1	17073	2	-4.1496	0.0062479	0.012078	0.994321	233	2	-4.1496
Mxi1	6	0.60019	0.8038	1	15466	2	-2.861	0.0062959	0.012157	0.994321	234	2	-2.861
Chd1l	6	0.61493	0.8143	1	15648	2	-4.0599	0.0063008	0.012166	0.994321	235	2	-4.0599
Slc1a7	6	0.020925	0.082902	0.604647	2830	5	-5.5495	0.006329	0.012224	0.994321	236	1	-5.5495
CTRLX10910	1	0.99365	0.99366	1	20862	0	3.0762	0.0063499	0.0063117	0.987624	237	1	3.0762
CTRLX01049	1	0.99363	0.99363	1	20859	0	3.5255	0.0063748	0.0063324	0.987624	238	1	3.5255
LOC100757474	6	0.017188	0.071737	0.577055	2569	4	-5.8308	0.0063829	0.012328	0.994321	239	2	-5.8308
CTRLX03460	1	0.99361	0.99362	1	20856	0	3.3858	0.0063914	0.0063469	0.987624	240	1	3.3858
Canx	6	0.52545	0.75007	1	14493	2	-4.2832	0.0064775	0.01252	0.994321	241	1	-4.2832
LOC107976979	6	0.16918	0.39125	0.979185	8357	3	-4.0064	0.0064949	0.012556	0.994321	242	2	-4.0064
Capn9	6	0.39333	0.65332	1	12768	3	-5.4117	0.0065046	0.012573	0.994321	243	2	-5.4117
LOC100774366	6	0.22661	0.47073	1	9660	3	-2.8882	0.0065291	0.012619	0.994321	244	2	-2.8882
Ap3d1	6	0.73729	0.87475	1	16885	2	-4.5792	0.0065438	0.012644	0.994321	245	2	-4.5792
Ppp1r12c	6	0.3887	0.64993	1	12717	3	-5.1741	0.0065765	0.012704	0.994321	246	2	-5.1741
Slc37a4	6	0.4109	0.66636	1	12993	2	-5.4347	0.006626	0.012794	0.994321	247	1	-5.4347
CTRL00267	1	0.99337	0.99335	1	20841	0	3.3965	0.0066319	0.0065887	0.987624	248	1	3.3965
LOC100757305	6	0.035618	0.12493	0.699924	3692	2	-3.3996	0.0066422	0.012825	0.994321	249	2	-3.3996
Tfap2e	6	0.25321	0.5056	1	10299	4	-4.2029	0.0066755	0.012873	0.994321	250	1	-4.2029
LOC100752097	6	0.7675	0.88751	1	17197	2	-5.7773	0.0067016	0.012918	0.994321	251	2	-5.7773
LOC100757955	5	0.9978	0.9978	1	21235	0	-5.2416	0.0067216	0.01286	0.994321	252	1	-5.2416
Ralgapa1	6	0.46874	0.70877	1	13731	2	-5.3941	0.006725	0.012962	0.994321	253	1	-5.3941
Ildr2	6	0.051983	0.16796	0.767266	4502	5	-5.2542	0.0067745	0.013044	0.994321	254	1	-5.2542
CTRLX16991	1	0.99319	0.99319	1	20828	0	3.3554	0.0068061	0.0067618	0.987624	255	1	3.3554
LOC100755925	6	0.28802	0.54973	1	11020	4	-4.5596	0.006824	0.013135	0.994321	256	1	-4.5596
LOC100754853	5	0.91263	0.93316	1	18917	1	-5.9434	0.0068454	0.01309	0.994321	257	1	-5.9434
LOC100769651	6	0.060993	0.19063	0.801941	4906	5	-5.7339	0.0068735	0.01322	0.994321	258	1	-5.7339
Fut2	6	0.87048	0.9372	1	18423	2	-1.9187	0.0069316	0.013329	0.994321	259	2	-1.9187
Ska2	6	0.79192	0.89829	1	17459	2	-3.0466	0.0069724	0.013398	0.994321	260	1	-3.0466
Nipa1	5	0.55418	0.75114	1	14888	2	-2.1608	0.0069769	0.013328	0.994321	261	2	-2.1608
LOC100759689	6	0.012488	0.05484	0.533794	2140	3	-4.6232	0.0070219	0.013487	0.994321	262	1	-4.6232
Cited2	6	0.14883	0.36166	0.958675	7867	4	-3.7828	0.0070327	0.013502	0.994321	263	2	-3.7828
LOC100752412	6	1	0.99999	1	21880	0	-2.8085	0.0071549	0.013721	0.994321	264	2	-2.8085
Hapln3	6	0.64849	0.83786	1	16112	2	-4.1001	0.0071703	0.013749	0.994321	265	1	-4.1001
Rxrg	6	0.94154	0.96129	1	19267	1	-5.7804	0.0072524	0.013891	0.994321	266	2	-5.7804
Ncapg2	6	0.98222	0.98226	1	20242	1	-3.2919	0.0072782	0.013939	0.994321	267	2	-3.2919
LOC100768770	6	0.19567	0.42871	1	8982	2	-4.3062	0.0073143	0.014009	0.994321	268	2	-4.3062
Lrp8	6	0.90699	0.95195	1	18875	1	-4.2825	0.0073188	0.014019	0.994321	269	1	-4.2825
Rab3b	6	0.098086	0.27718	0.883267	6487	4	-5.139	0.0073682	0.014109	0.994321	270	1	-5.139
LOC100760289	5	0.94685	0.95138	1	19338	1	-1.8245	0.0074059	0.014082	0.994321	271	2	-1.8245
Sytl1	6	0.85525	0.9291	1	18212	2	-2.3768	0.0074388	0.014225	0.994321	272	2	-2.3768
Depdc5	6	0.76173	0.88499	1	17134	2	-3.315	0.0074671	0.01428	0.994321	273	1	-3.315
LOC100769787	6	0.99654	0.99651	1	21090	0	-5.0623	0.0075166	0.014372	0.994321	274	1	-5.0623
Sigirr	6	0.051406	0.16645	0.766048	4470	4	-5.7378	0.0075661	0.014461	0.994321	275	1	-5.7378
Stx16	6	0.42408	0.67617	1	13178	3	-4.6816	0.0075747	0.014475	0.994321	276	2	-4.6816
Kiaa1683	6	0.18603	0.41523	0.994798	8749	4	-5.1851	0.00758	0.014486	0.994321	277	2	-5.1851
Gc	6	0.64215	0.83336	1	16031	3	-5.4766	0.0076155	0.014544	0.994321	278	1	-5.4766
Jdp2	6	0.33265	0.60356	1	11942	3	-5.3372	0.007665	0.01463	0.994321	279	1	-5.3372
CTRLX18107	1	0.99233	0.99231	1	20768	0	3.1304	0.0076688	0.0076195	0.994321	280	1	3.1304
Znf804b	5	0.73417	0.85159	1	16854	2	-2.9863	0.0077029	0.01464	0.994321	281	2	-2.9863
LOC100765625	6	0.012168	0.053568	0.530814	2109	5	-5.817	0.0077144	0.014707	0.994321	282	1	-5.817
Aldh9a1	6	0.22518	0.46884	1	9632	3	-3.6523	0.0077384	0.014753	0.994321	283	2	-3.6523
Arhgap20	6	0.26686	0.52308	1	10613	4	-3.8686	0.0077639	0.014796	0.994321	284	1	-3.8686
LOC107977081	6	0.81386	0.90843	1	17708	2	-5.6279	0.0078133	0.014896	0.994321	285	1	-5.6279
Crkl	6	0.51148	0.73988	1	14299	3	-2.0024	0.0078341	0.014928	0.994321	286	2	-2.0024
Pfkl	6	0.28248	0.54275	1	10904	3	-5.3347	0.0078628	0.014978	0.994321	287	1	-5.3347
Ccdc9	6	0.12599	0.32731	0.931914	7289	4	-3.7868	0.0078929	0.015032	0.994321	288	2	-3.7868
Trim2	6	0.01923	0.07787	0.594034	2721	3	-4.1607	0.0079122	0.015069	0.994321	289	1	-4.1607
Spats1	5	0.45592	0.68289	1	13583	3	-5.9957	0.0079586	0.015108	0.994321	290	1	-5.9957
Pla2g4c	6	0.0097258	0.0438	0.494134	1861	4	-5.1745	0.0079616	0.015154	0.994321	291	1	-5.1745
Il6	5	0.94665	0.95126	1	19334	1	-3.8428	0.0079701	0.015132	0.994321	292	2	-3.8428
Tmf1	6	0.61248	0.81251	1	15623	1	-5.2579	0.0080273	0.015262	0.994321	293	2	-5.2579
Stx19	6	0.44485	0.69136	1	13444	2	-3.6618	0.0080327	0.015272	0.994321	294	2	-3.6618
Hrh2	6	0.17668	0.4019	0.986664	8537	3	-4.368	0.0081247	0.015434	0.994321	295	2	-4.368
LOC100766489	6	0.47505	0.71342	1	13826	3	-5.1491	0.0081464	0.01547	0.994321	296	2	-5.1491
Abcc9	6	0.002675	0.013126	0.330539	834	5	-5.4226	0.0081594	0.015491	0.994321	297	1	-5.4226
Lysmd2	5	0.40557	0.63538	1	12922	3	-2.3302	0.0081646	0.015511	0.994321	298	1	-2.3302
Ehf	6	0.071305	0.21568	0.829337	5369	3	-4.7303	0.0081682	0.015508	0.994321	299	2	-4.7303
Nyx	6	0.094345	0.26883	0.877108	6330	4	-6.312	0.0081954	0.015549	0.994321	300	2	-6.312
Il1a	6	0.34085	0.61312	1	12086	3	-5.6896	0.0082583	0.01566	0.994321	301	1	-5.6896
LOC100771673	6	0.25173	0.50366	1	10257	3	-4.3939	0.0082718	0.015687	0.994321	302	2	-4.3939
LOC100762819	6	0.026182	0.098238	0.646815	3158	5	-6.0104	0.0083077	0.015752	0.994321	303	1	-6.0104
LOC100770026	5	0.99294	0.99292	1	20808	0	-4.4174	0.0083294	0.015834	0.994321	304	1	-4.4174
LOC100766431	6	0.83617	0.91932	1	17952	2	-1.1166	0.0083321	0.015785	0.994321	305	2	-1.1166
Kiaa0319	6	0.35236	0.62293	1	12251	3	-6.0644	0.0083571	0.015824	0.994321	306	1	-6.0644
Tnk1	6	0.3564	0.62594	1	12321	3	-4.2255	0.0083651	0.015839	0.994321	307	2	-4.2255
LOC100757095	3	0.66348	0.72814	1	16254	1	-1.5473	0.0083753	0.010476	0.994321	308	1	-1.5473
Dcx	6	0.15312	0.36796	0.963837	7974	3	-4.6179	0.0083816	0.015873	0.994321	309	2	-4.6179
Anks1b	6	0.5984	0.80254	1	15443	3	-4.3691	0.0084037	0.015915	0.994321	310	2	-4.3691
LOC100753188	6	0.63583	0.82897	1	15943	2	-3.3772	0.0084065	0.01592	0.994321	311	1	-3.3772
Akain1	6	0.7201	0.86777	1	16728	1	-3.5819	0.0084368	0.015976	0.994321	312	2	-3.5819
Krt15	6	0.023483	0.090464	0.629598	2983	3	-5.1947	0.0084644	0.016032	0.994321	313	2	-5.1947
CTRLX00686	1	0.99151	0.99148	1	20721	0	2.9276	0.00849	0.0084533	0.994321	314	1	2.9276
Ube2r2	6	0.51242	0.74058	1	14308	3	-6.1894	0.0085054	0.016103	0.994321	315	1	-6.1894
Cdc73	5	0.98788	0.98786	1	20513	0	-3.431	0.0085766	0.016084	0.994321	316	1	-3.431
Armt1	6	0.59992	0.8036	1	15463	3	-4.2494	0.0086042	0.016299	0.994321	317	1	-4.2494
LOC100772944	6	0.78598	0.89563	1	17395	1	-3.986	0.0086088	0.016308	0.994321	318	2	-3.986
LOC100762574	6	0.55963	0.77468	1	14969	3	-1.6663	0.0086478	0.016382	0.994321	319	2	-1.6663
Popdc3	6	0.010036	0.045069	0.500736	1884	2	-5.6121	0.0086536	0.016388	0.994321	320	1	-5.6121
Acads	6	0.024551	0.093558	0.635934	3049	3	-3.382	0.0086982	0.016472	0.994321	321	2	-3.382
Rasgrp1	6	0.15181	0.36603	0.96247	7938	4	-4.3819	0.008703	0.016482	0.994321	322	1	-4.3819
Ttc5	6	0.82485	0.91371	1	17827	1	-5.0196	0.0087094	0.016496	0.994321	323	2	-5.0196
Ahnak2	6	0.64153	0.83294	1	16024	3	-2.6283	0.0087206	0.016513	0.994321	324	2	-2.6283
Tmem163	5	0.7612	0.86827	1	17125	2	-2.924	0.0087413	0.01624	0.994321	325	1	-2.924
Rcn3	6	0.018993	0.077172	0.592836	2703	5	-5.8759	0.0087524	0.016562	0.994321	326	1	-5.8759
Rnf212b	6	0.23791	0.48558	1	9936	3	-5.763	0.0087768	0.016617	0.994321	327	2	-5.763
Atp13a3	6	0.99395	0.99389	1	20882	0	-4.8452	0.0087993	0.016663	0.994321	328	2	-4.8452
Grk4	5	0.99635	0.99632	1	21079	0	-4.7829	0.0088237	0.016298	0.994321	329	1	-4.7829
Taf4b	6	0.71159	0.86439	1	16663	2	-4.1073	0.0088512	0.016755	0.994321	330	1	-4.1073
Slc3a1	5	0.24375	0.47161	1	10064	2	-5.1886	0.0088649	0.016345	0.994321	331	1	-5.1886
Dnajb12	6	0.077213	0.22962	0.842952	5633	4	-4.0489	0.0089006	0.016857	0.994321	332	1	-4.0489
Stt3a	6	0.99987	0.99986	1	21746	0	-1.3072	0.0089576	0.016968	0.994321	333	2	-1.3072
Gatad2a	6	0.11106	0.30432	0.91084	6932	4	-4.5197	0.0090202	0.017089	0.994321	334	2	-4.5197
Mapt	6	0.95835	0.96776	1	19556	1	-4.1408	0.0090488	0.017139	0.994321	335	1	-4.1408
Snap29	6	0.31689	0.58488	1	11639	2	-5.3999	0.0090982	0.017243	0.994321	336	1	-5.3999
CTRLX02737	1	0.99089	0.99086	1	20695	0	2.6376	0.0091122	0.0090701	0.994321	337	1	2.6376
Arid3b	6	0.2619	0.51682	1	10501	4	-6.2004	0.0091476	0.017332	0.994321	338	1	-6.2004
Drd2	6	0.11973	0.31771	0.922896	7140	4	-5.8526	0.009197	0.017411	0.994321	339	1	-5.8526
LOC100756505	6	0.38466	0.6469	1	12672	2	-6.1526	0.0092091	0.017436	0.994321	340	2	-6.1526
Fgfr4	6	0.16149	0.38017	0.97228	8176	4	-5.0097	0.0092464	0.017503	0.994321	341	1	-5.0097
Helb	6	0.15215	0.36655	0.962674	7950	4	-4.1299	0.0092552	0.017519	0.994321	342	2	-4.1299
Il34	6	0.19098	0.4221	0.996777	8879	4	-3.7682	0.0093245	0.017641	0.994321	343	2	-3.7682
LOC107977693	6	0.88181	0.94346	1	18604	2	-2.3428	0.0093302	0.017655	0.994321	344	2	-2.3428
LOC100757183	6	0.63213	0.82637	1	15896	3	-6.0343	0.0093452	0.017687	0.994321	345	1	-6.0343
Atp6v0d2	6	0.44134	0.68875	1	13399	3	-4.8956	0.0093708	0.017738	0.994321	346	2	-4.8956
Sgf29	6	0.34908	0.62049	1	12214	2	-5.6831	0.0093766	0.017746	0.994321	347	2	-5.6831
LOC103161373	6	0.11393	0.30874	0.915558	7003	4	-4.1527	0.0093945	0.017783	0.994321	348	1	-4.1527
Ucp1	5	0.61475	0.7832	1	15645	1	-6.1503	0.0094413	0.016844	0.994321	349	1	-6.1503
P4htm	6	0.41744	0.67123	1	13069	3	-4.6367	0.0094933	0.017965	0.994321	350	1	-4.6367
Epha2	6	0.77779	0.89201	1	17300	2	-5.3659	0.0095104	0.017999	0.994321	351	2	-5.3659
Bsx	6	0.82451	0.91354	1	17822	2	-4.8349	0.0095221	0.018019	0.994321	352	2	-4.8349
Apbb2	6	0.29583	0.55935	1	11205	4	-4.6094	0.0095572	0.018068	0.994321	353	2	-4.6094
LOC100759157	6	0.20979	0.44819	1	9307	4	-4.3776	0.0095689	0.018086	0.994321	354	2	-4.3776
LOC103164099	6	0.18624	0.41552	0.994798	8752	4	-2.8062	0.0095982	0.01815	0.994321	355	2	-2.8062
Inpp4a	6	0.44507	0.69152	1	13447	2	-5.0906	0.0096334	0.018217	0.994321	356	2	-5.0906
Lcp1	6	0.781	0.89343	1	17340	2	-5.979	0.0096414	0.018231	0.994321	357	1	-5.979
LOC100774703	6	0.76003	0.88424	1	17110	2	-2.4255	0.0096804	0.018298	0.994321	358	2	-2.4255
Kif5a	6	0.0098585	0.044369	0.496863	1871	4	-5.6534	0.0096908	0.018316	0.994321	359	1	-5.6534
Paics	6	0.33848	0.61035	1	12046	3	-5.9449	0.0098389	0.018592	0.994321	360	1	-5.9449
Abcb4	6	0.072371	0.21816	0.831591	5422	3	-3.8664	0.0098883	0.018681	0.994321	361	1	-3.8664
Gnpda1	6	0.62292	0.81988	1	15772	3	-5.7136	0.0099376	0.018759	0.994321	362	1	-5.7136
Klhdc9	6	0.048918	0.1601	0.757277	4352	3	-4.7584	0.0099649	0.018802	0.994321	363	2	-4.7584
Tnfsf10	6	0.021414	0.084359	0.609531	2859	4	-3.5517	0.010025	0.01891	0.994321	364	2	-3.5517
Tex33	6	0.20865	0.44659	1	9277	4	-5.2802	0.010036	0.018926	0.994321	365	1	-5.2802
Rap1gap	6	0.080036	0.23607	0.849127	5749	3	-3.7552	0.010049	0.018946	0.994321	366	2	-3.7552
Sult4a1	6	0.096742	0.27421	0.881302	6425	5	-4.5273	0.010086	0.019011	0.994321	367	1	-4.5273
Xylt1	6	0.42979	0.68027	1	13255	3	-3.5267	0.010103	0.019045	0.994321	368	2	-3.5267
F2rl1	6	0.72716	0.87061	1	16795	2	-3.8682	0.010135	0.019094	0.994321	369	1	-3.8682
Lrrc73	6	0.29583	0.55935	1	11206	3	-4.4599	0.010234	0.019261	0.994321	370	1	-4.4599
Arfgap1	6	0.78467	0.89508	1	17379	2	-5.7792	0.010247	0.019285	0.994321	371	2	-5.7792
LOC100752545	6	0.29312	0.55598	1	11140	3	-4.6406	0.010332	0.019434	0.994321	372	2	-4.6406
Slc9a3r2	6	0.031462	0.11328	0.675007	3468	4	-4.5382	0.010332	0.019436	0.994321	373	1	-4.5382
LOC100751148	5	0.99179	0.9918	1	20739	0	-3.7898	0.010347	0.017677	0.994321	374	1	-3.7898
Adcy10	6	0.14197	0.3515	0.948986	7712	2	-5.6838	0.010431	0.019624	0.994321	375	1	-5.6838
Slc9c1	5	0.10283	0.26126	0.872966	6661	2	-3.8797	0.01047	0.017798	0.994321	376	1	-3.8797
Kirrel3	6	0.026037	0.097804	0.645418	3151	4	-5.0937	0.010478	0.019714	0.994321	377	2	-5.0937
Mycbp	6	0.13937	0.34759	0.945293	7637	4	-5.662	0.01053	0.019814	0.994321	378	1	-5.662
Pcdh8	6	0.093816	0.26765	0.875882	6306	4	-5.8219	0.010539	0.019829	0.994321	379	2	-5.8219
Stard9	5	0.0015202	0.0067301	0.276125	556	4	-5.938	0.010552	0.017879	0.994321	380	1	-5.938
Ddx59	6	0.92005	0.95512	1	19001	1	-2.5259	0.0106	0.01994	0.994321	381	2	-2.5259
Pdzk1	6	0.99316	0.9931	1	20826	0	-5.2815	0.010606	0.019949	0.994321	382	2	-5.2815
Rnf185	6	0.27857	0.53789	1	10829	2	-5.2645	0.010649	0.02002	0.994321	383	2	-5.2645
Tbx4	6	0.0060668	0.02832	0.423234	1404	5	-6.4251	0.010678	0.020062	0.994321	384	1	-6.4251
Lrg1	6	0.038897	0.13377	0.718107	3843	2	-5.5642	0.010705	0.020114	0.994321	385	2	-5.5642
Nhsl2	6	0.44495	0.69143	1	13445	3	-5.2704	0.010717	0.020137	0.994321	386	2	-5.2704
Prkcb	6	0.054992	0.17551	0.777897	4642	4	-3.6501	0.010727	0.020153	0.994321	387	1	-3.6501
Dnah6	6	0.16244	0.38156	0.973184	8193	4	-4.8683	0.010776	0.020233	0.994321	388	1	-4.8683
Amigo1	6	0.13705	0.34415	0.942604	7589	2	-4.45	0.010816	0.020303	0.994321	389	2	-4.45
Hhip	6	0.025714	0.096888	0.643251	3132	5	-6.0531	0.010826	0.020323	0.994321	390	1	-6.0531
LOC100770743	6	0.72998	0.87175	1	16818	1	-0.1231	0.010866	0.020397	0.994321	391	2	-0.1231
Colgalt2	6	0.58587	0.79362	1	15286	3	-5.1906	0.010875	0.020416	0.994321	392	1	-5.1906
Erh	4	0.60539	0.74909	1	15535	2	-3.9599	0.010888	0.015209	0.994321	393	1	-3.9599
Slc35f6	6	0.19822	0.43225	1	9034	4	-4.5769	0.010924	0.020501	0.994321	394	1	-4.5769
Aak1	6	0.097029	0.27486	0.881509	6443	2	-1.7055	0.010934	0.02052	0.994321	395	2	-1.7055
LOC100756957	6	0.14643	0.35817	0.955812	7810	4	-4.6991	0.010953	0.020549	0.994321	396	2	-4.6991
LOC103159091	6	0.56619	0.77938	1	15057	3	-4.1956	0.010974	0.020592	0.994321	397	1	-4.1956
Mt4	6	0.013444	0.058606	0.540861	2252	4	-5.0948	0.010978	0.020598	0.994321	398	2	-5.0948
Lmod1	6	0.097858	0.27664	0.882858	6477	3	-2.494	0.010984	0.02061	0.994321	399	2	-2.494
Npm2	6	0.7632	0.88564	1	17150	2	-4.7038	0.011003	0.020653	0.994321	400	2	-4.7038
Ing4	6	0.87128	0.93763	1	18443	1	-4.2307	0.011023	0.020687	0.994321	401	1	-4.2307
LOC107977558	6	0.85319	0.92805	1	18174	2	-3.851	0.011034	0.020706	0.994321	402	2	-3.851
Slc38a8	6	0.32072	0.58949	1	11710	3	-5.4808	0.011072	0.020778	0.994321	403	2	-5.4808
Pla1a	6	0.33786	0.60965	1	12036	3	-4.8052	0.011072	0.02078	0.994321	404	1	-4.8052
Hsph1	6	0.32703	0.59695	1	11824	3	-3.7745	0.011084	0.020797	0.994321	405	2	-3.7745
LOC100773130	5	0.9859	0.9859	1	20405	0	-1.7815	0.011087	0.018348	0.994321	406	1	-1.7815
Nt5c3a	4	0.77301	0.84227	1	17252	1	-5.0271	0.011119	0.015431	0.994321	407	1	-5.0271
Ccdc126	6	0.34943	0.62075	1	12220	3	-3.9466	0.011122	0.020867	0.994321	408	2	-3.9466
Cnrip1	6	0.17406	0.39816	0.984355	8473	3	-5.3309	0.011153	0.020927	0.994321	409	2	-5.3309
Bmp10	6	0.97243	0.975	1	19900	1	-2.0821	0.011166	0.020953	0.994321	410	2	-2.0821
Limk1	6	0.0024432	0.012041	0.318303	796	4	-5.8622	0.011171	0.020964	0.994321	411	1	-5.8622
Slc6a19	6	0.65631	0.84325	1	16200	2	-1.4665	0.011185	0.020987	0.994321	412	2	-1.4665
Scn8a	6	0.20303	0.4388	1	9150	4	-4.9846	0.01122	0.021051	0.994321	413	1	-4.9846
Kiaa0895l	6	0.98834	0.98829	1	20543	0	-2.7628	0.011342	0.021281	0.994321	414	2	-2.7628
Psmf1	6	0.13439	0.3401	0.939372	7527	4	-5.2915	0.011368	0.021329	0.994321	415	2	-5.2915
Fstl4	6	0.43476	0.68392	1	13335	3	-4.8821	0.011368	0.021329	0.994321	416	1	-4.8821
Emd	6	0.15134	0.36534	0.962313	7926	3	-3.5403	0.011387	0.02136	0.994321	417	2	-3.5403
Idh3g	6	0.47816	0.71566	1	13860	3	-5.6556	0.011393	0.021372	0.994321	418	2	-5.6556
LOC100762312	6	0.19309	0.42506	0.998424	8927	4	-3.0265	0.011417	0.02142	0.994321	419	1	-3.0265
LOC100757545	6	0.24287	0.49213	1	10048	3	-5.9148	0.011467	0.021493	0.994321	420	1	-5.9148
Csf2	6	0.082877	0.24271	0.855524	5863	4	-6.1886	0.011501	0.021552	0.994321	421	2	-6.1886
Wfdc9	6	0.19946	0.4339	1	9060	4	-6.2643	0.011516	0.021577	0.994321	422	1	-6.2643
Pde6d	6	0.11499	0.31038	0.918178	7019	2	-2.5753	0.011527	0.021596	0.994321	423	2	-2.5753
Gab2	6	0.54821	0.76639	1	14818	3	-5.432	0.011565	0.021671	0.994321	424	1	-5.432
LOC103164448	6	0.23143	0.47717	1	9786	4	-4.9319	0.011615	0.021752	0.994321	425	1	-4.9319
LOC100768063	6	0.075242	0.22502	0.83751	5554	3	-5.5127	0.011664	0.021826	0.994321	426	1	-5.5127
Ostc	6	0.19438	0.42689	0.999675	8956	2	-3.0789	0.011706	0.02189	0.994321	427	2	-3.0789
Klhl33	6	0.12313	0.32291	0.928908	7208	3	-4.4671	0.011751	0.021971	0.994321	428	2	-4.4671
Trim28	6	0.98817	0.98811	1	20526	0	-1.393	0.011802	0.022065	0.994321	429	2	-1.393
Iqcd	6	0.043605	0.14632	0.739299	4081	5	-5.0778	0.011812	0.022078	0.994321	430	1	-5.0778
LOC100766109	6	0.6977	0.85889	1	16545	1	-4.917	0.011815	0.022083	0.994321	431	2	-4.917
Fah	6	0.035567	0.12479	0.699843	3691	4	-5.5675	0.011861	0.022171	0.994321	432	1	-5.5675
Trpm6	6	0.19906	0.43335	1	9049	3	-5.2907	0.011945	0.022321	0.994321	433	2	-5.2907
P2rx6	6	0.46402	0.70532	1	13668	1	-4.7621	0.011951	0.022335	0.994321	434	2	-4.7621
Dnajb1	6	0.076611	0.22826	0.842	5607	5	-6.4329	0.012009	0.022443	0.994321	435	1	-6.4329
Xkr5	6	0.83444	0.91846	1	17931	1	-4.9021	0.012068	0.022551	0.994321	436	2	-4.9021
Ovch2	5	0.63533	0.79446	1	15932	2	-4.3673	0.012114	0.019239	0.994321	437	1	-4.3673
Fbxo46	6	0.71798	0.86691	1	16710	2	-3.6295	0.01212	0.022646	0.994321	438	2	-3.6295
Sec22a	6	0.38385	0.64628	1	12664	2	-5.2083	0.012157	0.022708	0.994321	439	1	-5.2083
Slc1a5	6	0.040422	0.1379	0.724849	3930	4	-5.3332	0.012159	0.022714	0.994321	440	2	-5.3332
Lck	6	0.008553	0.038846	0.477016	1705	5	-6.7551	0.012206	0.022793	0.994321	441	1	-6.7551
Gp2	6	0.24392	0.49351	1	10071	4	-5.6093	0.012225	0.022826	0.994321	442	2	-5.6093
Aplp2	6	0.93459	0.95916	1	19170	1	-3.1794	0.012238	0.022851	0.994321	443	2	-3.1794
Uimc1	6	0.68168	0.85279	1	16411	2	-4.6089	0.012255	0.022877	0.994321	444	1	-4.6089
Tomm6	6	0.71007	0.86379	1	16652	2	-3.1064	0.012284	0.022929	0.994321	445	2	-3.1064
Tesk1	6	0.071324	0.21572	0.829337	5371	5	-5.6077	0.012304	0.022963	0.994321	446	1	-5.6077
Rims4	6	0.091188	0.26169	0.873088	6182	4	-5.5054	0.012354	0.02302	0.994321	447	1	-5.5054
LOC107977556	6	0.2104	0.44901	1	9325	4	-5.2177	0.012501	0.023157	0.994321	448	1	-5.2177
Rab36	6	0.10596	0.29434	0.899765	6774	4	-4.9046	0.0126	0.023241	0.994321	449	1	-4.9046
CTRLX16456	1	0.98735	0.98737	1	20487	0	1.7719	0.012646	0.012564	0.994321	450	1	1.7719
Chfr	6	0.45261	0.69703	1	13542	3	-5.4061	0.012698	0.023324	0.994321	451	1	-5.4061
LOC100752198	5	0.50102	0.72402	1	14157	2	-3.3687	0.01273	0.019748	0.994321	452	1	-3.3687
Pdlim3	6	0.18922	0.41965	0.995756	8832	3	-6.6061	0.012748	0.023368	0.994321	453	1	-6.6061
Irx5	6	0.0044572	0.021239	0.381099	1162	5	-4.7858	0.013043	0.023634	0.994321	454	1	-4.7858
CTRLX02526	1	0.98691	0.98691	1	20457	0	1.6632	0.013094	0.013001	0.994321	455	1	1.6632
Dtd1	6	0.52419	0.74914	1	14477	2	-4.2698	0.013142	0.023717	0.994321	456	1	-4.2698
LOC100756252	6	0.063631	0.19711	0.809476	5028	3	-5.2322	0.013191	0.023761	0.994321	457	1	-5.2322
Ubqln4	6	0.25753	0.51122	1	10401	4	-5.3476	0.01324	0.023796	0.994321	458	1	-5.3476
Irak1	6	0.2896	0.55169	1	11062	3	-5.4893	0.013338	0.023879	0.994321	459	1	-5.4893
LOC103163660	6	0.33693	0.60855	1	12017	3	-6.3282	0.013388	0.023922	0.994321	460	1	-6.3282
Clic6	6	0.0028558	0.013957	0.339241	863	4	-3.2557	0.013437	0.023961	0.994321	461	1	-3.2557
Izumo3	6	0.28385	0.54447	1	10943	3	-5.2198	0.013486	0.024001	0.994321	462	1	-5.2198
LOC100769533	6	0.99821	0.99819	1	21302	0	-3.6555	0.013535	0.024044	0.994321	463	1	-3.6555
Rgn	6	0.81498	0.90897	1	17718	1	-5.7462	0.013585	0.02409	0.994321	464	1	-5.7462
LOC103163926	6	0.6086	0.80978	1	15574	2	-5.1009	0.013634	0.024134	0.994321	465	1	-5.1009
LOC100774561	5	0.96767	0.96785	1	19766	1	-4.2571	0.013674	0.020542	0.994321	466	1	-4.2571
Aftph	6	0.087155	0.25252	0.864413	6029	4	-6.4045	0.013683	0.024181	0.994321	467	1	-6.4045
Mttp	6	0.6031	0.80592	1	15502	3	-4.8149	0.013732	0.024225	0.994321	468	1	-4.8149
Ethe1	6	0.00018851	0.0010143	0.144561	151	4	-4.2699	0.013781	0.024271	0.994321	469	1	-4.2699
Pde6a	6	0.97217	0.97483	1	19891	1	-5.3342	0.013831	0.024317	0.994321	470	1	-5.3342
Elavl2	5	0.61283	0.78217	1	15626	1	-5.3355	0.013838	0.020699	0.994321	471	1	-5.3355
CTRLX11249	1	0.98616	0.98617	1	20418	0	1.8858	0.01384	0.013739	0.994321	472	1	1.8858
Spi1	6	0.068547	0.209	0.820907	5259	5	-5.5631	0.01388	0.024357	0.994321	473	1	-5.5631
Cdhr2	6	0.049346	0.16118	0.758952	4373	3	-4.2577	0.013929	0.02441	0.994321	474	1	-4.2577
LOC100757551	6	0.16974	0.39205	0.979504	8370	3	-4.5435	0.013978	0.024441	0.994321	475	1	-4.5435
Lrch4	5	0.99631	0.99627	1	21072	0	-5.5241	0.014002	0.020852	0.994321	476	1	-5.5241
LOC100758728	6	0.97287	0.97525	1	19913	1	-3.7984	0.014027	0.024481	0.994321	477	1	-3.7984
Glyctk	6	0.047095	0.15542	0.75339	4252	4	-5.7235	0.014076	0.024528	0.994321	478	1	-5.7235
Tbc1d2b	6	0.045779	0.15198	0.746114	4202	5	-5.3502	0.014175	0.024605	0.994321	479	1	-5.3502
Colca2	6	0.34744	0.61929	1	12192	1	-5.9584	0.014224	0.024645	0.994321	480	1	-5.9584
Ttyh3	6	0.98555	0.9855	1	20387	0	-6.0066	0.014273	0.024697	0.994321	481	1	-6.0066
Btn1a1	6	0.28634	0.54764	1	10994	4	-4.5164	0.014322	0.024744	0.994321	482	1	-4.5164
Fmn1	6	0.33396	0.60508	1	11962	3	-5.3987	0.014372	0.024784	0.994321	483	1	-5.3987
Wdr47	6	0.7652	0.88651	1	17168	2	-5.6796	0.014421	0.024825	0.994321	484	1	-5.6796
Pcif1	6	0.34403	0.61672	1	12152	3	-6.3995	0.01447	0.024869	0.994321	485	1	-6.3995
Phka1	6	0.12328	0.32314	0.928908	7216	4	-4.6939	0.014568	0.024951	0.994321	486	1	-4.6939
LOC100759558	6	0.78462	0.89505	1	17378	2	-4.4455	0.014617	0.024988	0.994321	487	1	-4.4455
LOC100753186	6	0.040599	0.13837	0.724892	3946	5	-6.1508	0.014667	0.025033	0.994321	488	1	-6.1508
Ddit4	6	0.054837	0.17512	0.777856	4629	5	-6.36	0.014716	0.025072	0.994321	489	1	-6.36
Lhx5	6	0.55341	0.77018	1	14881	2	-4.613	0.014765	0.025116	0.994321	490	1	-4.613
CTRLX15324	1	0.98521	0.98523	1	20370	0	1.6414	0.014786	0.014682	0.994321	491	1	1.6414
Pdzrn4	6	0.097243	0.27529	0.881519	6453	5	-5.2493	0.014814	0.025153	0.994321	492	1	-5.2493
Fam124a	6	0.078052	0.23155	0.843947	5671	5	-4.2928	0.014863	0.025194	0.994321	493	1	-4.2928
Spg11	6	0.31763	0.58577	1	11658	3	-5.0452	0.014912	0.025236	0.994321	494	1	-5.0452
Adipor2	6	0.85374	0.92833	1	18182	1	-5.4111	0.015109	0.025399	0.994321	495	1	-5.4111
Thap8	6	0.028234	0.10417	0.658639	3282	4	-5.0605	0.015158	0.02545	0.994321	496	1	-5.0605
Nudt16l1	6	0.11508	0.31052	0.918398	7021	4	-5.1781	0.015207	0.025492	0.994321	497	1	-5.1781
CTRLX14522	1	0.98474	0.98474	1	20353	0	1.5223	0.015259	0.015172	0.994321	498	1	1.5223
LOC100760528	6	0.82369	0.91314	1	17813	1	-4.5429	0.015355	0.02561	0.994321	499	1	-4.5429
LOC100758519	6	0.15151	0.3656	0.96237	7931	4	-3.6629	0.015404	0.02565	0.994321	500	1	-3.6629
LOC100774791	4	0.65948	0.79135	1	16224	2	-5.6208	0.015422	0.019424	0.994321	501	1	-5.6208
Prr12	6	0.64874	0.83805	1	16117	3	-3.7627	0.015453	0.025687	0.994321	502	1	-3.7627
LOC100762478	6	0.079661	0.23523	0.84836	5735	5	-5.7866	0.0156	0.025836	0.994321	503	1	-5.7866
Zbtb4	6	0.077433	0.23012	0.843374	5643	4	-6.2878	0.015649	0.025871	0.994321	504	1	-6.2878
Tspan17	5	0.14573	0.34033	0.939458	7790	3	-5.8199	0.015764	0.022485	0.994321	505	1	-5.8199
LOC100768278	3	0.93333	0.93351	1	19155	0	-4.4076	0.015781	0.017451	0.994321	506	1	-4.4076
Tp53inp2	6	0.85688	0.92996	1	18235	2	-4.3026	0.015846	0.026044	0.994321	507	1	-4.3026
Pde4d	6	0.83954	0.92101	1	17993	1	-5.0513	0.015895	0.026092	0.994321	508	1	-5.0513
Znf212	6	0.19926	0.43362	1	9056	4	-5.7986	0.015944	0.026138	0.994321	509	1	-5.7986
LOC100758481	6	0.1484	0.36103	0.958427	7850	4	-6.339	0.015993	0.026182	0.994321	510	1	-6.339
Atp5sl	6	0.30229	0.56726	1	11342	1	-6.7874	0.016042	0.026224	0.994321	511	1	-6.7874
Mdp1	6	0.64654	0.8365	1	16088	2	-6.3062	0.01619	0.026348	0.994321	512	1	-6.3062
Kprp	6	0.030376	0.11021	0.669066	3411	4	-5.8538	0.016239	0.026383	0.994321	513	1	-5.8538
Slc22a15	6	0.02564	0.096681	0.642536	3127	5	-4.9322	0.016337	0.026477	0.994321	514	1	-4.9322
LOC100753681	6	0.018379	0.075314	0.589095	2652	4	-5.7266	0.016435	0.026565	0.994321	515	1	-5.7266
Mark3	6	0.18872	0.41894	0.995387	8826	4	-5.9433	0.016484	0.026609	0.994321	516	1	-5.9433
Bglap	6	0.13951	0.34782	0.945293	7644	4	-5.8883	0.01673	0.026821	0.994321	517	1	-5.8883
CTRLX08852	1	0.98314	0.98318	1	20278	0	1.3456	0.01686	0.016813	0.994321	518	1	1.3456
Slc25a15	5	0.009359	0.037271	0.470525	1813	4	-5.145	0.016869	0.023495	0.994321	519	1	-5.145
Lrit2	6	0.98823	0.98817	1	20532	0	-4.934	0.016877	0.026947	0.994321	520	1	-4.934
Pqlc3	6	0.22476	0.46829	1	9626	4	-5.5093	0.016926	0.026979	0.994321	521	1	-5.5093
CTRLX05201	1	0.98302	0.98306	1	20274	0	0.87012	0.016976	0.01693	0.994321	522	1	0.87012
Fhl3	6	0.10709	0.29678	0.902387	6810	4	-6.1542	0.017024	0.027071	0.994321	523	1	-6.1542
Srsf10	5	0.64607	0.80036	1	16082	1	-5.3543	0.017033	0.023627	0.994321	524	1	-5.3543
Reep1	6	0.15716	0.37385	0.967672	8068	4	-4.843	0.017073	0.027111	0.994321	525	1	-4.843
LOC100765103	6	0.69566	0.85807	1	16535	2	-5.5229	0.017122	0.027142	0.994321	526	1	-5.5229
Gmip	6	0.64606	0.83617	1	16081	3	-3.8162	0.017171	0.027192	0.994321	527	1	-3.8162
Otud7a	6	0.018586	0.075936	0.590345	2670	4	-5.8051	0.01722	0.027239	0.994321	528	1	-5.8051
Sost	6	0.47923	0.71643	1	13878	2	-6.0591	0.017318	0.027322	0.994321	529	1	-6.0591
Bambi	6	0.058195	0.18366	0.787399	4801	4	-4.6642	0.017465	0.02746	0.994321	530	1	-4.6642
Gmfb	5	0.62516	0.78888	1	15804	2	-2.996	0.017605	0.024137	0.994321	531	1	-2.996
Catsper3	6	0.85622	0.9296	1	18226	2	-4.236	0.017613	0.027595	0.994321	532	1	-4.236
C1qtnf7	6	0.065031	0.20044	0.812415	5089	3	-4.6191	0.017662	0.027641	0.994321	533	1	-4.6191
Desi2	6	0.2771	0.53604	1	10793	1	-4.178	0.017711	0.027691	0.994321	534	1	-4.178
Xkr9	5	0.14405	0.33738	0.936987	7756	3	-2.5123	0.017728	0.024253	0.994321	535	1	-2.5123
Slc13a2	6	0.45304	0.69735	1	13546	1	-4.3693	0.01776	0.027732	0.994321	536	1	-4.3693
Chst15	6	0.56507	0.77859	1	15038	2	-5.5948	0.017858	0.027821	0.994321	537	1	-5.5948
CTRL00990	1	0.9821	0.98214	1	20238	0	1.3114	0.017897	0.017848	0.994321	538	1	1.3114
Zfp28	6	0.0226	0.087842	0.620842	2934	3	-5.9025	0.017907	0.027869	0.994321	539	1	-5.9025
LOC100759204	5	0.076313	0.20857	0.820721	5593	2	-3.7656	0.017933	0.024459	0.994321	540	1	-3.7656
Sltm	6	0.96813	0.97253	1	19781	1	-5.2265	0.017956	0.027912	0.994321	541	1	-5.2265
Tmem252	6	0.13426	0.33992	0.939372	7521	4	-2.9636	0.018005	0.027959	0.994321	542	1	-2.9636
Itgb1bp2	6	0.01614	0.068597	0.569275	2498	3	-5.3923	0.018054	0.027997	0.994321	543	1	-5.3923
Cd28	6	0.67366	0.84974	1	16342	2	-5.3748	0.018103	0.028046	0.994321	544	1	-5.3748
Pxdn	6	0.1823	0.40998	0.991963	8660	4	-5.8535	0.018152	0.028087	0.994321	545	1	-5.8535
LOC100759862	6	0.19226	0.42388	0.998315	8904	2	-3.416	0.018201	0.028126	0.994321	546	1	-3.416
Sipa1l1	6	0.11525	0.31079	0.918432	7029	4	-5.3149	0.01825	0.028171	0.994321	547	1	-5.3149
Tm2d1	5	0.7927	0.88849	1	17467	2	-5.5898	0.01826	0.02474	0.994321	548	1	-5.5898
Abcc8	6	0.07706	0.22927	0.84249	5628	4	-4.5633	0.018299	0.028212	0.994321	549	1	-4.5633
Bche	6	0.26636	0.52247	1	10604	2	-5.5078	0.018348	0.028257	0.994321	550	1	-5.5078
LOC100751702	6	0.49784	0.72997	1	14120	3	-5.7038	0.018544	0.028437	0.994321	551	1	-5.7038
Rab5b	6	0.0040027	0.019214	0.36772	1089	5	-6.2484	0.018593	0.028478	0.994321	552	1	-6.2484
Dcdc2	6	0.0078079	0.03573	0.46312	1619	5	-5.7413	0.018691	0.028556	0.994321	553	1	-5.7413
CTRLX12083	1	0.98131	0.98135	1	20200	0	1.1472	0.018693	0.018639	0.994321	554	1	1.1472
Drp2	6	0.77164	0.88933	1	17240	2	-5.4709	0.01874	0.028603	0.994321	555	1	-5.4709
Maneal	6	0.75137	0.88053	1	17035	2	-4.7121	0.018789	0.028644	0.994321	556	1	-4.7121
Pi4k2a	6	0.70325	0.86106	1	16595	2	-4.9331	0.018838	0.028689	0.994321	557	1	-4.9331
CTRLX09160	1	0.98107	0.9811	1	20192	0	0.94978	0.018925	0.018877	0.994321	558	1	0.94978
Mgarp	6	0.33152	0.60223	1	11924	3	-5.6967	0.018985	0.028829	0.994321	559	1	-5.6967
LOC103158711	6	0.66786	0.84757	1	16296	2	-5.8857	0.019034	0.028872	0.994321	560	1	-5.8857
Slc2a4	6	0.37344	0.63857	1	12532	3	-5.4807	0.019083	0.028913	0.994321	561	1	-5.4807
CTRLX13192	1	0.98083	0.98085	1	20181	0	1.0495	0.019174	0.019134	0.994321	562	1	1.0495
Pparg	6	0.78587	0.89558	1	17394	2	-4.8338	0.01923	0.029038	0.994321	563	1	-4.8338
LOC100756701	3	0.50805	0.65772	1	14253	1	-0.41433	0.019273	0.020818	0.994321	564	1	-0.41433
Smyd5	6	0.04014	0.13712	0.724849	3908	4	-4.9132	0.019279	0.029083	0.994321	565	1	-4.9132
LOC100775054	6	0.75593	0.88247	1	17076	2	-5.391	0.019328	0.029125	0.994321	566	1	-5.391
LOC100759233	6	0.0029421	0.014348	0.344231	872	5	-5.5318	0.019377	0.029166	0.994321	567	1	-5.5318
Aff2	6	0.1267	0.32839	0.932623	7312	3	-5.0002	0.019426	0.029211	0.994321	568	1	-5.0002
Elk4	6	0.47013	0.70978	1	13754	3	-4.9777	0.019475	0.029254	0.994321	569	1	-4.9777
CTRLX17918	1	0.98049	0.98051	1	20166	0	1.0774	0.019506	0.019496	0.994321	570	1	1.0774
Fbxl14	6	0.70393	0.86134	1	16597	2	-5.1764	0.019524	0.029291	0.994321	571	1	-5.1764
Wdr83os	6	0.19405	0.4264	0.999261	8951	2	-5.2545	0.019621	0.02938	0.994321	572	1	-5.2545
Npc1l1	6	0.61792	0.81638	1	15694	3	-6.4311	0.01967	0.029428	0.994321	573	1	-6.4311
Ggt6	6	0.00022315	0.0011883	0.151046	165	5	-5.8477	0.019768	0.029511	0.994321	574	1	-5.8477
Cfdp1	5	0.874	0.91866	1	18486	1	-5.9398	0.019771	0.026091	0.994321	575	1	-5.9398
Irf8	6	0.012168	0.053567	0.530814	2108	5	-4.8533	0.019817	0.029558	0.994321	576	1	-4.8533
Bcl2l10	6	0.03719	0.12919	0.709048	3764	4	-6.2025	0.019866	0.029596	0.994321	577	1	-6.2025
Smim18	6	0.41032	0.66593	1	12985	3	-5.6704	0.019915	0.029633	0.994321	578	1	-5.6704
Dzip1l	6	0.42554	0.67724	1	13200	1	-4.7609	0.019964	0.029681	0.994321	579	1	-4.7609
Znf655	6	0.90377	0.95126	1	18843	1	-3.1203	0.020013	0.029731	0.994321	580	1	-3.1203
Dennd2c	5	0.68775	0.82417	1	16461	2	-3.4758	0.020097	0.026383	0.994321	581	1	-3.4758
Tmcc2	6	0.52453	0.74937	1	14481	2	-5.9782	0.020111	0.029815	0.994321	582	1	-5.9782
Atf6b	6	0.77124	0.88916	1	17236	1	-4.0766	0.02016	0.029861	0.994321	583	1	-4.0766
LOC100750512	6	0.10503	0.29234	0.898228	6737	4	-4.7498	0.020258	0.029932	0.994321	584	1	-4.7498
R3hdm4	6	0.063342	0.19639	0.808732	5014	4	-2.8712	0.020307	0.029972	0.994321	585	1	-2.8712
Lsm12	6	0.88912	0.94762	1	18722	2	-4.8653	0.020356	0.030021	0.994321	586	1	-4.8653
LOC100774145	6	0.22457	0.46806	1	9621	3	-5.4516	0.020453	0.030099	0.994321	587	1	-5.4516
LOC100773923	4	0.98124	0.98122	1	20199	0	-3.1357	0.020463	0.024093	0.994321	588	1	-3.1357
Tmem97	6	0.36114	0.62945	1	12382	3	-4.824	0.020502	0.030139	0.994321	589	1	-4.824
Senp3	6	0.28072	0.54057	1	10867	3	-5.2463	0.020551	0.030185	0.994321	590	1	-5.2463
Pcdhgc5	6	0.16661	0.38752	0.977383	8292	3	-5.1803	0.0206	0.030227	0.994321	591	1	-5.1803
Ptrf	6	0.066251	0.20343	0.815057	5154	4	-2.9827	0.020649	0.030285	0.994321	592	1	-2.9827
LOC100765463	6	0.43103	0.68116	1	13264	1	-5.7106	0.020698	0.030326	0.994321	593	1	-5.7106
CTRLX04871	1	0.97922	0.97923	1	20114	0	0.90899	0.020783	0.020732	0.994321	594	1	0.90899
LOC100751981	6	0.0063253	0.029462	0.431245	1435	3	-5.8815	0.020796	0.030413	0.994321	595	1	-5.8815
Ern1	6	0.4995	0.73117	1	14139	1	-2.5148	0.020845	0.030451	0.994321	596	1	-2.5148
Fam173a	6	0.3959	0.65526	1	12801	3	-5.2142	0.020894	0.030499	0.994321	597	1	-5.2142
LOC103164202	6	0.24159	0.49043	1	10015	3	-5.1233	0.020943	0.030547	0.994321	598	1	-5.1233
CTRLX06597	1	0.97902	0.97903	1	20108	0	0.64158	0.020982	0.020921	0.994321	599	1	0.64158
Smco1	6	0.89147	0.94867	1	18749	1	-3.9295	0.020991	0.030587	0.994321	600	1	-3.9295
LOC100771680	5	0.5181	0.73261	1	14385	1	-5.3295	0.021035	0.027203	0.994321	601	1	-5.3295
LOC100751624	6	0.9941	0.99405	1	20892	0	-4.9245	0.02104	0.03064	0.994321	602	1	-4.9245
Myh10	6	0.26511	0.52089	1	10572	2	-5.8142	0.021138	0.030726	0.994321	603	1	-5.8142
Gal3st1	6	0.39965	0.658	1	12849	3	-4.3403	0.021187	0.030768	0.994321	604	1	-4.3403
C2cd2l	6	0.034338	0.12129	0.692805	3620	4	-4.2611	0.021285	0.030859	0.994321	605	1	-4.2611
Znf641	6	0.43727	0.68575	1	13362	3	-6.1352	0.021334	0.030904	0.994321	606	1	-6.1352
Adamts7	6	0.087103	0.25241	0.864413	6028	5	-4.2027	0.021383	0.030945	0.994321	607	1	-4.2027
LOC107979246	5	0.47416	0.6998	1	13818	2	-5.6936	0.021402	0.027528	0.994321	608	1	-5.6936
Hkdc1	6	0.68473	0.8539	1	16428	1	-3.3497	0.021431	0.030994	0.994321	609	1	-3.3497
CTRLX09713	1	0.97852	0.97854	1	20078	0	0.79498	0.02148	0.021413	0.994321	610	1	0.79498
Rnf10	6	0.12626	0.32773	0.931914	7299	4	-6.1955	0.021529	0.031078	0.994321	611	1	-6.1955
Iars	5	0.48228	0.70732	1	13916	2	-4.0127	0.021565	0.027685	0.994321	612	1	-4.0127
Tnfsf15	6	0.63594	0.82904	1	15944	1	-6.637	0.021578	0.031124	0.994321	613	1	-6.637
LOC100764627	6	0.21603	0.45663	1	9455	4	-6.1597	0.021627	0.031172	0.994321	614	1	-6.1597
LOC100772988	6	0.47685	0.7147	1	13840	3	-3.4802	0.021676	0.031218	0.994321	615	1	-3.4802
Sft2d1	6	0.1535	0.36852	0.964862	7981	3	-4.4086	0.021725	0.031257	0.994321	616	1	-4.4086
Gyg1	6	0.16133	0.37996	0.97228	8171	4	-5.6702	0.021774	0.031297	0.994321	617	1	-5.6702
Pard3b	6	0.84049	0.92153	1	18004	2	-4.9569	0.021822	0.031341	0.994321	618	1	-4.9569
Ica1	6	0.063353	0.19642	0.808732	5015	3	-5.7342	0.02192	0.031431	0.994321	619	1	-5.7342
Cops7a	6	0.2362	0.48335	1	9893	3	-5.9004	0.021969	0.03147	0.994321	620	1	-5.9004
Hgh1	6	0.26195	0.51689	1	10502	4	-5.517	0.022018	0.031513	0.994321	621	1	-5.517
Ccdc66	6	0.0036145	0.017436	0.359573	1015	4	-3.7953	0.022116	0.0316	0.994321	622	1	-3.7953
Smyd3	6	0.07332	0.22042	0.834598	5463	4	-4.3644	0.022164	0.031644	0.994321	623	1	-4.3644
Rwdd2a	6	0.28272	0.54305	1	10912	2	-5.3846	0.022213	0.031685	0.994321	624	1	-5.3846
Myef2	6	0.61104	0.8115	1	15606	3	-6.2066	0.022311	0.031767	0.994321	625	1	-6.2066
Rai1	6	0.007692	0.035238	0.462346	1599	5	-4.5489	0.02236	0.031811	0.994321	626	1	-4.5489
Pcp4l1	6	0.051822	0.16754	0.767186	4495	5	-5.1815	0.022457	0.031896	0.994321	627	1	-5.1815
CTRLX17878	1	0.97753	0.97755	1	20047	0	0.64303	0.022467	0.0224	0.994321	628	1	0.64303
Ebna1bp2	6	0.97268	0.97514	1	19905	1	-5.7423	0.022506	0.031937	0.994321	629	1	-5.7423
Adam11	6	0.074791	0.22394	0.836718	5533	5	-5.3432	0.022555	0.031982	0.994321	630	1	-5.3432
Hprt1	5	0.85622	0.91313	1	18225	1	-3.0849	0.022584	0.028582	0.994321	631	1	-3.0849
Usp19	6	0.46207	0.70388	1	13650	1	-4.2773	0.022604	0.03202	0.994321	632	1	-4.2773
Pik3c2a	6	0.70912	0.86341	1	16641	2	-5.6591	0.022653	0.032064	0.994321	633	1	-5.6591
LOC100774582	5	0.60048	0.77549	1	15471	1	-6.577	0.022665	0.028656	0.994321	634	1	-6.577
CTRLX16256	1	0.97731	0.97734	1	20041	0	0.72629	0.022691	0.022635	0.994321	635	1	0.72629
LOC100764719	4	0.92541	0.92601	1	19057	1	-4.8628	0.022715	0.02619	0.994321	636	1	-4.8628
B3gntl1	6	0.71728	0.86664	1	16705	2	-5.7255	0.02275	0.032151	0.994321	637	1	-5.7255
LOC100761350	1	0.97717	0.97719	1	20033	0	0.88605	0.022832	0.022778	0.994321	638	1	0.88605
Hnf1a	6	0.30051	0.56509	1	11308	4	-6.0346	0.022848	0.032239	0.994321	639	1	-6.0346
LOC100758983	6	0.88177	0.94344	1	18603	1	-3.1891	0.022897	0.032287	0.994321	640	1	-3.1891
Hamp	6	0.059521	0.18696	0.794091	4857	5	-5.7476	0.022946	0.032326	0.994321	641	1	-5.7476
Scaf4	6	0.00023073	0.0012272	0.151046	172	4	-2.0671	0.022995	0.032369	0.994321	642	1	-2.0671
LOC100764104	6	0.53489	0.75686	1	14615	3	-5.3805	0.023092	0.032454	0.994321	643	1	-5.3805
CTRLX07412	1	0.97689	0.97691	1	20028	0	0.8228	0.023106	0.023035	0.994321	644	1	0.8228
Fastkd5	6	0.43336	0.68288	1	13306	2	-3.7924	0.023141	0.032506	0.994321	645	1	-3.7924
Tspyl1	6	0.58724	0.79462	1	15297	3	-5.6637	0.02319	0.032544	0.994321	646	1	-5.6637
CTRLX13121	1	0.97677	0.97679	1	20026	0	0.96702	0.02323	0.023163	0.994321	647	1	0.96702
Apbb3	6	0.18893	0.41924	0.995719	8828	4	-5.5816	0.023287	0.032628	0.994321	648	1	-5.5816
Tekt2	6	0.55057	0.76813	1	14844	3	-4.7685	0.023385	0.032715	0.994321	649	1	-4.7685
Dlx3	6	0.27354	0.53159	1	10732	4	-5.841	0.023434	0.032764	0.994321	650	1	-5.841
Sfxn2	6	0.76277	0.88546	1	17146	2	-4.1356	0.02358	0.032889	0.994321	651	1	-4.1356
Ndrg1	6	0.42998	0.68041	1	13256	3	-5.7612	0.023629	0.032928	0.994321	652	1	-5.7612
LOC100754807	5	0.99364	0.99361	1	20861	0	-5.6884	0.023683	0.029602	0.994321	653	1	-5.6884
LOC100753660	6	0.15135	0.36535	0.962313	7927	2	-5.8959	0.023727	0.033014	0.994321	654	1	-5.8959
Ubr4	6	0.78488	0.89516	1	17382	2	-3.3617	0.023775	0.033056	0.994321	655	1	-3.3617
LOC103162768	6	0.034582	0.122	0.693854	3636	5	-4.9173	0.023824	0.033108	0.994321	656	1	-4.9173
CTRLX14712	1	0.9761	0.97611	1	20004	0	0.59031	0.023902	0.02381	0.994321	657	1	0.59031
Usp27x	6	0.26742	0.5238	1	10628	3	-6.0393	0.023922	0.033187	0.994321	658	1	-6.0393
LOC100766493	6	0.24819	0.49904	1	10181	3	-5.2747	0.02397	0.033229	0.994321	659	1	-5.2747
LOC100759775	5	0.72738	0.84743	1	16798	1	-4.4015	0.024009	0.029888	0.994321	660	1	-4.4015
Pyurf	6	0.18376	0.41204	0.992987	8696	3	-6.381	0.024019	0.033268	0.994321	661	1	-6.381
LOC100763520	6	0.98434	0.98426	1	20334	1	-4.6527	0.024117	0.033352	0.994321	662	1	-4.6527
Ccm2l	6	0.54772	0.76607	1	14810	3	-6.1067	0.024166	0.033398	0.994321	663	1	-6.1067
Frmd5	6	0.59856	0.80266	1	15445	2	-5.4181	0.024214	0.03344	0.994321	664	1	-5.4181
Il17re	6	0.82254	0.91259	1	17798	2	-4.313	0.024312	0.033521	0.994321	665	1	-4.313
Ranbp6	6	0.73948	0.87563	1	16908	2	-3.624	0.024361	0.033559	0.994321	666	1	-3.624
LOC100757690	5	0.0046986	0.019616	0.369224	1193	2	-5.4828	0.024375	0.030218	0.994321	667	1	-5.4828
Cspg5	6	0.27442	0.5327	1	10750	3	-6.6629	0.024409	0.033599	0.994321	668	1	-6.6629
Lxn	5	0.95421	0.9565	1	19472	1	-6.6598	0.024456	0.030286	0.994321	669	1	-6.6598
Usb1	6	0.52328	0.74845	1	14462	3	-4.1537	0.024458	0.033637	0.994321	670	1	-4.1537
Pdha1	6	0.57133	0.78308	1	15119	3	-6.3638	0.024507	0.033685	0.994321	671	1	-6.3638
Baiap2l2	6	0.04546	0.15115	0.745063	4186	5	-4.6636	0.024556	0.033734	0.994321	672	1	-4.6636
Kcnh1	6	0.45083	0.69576	1	13529	2	-6.1919	0.024604	0.033779	0.994321	673	1	-6.1919
Dse	6	0.42028	0.67336	1	13114	2	-6.8526	0.024653	0.033819	0.994321	674	1	-6.8526
Nrxn1	6	0.80078	0.90228	1	17558	2	-5.1583	0.024702	0.033866	0.994321	675	1	-5.1583
Kcna2	6	0.62998	0.82486	1	15866	2	-6.2181	0.024751	0.033905	0.994321	676	1	-6.2181
Slc9a3r1	6	0.17071	0.39346	0.98023	8395	4	-6.1808	0.024799	0.033945	0.994321	677	1	-6.1808
Kifc3	6	0.022565	0.087735	0.620842	2932	5	-6.0573	0.024848	0.033985	0.994321	678	1	-6.0573
Wrb	6	0.99609	0.99607	1	21052	0	-6.3594	0.024946	0.034062	0.994321	679	1	-6.3594
Ccdc88b	6	0.33043	0.60093	1	11892	4	-6.5156	0.024994	0.034101	0.994321	680	1	-6.5156
Abr	6	0.98945	0.98939	1	20616	0	-4.5562	0.025043	0.034139	0.994321	681	1	-4.5562
Msantd4	6	0.24528	0.49529	1	10108	3	-5.7814	0.02514	0.034222	0.994321	682	1	-5.7814
P2ry13	5	0.79267	0.88847	1	17466	1	-6.342	0.025228	0.03097	0.994321	683	1	-6.342
Tbc1d8b	6	0.84032	0.92143	1	18002	1	-5.9091	0.025238	0.034309	0.994321	684	1	-5.9091
Glis3	6	0.17423	0.39841	0.984596	8477	4	-6.4275	0.025287	0.034351	0.994321	685	1	-6.4275
Themis	6	0.35241	0.62297	1	12253	1	-3.846	0.025335	0.034395	0.994321	686	1	-3.846
Sec13	6	0.95812	0.96766	1	19548	1	-4.8215	0.025384	0.034438	0.994321	687	1	-4.8215
Rab44	6	0.0017951	0.0089576	0.301001	628	4	-4.904	0.025433	0.034485	0.994321	688	1	-4.904
LOC100758032	6	0.0014153	0.0071043	0.280673	526	5	-6.2242	0.025481	0.03452	0.994321	689	1	-6.2242
CTRLX15382	1	0.97451	0.97452	1	19959	0	0.82234	0.025487	0.025396	0.994321	690	1	0.82234
LOC100773113	6	0.42734	0.67853	1	13228	3	-6.1755	0.02553	0.034571	0.994321	691	1	-6.1755
Thap3	6	0.0066837	0.031014	0.440245	1479	4	-6.0628	0.025676	0.034689	0.994321	692	1	-6.0628
Ipp	6	0.5343	0.75645	1	14609	3	-3.4664	0.025725	0.034734	0.994321	693	1	-3.4664
Rnf183	6	0.040104	0.13702	0.724765	3907	5	-3.8767	0.025774	0.034769	0.994321	694	1	-3.8767
Pank2	5	0.72689	0.84715	1	16793	2	-5.4582	0.025838	0.03152	0.994321	695	1	-5.4582
Ip6k1	6	0.32719	0.59714	1	11826	3	-6.3136	0.025871	0.034865	0.994321	696	1	-6.3136
Bbs4	5	0.10763	0.27053	0.879978	6832	3	-4.7669	0.025878	0.031557	0.994321	697	1	-4.7669
Eif2ak1	6	0.9895	0.98944	1	20619	0	-5.5288	0.02592	0.034914	0.994321	698	1	-5.5288
Cfap43	6	0.57435	0.7853	1	15158	2	-5.2147	0.025968	0.034956	0.994321	699	1	-5.2147
Zar1l	6	0.51539	0.74274	1	14349	3	-5.7367	0.026017	0.034992	0.994321	700	1	-5.7367
LOC100761930	6	0.19882	0.43305	1	9044	1	-4.9044	0.026066	0.035044	0.994321	701	1	-4.9044
Pidd1	6	0.35611	0.62572	1	12318	2	-3.2208	0.026115	0.035088	0.994321	702	1	-3.2208
Slc27a1	6	0.0070216	0.032412	0.44877	1517	5	-6.0185	0.026163	0.035127	0.994321	703	1	-6.0185
Poldip3	6	0.0021631	0.010728	0.310055	726	4	-5.1496	0.026212	0.035169	0.994321	704	1	-5.1496
LOC100760212	6	0.017069	0.071388	0.576196	2559	5	-5.5701	0.026309	0.035256	0.994321	705	1	-5.5701
St13	5	0.99505	0.99502	1	20965	0	-2.9138	0.026406	0.032031	0.994321	706	1	-2.9138
Ganc	6	0.6509	0.83956	1	16145	2	-5.0714	0.026407	0.035348	0.994321	707	1	-5.0714
Zeb1	5	0.78116	0.881	1	17341	2	-2.3931	0.026487	0.032111	0.994321	708	1	-2.3931
LOC100764810	6	0.18629	0.41556	0.994798	8754	2	-5.6559	0.026504	0.035444	0.994321	709	1	-5.6559
LOC100760741	5	0.70744	0.83567	1	16622	1	-6.0662	0.026528	0.032155	0.994321	710	1	-6.0662
LOC100763349	6	0.69549	0.85802	1	16533	2	-5.9904	0.026601	0.03552	0.994321	711	1	-5.9904
Znf326	6	0.11774	0.31463	0.920169	7091	3	-5.571	0.026699	0.035621	0.994321	712	1	-5.571
Tecr	6	0.93232	0.9585	1	19136	1	-4.6296	0.026796	0.035706	0.994321	713	1	-4.6296
Cops4	6	0.99858	0.99857	1	21361	0	-2.7645	0.026845	0.035751	0.994321	714	1	-2.7645
Wnt8a	6	0.61336	0.81318	1	15636	2	-3.3436	0.026893	0.035796	0.994321	715	1	-3.3436
LOC100756432	6	0.0035625	0.017182	0.359573	999	5	-6.0528	0.026942	0.035832	0.994321	716	1	-6.0528
Ccer1	6	0.062547	0.19443	0.807593	4969	4	-5.6189	0.026991	0.035878	0.994321	717	1	-5.6189
Glra4	6	0.41058	0.66612	1	12991	1	-4.4194	0.027185	0.036032	0.994321	718	1	-4.4194
Chrna3	6	0.88816	0.94705	1	18703	1	-4.6985	0.027234	0.036082	0.994321	719	1	-4.6985
Sema3c	6	0.043711	0.14659	0.7395	4090	4	-3.3485	0.027331	0.036164	0.994321	720	1	-3.3485
Mroh7	6	0.99428	0.99424	1	20903	0	-4.4138	0.02738	0.036209	0.994321	721	1	-4.4138
LOC100758033	5	0.97391	0.97395	1	19941	0	-5.2099	0.027421	0.032966	0.994321	722	1	-5.2099
Ndfip1	5	0.11975	0.29327	0.898907	7141	2	-3.5106	0.027461	0.033003	0.994321	723	1	-3.5106
LOC103164189	6	0.15962	0.37742	0.970249	8136	3	-5.3896	0.027526	0.036334	0.994321	724	1	-5.3896
CTRLX02795	1	0.97246	0.97248	1	19901	0	0.25342	0.027536	0.027439	0.994321	725	1	0.25342
Btbd2	6	0.78599	0.89563	1	17396	2	-4.3492	0.027574	0.036376	0.994321	726	1	-4.3492
Chrm2	6	0.99452	0.99448	1	20923	0	-3.8986	0.027671	0.036467	0.994321	727	1	-3.8986
LOC103164548	6	0.83733	0.91992	1	17966	2	-5.4811	0.027769	0.036548	0.994321	728	1	-5.4811
Tas2r3	6	0.059518	0.18695	0.794091	4856	4	-5.0445	0.027817	0.036589	0.994321	729	1	-5.0445
Gpalpp1	6	0.56696	0.77995	1	15066	1	-3.7856	0.027866	0.036627	0.994321	730	1	-3.7856
Scrt2	6	0.023314	0.089953	0.628637	2970	5	-5.7006	0.027915	0.036664	0.994321	731	1	-5.7006
LOC103160432	6	0.50625	0.73613	1	14227	2	-5.8094	0.028012	0.036745	0.994321	732	1	-5.8094
Spatc1	6	0.058329	0.18401	0.788301	4808	4	-5.309	0.02806	0.036791	0.994321	733	1	-5.309
LOC103164392	6	0.99523	0.99521	1	20975	0	-3.8802	0.028206	0.036923	0.994321	734	1	-3.8802
Slc36a2	6	0.026399	0.098863	0.647485	3172	4	-5.3829	0.028255	0.036962	0.994321	735	1	-5.3829
CTRLX18552	1	0.97174	0.97176	1	19878	0	0.19523	0.028257	0.028171	0.994321	736	1	0.19523
Tmem191c	6	0.012019	0.052977	0.5289	2092	5	-4.6843	0.028303	0.037013	0.994321	737	1	-4.6843
Elane	6	0.89913	0.95026	1	18801	1	-5.7359	0.028401	0.037113	0.994321	738	1	-5.7359
Pkp2	6	0.2463	0.4966	1	10137	3	-4.3135	0.028449	0.037155	0.994321	739	1	-4.3135
CTRLX01124	1	0.97153	0.97154	1	19871	0	0.22249	0.028473	0.02838	0.994321	740	1	0.22249
Sdad1	4	0.95413	0.954	1	19469	0	-4.8882	0.028507	0.031529	0.994321	741	1	-4.8882
Amdhd1	6	0.56204	0.77642	1	15002	3	-3.6461	0.028546	0.03723	0.994321	742	1	-3.6461
LOC107977678	6	0.49108	0.72507	1	14024	2	-5.0908	0.028643	0.037314	0.994321	743	1	-5.0908
Rexo2	6	0.89027	0.94828	1	18743	2	-6.6262	0.028692	0.037362	0.994321	744	1	-6.6262
Smcp	6	0.043408	0.14579	0.738533	4070	4	-4.9279	0.028789	0.037454	0.994321	745	1	-4.9279
Sgk3	6	0.42147	0.67424	1	13131	3	-6.1015	0.028838	0.037496	0.994321	746	1	-6.1015
Brk1	6	0.34289	0.61552	1	12136	4	-5.656	0.028886	0.037533	0.994321	747	1	-5.656
LOC100760076	6	0.93402	0.95898	1	19163	1	-5.741	0.028983	0.037609	0.994321	748	1	-5.741
LOC100752166	5	0.014289	0.054779	0.533794	2338	2	-5.7376	0.029002	0.034405	0.994321	749	1	-5.7376
Calhm2	6	0.21835	0.45969	1	9498	3	-2.2554	0.029081	0.03769	0.994321	750	1	-2.2554
LOC100760306	6	0.056977	0.18058	0.784282	4734	3	-4.0805	0.029129	0.037739	0.994321	751	1	-4.0805
Hoxd8	6	0.65415	0.84181	1	16175	3	-5.1361	0.029226	0.037815	0.994321	752	1	-5.1361
2001-03-01	10	0.26364	0.58199	1	10545	3	-4.4446	0.029308	0.052594	0.994321	753	2	-4.4446
Enpp3	6	0.83835	0.92042	1	17977	2	-2.991	0.029323	0.037909	0.994321	754	1	-2.991
Tbc1d10b	6	0.24629	0.4966	1	10136	3	-6.0321	0.029372	0.037949	0.994321	755	1	-6.0321
CTRLX10027	1	0.97058	0.97065	1	19843	0	0.13204	0.029419	0.029337	0.994321	756	1	0.13204
Myrf	6	0.17283	0.39647	0.982714	8445	2	-3.9509	0.02942	0.037988	0.994321	757	1	-3.9509
CTRLX12842	1	0.97048	0.97054	1	19838	0	0.12076	0.029518	0.029434	0.994321	758	1	0.12076
Msantd3	6	0.81456	0.90877	1	17716	2	-4.428	0.029566	0.038117	0.994321	759	1	-4.428
LOC100773884	5	0.98284	0.98291	1	20266	0	-5.244	0.029609	0.034926	0.994321	760	1	-5.244
Leo1	6	0.22385	0.46708	1	9612	4	-5.8443	0.029615	0.038161	0.994321	761	1	-5.8443
Ids	6	0.28989	0.55204	1	11069	4	-5.8077	0.029663	0.038198	0.994321	762	1	-5.8077
CTRLX13547	1	0.9702	0.97028	1	19832	0	0.11525	0.0298	0.029724	0.994321	763	1	0.11525
Comtd1	6	0.82069	0.91168	1	17780	2	-6.3355	0.029809	0.038326	0.994321	764	1	-6.3355
LOC100773525	6	0.97112	0.97422	1	19855	1	-5.1952	0.029906	0.038412	0.994321	765	1	-5.1952
Trib2	6	0.019543	0.078808	0.595375	2745	5	-4.165	0.029954	0.038448	0.994321	766	1	-4.165
Myoz1	6	0.032365	0.11583	0.680335	3527	5	-5.0193	0.030003	0.038493	0.994321	767	1	-5.0193
Ficd	6	0.9236	0.95605	1	19037	1	-3.4461	0.030051	0.038534	0.994321	768	1	-3.4461
Tmx3	5	0.94174	0.94818	1	19270	1	-4.1418	0.030095	0.035387	0.994321	769	1	-4.1418
Dand5	6	0.38221	0.6451	1	12650	2	-5.2448	0.0301	0.038579	0.994321	770	1	-5.2448
Gsap	6	0.57622	0.78662	1	15180	2	-6.0808	0.030148	0.038615	0.994321	771	1	-6.0808
LOC100750926	6	0.55403	0.77064	1	14886	3	-5.8137	0.030245	0.038696	0.994321	772	1	-5.8137
Ca13	6	0.00022775	0.0012123	0.151046	170	5	-4.6247	0.030294	0.03874	0.994321	773	1	-4.6247
Spa17	5	0.032574	0.11341	0.675007	3540	3	-5.6905	0.030338	0.035594	0.994321	774	1	-5.6905
F13b	6	0.45544	0.69909	1	13574	1	-6.1762	0.030391	0.038824	0.994321	775	1	-6.1762
Kcnj16	6	0.33301	0.60398	1	11950	2	-5.093	0.03044	0.038864	0.994321	776	1	-5.093
Hif1an	6	0.0094167	0.042492	0.489977	1819	4	-5.1145	0.030488	0.038908	0.994321	777	1	-5.1145
LOC100770072	4	0.76008	0.83746	1	17111	1	-2.5368	0.030519	0.033368	0.994321	778	1	-2.5368
Pxmp2	6	0.17976	0.40636	0.989736	8601	4	-5.3924	0.030585	0.038991	0.994321	779	1	-5.3924
CTRLX02476	1	0.96938	0.96947	1	19809	0	0.047462	0.030621	0.030502	0.994321	780	0	0.047462
Fgd5	6	0.51421	0.74188	1	14334	3	-4.0873	0.030634	0.039032	0.994321	781	1	-4.0873
Cmc2	6	0.94119	0.96118	1	19262	1	-4.6553	0.030682	0.03907	0.994321	782	1	-4.6553
LOC100762189	6	0.0029621	0.014429	0.344231	875	5	-5.1957	0.03073	0.039115	0.994321	783	1	-5.1957
Cdpf1	6	0.25964	0.51388	1	10449	3	-6.4461	0.030779	0.039161	0.994321	784	1	-6.4461
Grk6	6	0.17303	0.39674	0.983121	8449	2	-5.7089	0.030876	0.039247	0.994321	785	1	-5.7089
Shisa4	6	0.42428	0.67633	1	13181	1	-5.7677	0.031021	0.039376	0.994321	786	1	-5.7677
Bcas3	6	0.28936	0.55136	1	11057	2	-3.7842	0.03107	0.039413	0.994321	787	1	-3.7842
Kdelr2	6	0.92056	0.95523	1	19013	1	-4.0559	0.031118	0.039454	0.994321	788	1	-4.0559
LOC100765771	6	0.94286	0.96174	1	19280	1	-6.0299	0.031215	0.039541	0.994321	789	1	-6.0299
Fstl1	6	0.60081	0.80424	1	15478	3	-5.9679	0.031264	0.039588	0.994321	790	1	-5.9679
Vstm5	6	0.55311	0.76998	1	14877	2	-3.7066	0.031361	0.039667	0.994321	791	1	-3.7066
LOC100772755	6	0.99921	0.99919	1	21491	0	-5.8398	0.031409	0.039704	0.994321	792	1	-5.8398
Ly6d	6	0.34211	0.61461	1	12114	2	-5.3036	0.031458	0.039756	0.994321	793	1	-5.3036
Aire	6	0.21772	0.45884	1	9484	3	-6.3138	0.031506	0.039804	0.994321	794	1	-6.3138
Rubcn	6	0.011369	0.050423	0.521507	2021	5	-4.8863	0.031555	0.039846	0.994321	795	1	-4.8863
Tdo2	5	0.19339	0.41763	0.994907	8938	2	-5.2814	0.031632	0.036778	0.994321	796	1	-5.2814
Ppfibp2	6	0.18085	0.40792	0.990771	8626	3	-2.3608	0.031651	0.039936	0.994321	797	1	-2.3608
Galnt12	6	0.39759	0.65647	1	12821	3	-5.0666	0.031797	0.040076	0.994321	798	1	-5.0666
LOC100760728	6	0.079613	0.23512	0.84836	5732	2	-4.4183	0.031845	0.040116	0.994321	799	1	-4.4183
LOC100760951	6	0.0028584	0.013967	0.339241	864	5	-5.7667	0.031894	0.040157	0.994321	800	1	-5.7667
Tspan18	6	0.55528	0.77154	1	14907	2	-4.8751	0.031942	0.040202	0.994321	801	1	-4.8751
LOC100756876	6	0.0018429	0.0091935	0.302053	638	4	-3.3315	0.031991	0.040252	0.994321	802	1	-3.3315
LOC100755361	6	0.036379	0.12702	0.704689	3729	5	-5.5677	0.032039	0.04029	0.994321	803	1	-5.5677
Chat	6	0.56203	0.77641	1	15001	3	-5.7417	0.032136	0.040375	0.994321	804	1	-5.7417
Sema4f	6	0.0093452	0.042186	0.488242	1811	3	-5.5709	0.032281	0.040509	0.994321	805	1	-5.5709
Slc1a6	6	0.023729	0.091152	0.629757	2998	3	-5.7519	0.03233	0.040549	0.994321	806	1	-5.7519
Lgals1	6	0.26706	0.52334	1	10616	4	-4.8749	0.032378	0.040591	0.994321	807	1	-4.8749
LOC100757930	5	0.054436	0.16246	0.760305	4612	2	-2.6483	0.0324	0.037474	0.994321	808	1	-2.6483
Hopx	6	0.31622	0.58409	1	11626	3	-5.6466	0.032475	0.040693	0.994321	809	1	-5.6466
Cd2ap	4	0.58879	0.73624	1	15326	2	-2.5128	0.032495	0.035239	0.994321	810	1	-2.5128
LOC100760472	6	0.69075	0.85619	1	16486	2	-5.2668	0.032572	0.040781	0.994321	811	1	-5.2668
LOC100772390	3	0.068635	0.15901	0.756348	5262	2	-5.1525	0.032575	0.033581	0.994321	812	1	-5.1525
LOC100754200	5	0.95424	0.95652	1	19473	1	-5.463	0.032602	0.037652	0.994321	813	1	-5.463
Slc27a3	6	0.071503	0.21612	0.829514	5382	4	-4.4698	0.03262	0.040818	0.994321	814	1	-4.4698
Kiaa1257	6	0.80053	0.90216	1	17549	2	-2.8452	0.032669	0.040865	0.994321	815	1	-2.8452
Znf329	5	0.10835	0.27193	0.879978	6853	2	-5.8598	0.032682	0.037721	0.994321	816	1	-5.8598
LOC100772655	6	0.75664	0.88278	1	17083	2	-4.2174	0.032717	0.040909	0.994321	817	1	-4.2174
Il12a	6	0.39484	0.65448	1	12783	3	-5.5009	0.032911	0.041091	0.994321	818	1	-5.5009
Prrg2	6	0.1588	0.37623	0.969725	8108	3	-5.1094	0.032959	0.041138	0.994321	819	1	-5.1094
LOC103161891	6	0.52987	0.75327	1	14551	3	-4.6566	0.033104	0.041258	0.994321	820	1	-4.6566
Nmb	6	0.10364	0.28933	0.894683	6692	5	-5.5241	0.033153	0.04131	0.994321	821	1	-5.5241
Ifnar1	6	0.30144	0.56623	1	11325	2	-4.0132	0.033201	0.041353	0.994321	822	1	-4.0132
Dennd3	6	0.2317	0.47752	1	9791	4	-6.1402	0.033249	0.041394	0.994321	823	1	-6.1402
Srsf4	6	0.11911	0.31677	0.921934	7127	4	-5.3059	0.033298	0.041435	0.994321	824	1	-5.3059
LOC100766213	6	0.76555	0.88667	1	17169	1	-5.4123	0.033346	0.041481	0.994321	825	1	-5.4123
LOC100768756	6	0.99796	0.99794	1	21264	0	-6.4667	0.033395	0.041518	0.994321	826	1	-6.4667
CTRLX14775	1	0.96657	0.96673	1	19741	0	-0.10688	0.033425	0.033349	0.994321	827	0	-0.10688
Pole2	6	0.94449	0.9623	1	19303	1	-4.062	0.033443	0.04156	0.994321	828	1	-4.062
A4gnt	6	0.21964	0.46143	1	9524	3	-6.1276	0.033491	0.041602	0.994321	829	1	-6.1276
LOC100763764	6	0.17153	0.3946	0.981286	8411	4	-5.8654	0.03354	0.041641	0.994321	830	1	-5.8654
Slc5a7	6	0.92989	0.95778	1	19100	1	-4.1181	0.033588	0.041688	0.994321	831	1	-4.1181
Cables1	6	0.19501	0.42781	1	8970	4	-4.3396	0.033636	0.041736	0.994321	832	1	-4.3396
Epx	6	0.17223	0.39561	0.98192	8429	4	-5.7165	0.033685	0.041773	0.994321	833	1	-5.7165
Thra	6	0.094427	0.26901	0.877279	6332	3	-5.5604	0.033733	0.041819	0.994321	834	1	-5.5604
Fam179a	6	0.21106	0.4499	1	9341	4	-4.7894	0.033782	0.041857	0.994321	835	1	-4.7894
LOC100751053	6	0.019661	0.079164	0.596016	2751	5	-5.4513	0.03383	0.041904	0.994321	836	1	-5.4513
CTRLX04544	1	0.96616	0.96633	1	19732	0	-0.14313	0.03384	0.033764	0.994321	837	0	-0.14313
Qpctl	6	0.0084559	0.038425	0.474692	1696	3	-5.7627	0.033975	0.04204	0.994321	838	1	-5.7627
LOC100750789	6	0.4881	0.72295	1	13992	2	-4.6493	0.034023	0.042087	0.994321	839	1	-4.6493
Tmprss2	6	0.28433	0.54508	1	10951	3	-5.7267	0.03412	0.042175	0.994321	840	1	-5.7267
Tectb	6	0.93198	0.95841	1	19132	1	-5.846	0.034168	0.042214	0.994321	841	1	-5.846
LOC100767490	6	0.88105	0.94304	1	18585	2	-5.2466	0.034217	0.042248	0.994321	842	1	-5.2466
LOC107978987	5	0.69926	0.83085	1	16559	2	-5.9407	0.034297	0.039179	0.994321	843	1	-5.9407
LOC103164424	6	0.37003	0.63605	1	12494	3	-5.206	0.034313	0.042334	0.994321	844	1	-5.206
LOC100763617	6	0.42937	0.67997	1	13250	3	-5.5602	0.034362	0.042374	0.994321	845	1	-5.5602
Cpa2	5	0.16017	0.36553	0.96237	8147	2	-4.1995	0.034377	0.039241	0.994321	846	1	-4.1995
Fgf12	6	0.81055	0.9069	1	17672	2	-5.7114	0.03441	0.042417	0.994321	847	1	-5.7114
LOC100751762	6	0.35283	0.62329	1	12259	2	-2.8939	0.034458	0.042454	0.994321	848	1	-2.8939
Sfrp2	6	0.35711	0.62647	1	12328	3	-4.9098	0.034507	0.042498	0.994321	849	1	-4.9098
Kpna2	6	0.79064	0.89768	1	17439	2	-5.598	0.034555	0.042536	0.994321	850	1	-5.598
Zfp41	6	0.12111	0.31981	0.925502	7170	4	-5.3375	0.034603	0.042576	0.994321	851	1	-5.3375
Msgn1	6	0.45643	0.69982	1	13586	3	-4.7915	0.034652	0.042619	0.994321	852	1	-4.7915
LOC100765480	6	0.44712	0.69303	1	13468	2	-4.9504	0.034748	0.042714	0.994321	853	1	-4.9504
Slc2a3	6	0.074007	0.22206	0.835726	5493	3	-4.5402	0.034893	0.042843	0.994321	854	1	-4.5402
Bsdc1	6	0.43266	0.68236	1	13290	3	-3.95	0.03499	0.042927	0.994321	855	1	-3.95
Dsc1	6	0.20763	0.44516	1	9252	2	-4.608	0.035135	0.043067	0.994321	856	1	-4.608
Znf569	5	0.97753	0.97763	1	20046	0	-5.6427	0.035144	0.039946	0.994321	857	1	-5.6427
Fam219a	6	0.23606	0.48318	1	9890	3	-3.2775	0.035183	0.043107	0.994321	858	1	-3.2775
LOC100758957	6	0.052614	0.16953	0.769808	4531	4	-4.5431	0.035232	0.043158	0.994321	859	1	-4.5431
Brms1l	6	0.97994	0.98029	1	20141	1	-4.5564	0.03528	0.043201	0.994321	860	1	-4.5564
Casq2	6	0.35499	0.62489	1	12304	3	-6.5282	0.035473	0.043368	0.994321	861	1	-6.5282
LOC100764892	6	0.64013	0.83197	1	16005	3	-6.3891	0.035521	0.043404	0.994321	862	1	-6.3891
Ltbp3	6	0.044996	0.14993	0.743019	4164	1	-3.4583	0.03557	0.043457	0.994321	863	1	-3.4583
Zc3h11a	4	0.83419	0.86813	1	17925	1	-4.4594	0.035663	0.038229	0.994321	864	1	-4.4594
Trpc4	6	0.12812	0.33051	0.933666	7357	2	-4.2529	0.035715	0.043581	0.994321	865	1	-4.2529
S100a4	6	0.98197	0.98204	1	20231	1	-4.4021	0.035859	0.043714	0.994321	866	1	-4.4021
Rbm34	6	0.098455	0.27797	0.884023	6497	3	-4.1646	0.035908	0.043752	0.994321	867	1	-4.1646
Rnd3	5	0.04515	0.14204	0.730884	4171	2	-6.4022	0.035949	0.040705	0.994321	868	1	-6.4022
LOC100763656	6	0.03528	0.12397	0.698219	3670	3	-5.3667	0.035956	0.0438	0.994321	869	1	-5.3667
LOC100757782	4	0.9995	0.99951	1	21576	0	-4.2494	0.03605	0.038588	0.994321	870	1	-4.2494
Ccnd2	6	0.79718	0.90066	1	17506	2	-5.2307	0.036052	0.043881	0.994321	871	1	-5.2307
Fam184b	6	0.77754	0.89189	1	17299	1	-5.7328	0.036101	0.043927	0.994321	872	1	-5.7328
Slc5a8	6	0.23476	0.4815	1	9861	2	-5.5911	0.036149	0.043966	0.994321	873	1	-5.5911
LOC100752389	6	0.0018349	0.0091506	0.302053	634	5	-4.5064	0.036197	0.044008	0.994321	874	1	-4.5064
Bbs7	6	0.3696	0.63576	1	12489	2	-4.3173	0.036246	0.044041	0.994321	875	1	-4.3173
Htra2	6	0.25969	0.51394	1	10451	1	-5.1368	0.036487	0.044269	0.994321	876	1	-5.1368
Pitx1	6	0.10636	0.29523	0.900912	6786	4	-4.6795	0.036583	0.044362	0.994321	877	1	-4.6795
LOC100771290	6	0.86737	0.9355	1	18382	1	-4.969	0.036632	0.0444	0.994321	878	1	-4.969
Idh1	5	0.81987	0.90342	1	17767	1	-5.053	0.036674	0.041374	0.994321	879	1	-5.053
Ptcd1	6	0.56629	0.77945	1	15059	3	-6.7696	0.03668	0.044442	0.994321	880	1	-6.7696
Clcn5	6	0.064202	0.19848	0.81111	5052	3	-4.5371	0.036728	0.044487	0.994321	881	1	-4.5371
Dcc	6	0.63232	0.8265	1	15904	2	-4.8815	0.036776	0.044545	0.994321	882	1	-4.8815
Rpap1	6	0.6463	0.83633	1	16086	1	-4.9012	0.036825	0.04459	0.994321	883	1	-4.9012
LOC100756074	5	0.99736	0.99735	1	21183	0	-4.5624	0.036835	0.041526	0.994321	884	1	-4.5624
Tldc2	6	0.23501	0.48181	1	9868	4	-5.8769	0.036873	0.04463	0.994321	885	1	-5.8769
Cers2	6	0.72417	0.86942	1	16764	2	-6.9074	0.036921	0.044669	0.994321	886	1	-6.9074
Idua	6	0.88404	0.94472	1	18636	2	-3.2467	0.036969	0.044713	0.994321	887	1	-3.2467
Sertad1	6	0.0012513	0.0063121	0.27063	487	5	-4.0294	0.037017	0.044767	0.994321	888	1	-4.0294
Eva1a	6	0.062029	0.19314	0.805907	4949	5	-5.6417	0.037066	0.044816	0.994321	889	1	-5.6417
Gldc	6	0.54249	0.7623	1	14740	2	-5.4072	0.037114	0.044857	0.994321	890	1	-5.4072
Itpkc	6	0.21834	0.45966	1	9497	4	-4.7665	0.037162	0.04489	0.994321	891	1	-4.7665
Hsd17b13	6	0.35946	0.62821	1	12365	3	-5.9049	0.03721	0.044934	0.994321	892	1	-5.9049
Baz2b	6	0.20109	0.43612	1	9102	3	-6.0282	0.037259	0.044981	0.994321	893	1	-6.0282
LOC100757792	6	0.0041292	0.01977	0.370472	1110	5	-3.732	0.037307	0.045023	0.994321	894	1	-3.732
LOC100775032	6	0.26975	0.52681	1	10658	4	-5.9431	0.037355	0.045074	0.994321	895	1	-5.9431
LOC100770956	4	0.98014	0.98013	1	20153	0	-3.3438	0.037438	0.039909	0.994321	896	1	-3.3438
Prrt3	6	0.029004	0.10636	0.662166	3329	5	-4.639	0.037596	0.04528	0.994321	897	1	-4.639
Prdm12	6	0.016091	0.068446	0.568879	2496	3	-5.5831	0.037693	0.045366	0.994321	898	1	-5.5831
Ackr1	6	0.18071	0.4077	0.990771	8621	3	-6.3241	0.037885	0.045536	0.994321	899	1	-6.3241
LOC100772892	6	0.3489	0.62036	1	12212	2	-6.49	0.037982	0.045625	0.994321	900	1	-6.49
Gmcl1	6	0.10771	0.29811	0.903614	6835	3	-3.3334	0.03803	0.045668	0.994321	901	1	-3.3334
LOC100761590	5	0.13796	0.32647	0.930783	7606	3	-5.4491	0.038042	0.042611	0.994321	902	1	-5.4491
LOC100758063	6	0.15592	0.37204	0.967462	8030	3	-5.7059	0.038126	0.045765	0.994321	903	1	-5.7059
Mcf2l	6	0.26255	0.51765	1	10518	4	-3.9464	0.038223	0.045848	0.994321	904	1	-3.9464
Plagl2	6	0.96351	0.97014	1	19667	1	-3.945	0.038271	0.04589	0.994321	905	1	-3.945
Pcdh17	6	0.073362	0.2205	0.834643	5466	4	-5.1055	0.038415	0.046015	0.994321	906	1	-5.1055
Cbln4	6	0.52003	0.74613	1	14411	3	-5.8481	0.038512	0.046101	0.994321	907	1	-5.8481
Mccc1	6	0.0095921	0.043239	0.494134	1835	2	-2.7259	0.03856	0.046142	0.994321	908	1	-2.7259
Ppp1r7	5	0.9865	0.98649	1	20438	0	-5.785	0.038565	0.043052	0.994321	909	1	-5.785
Senp8	6	0.89781	0.94996	1	18792	1	-4.3007	0.038608	0.046179	0.994321	910	1	-4.3007
Ccdc3	6	0.35807	0.62717	1	12343	3	-5.2483	0.038704	0.04626	0.994321	911	1	-5.2483
Slc9a5	6	0.046141	0.15294	0.747903	4215	5	-6.3821	0.038801	0.046341	0.994321	912	1	-6.3821
LOC100765228	5	0.20952	0.43516	1	9295	3	-5.6163	0.038806	0.043285	0.994321	913	1	-5.6163
Bgn	6	0.1073	0.29722	0.902896	6818	5	-6.4491	0.038897	0.046427	0.994321	914	1	-6.4491
Apold1	6	0.82379	0.91319	1	17816	2	-4.2879	0.038945	0.046471	0.994321	915	1	-4.2879
LOC100772035	6	0.86484	0.93414	1	18345	2	-3.6334	0.039041	0.046553	0.994321	916	1	-3.6334
LOC100768300	5	0.30783	0.53838	1	11439	1	-6.2165	0.039047	0.043512	0.994321	917	1	-6.2165
Gmnn	5	0.9893	0.98933	1	20606	0	-4.3649	0.039167	0.043626	0.994321	918	1	-4.3649
Slc20a2	6	0.0023183	0.011454	0.315271	764	5	-5.8178	0.039234	0.04673	0.994321	919	1	-5.8178
Tmem206	6	0.075989	0.2268	0.840022	5581	3	-5.3209	0.03933	0.046805	0.994321	920	1	-5.3209
Zbtb16	6	0.041014	0.13946	0.727013	3961	1	-2.1534	0.039378	0.046843	0.994321	921	1	-2.1534
Tnfaip8l2	6	0.086193	0.25035	0.862542	5994	2	-4.0316	0.039427	0.046889	0.994321	922	1	-4.0316
Lipg	6	0.38594	0.64784	1	12684	3	-5.1306	0.039475	0.046937	0.994321	923	1	-5.1306
Anxa11	6	0.030452	0.11043	0.66944	3414	5	-5.8452	0.039523	0.046977	0.994321	924	1	-5.8452
Gtsf1	6	0.29486	0.55816	1	11179	4	-6.4998	0.039571	0.047021	0.994321	925	1	-6.4998
Tmem104	6	0.99362	0.99356	1	20857	0	-5.4774	0.039619	0.047065	0.994321	926	1	-5.4774
Acad11	6	0.018795	0.076554	0.591818	2686	3	-5.8377	0.039667	0.047111	0.994321	927	1	-5.8377
LOC100770395	6	0.29778	0.56174	1	11243	3	-5.4402	0.039715	0.047153	0.994321	928	1	-5.4402
Ppp1r3b	5	0.20935	0.43498	1	9293	3	-5.4211	0.03973	0.044153	0.994321	929	1	-5.4211
Eci1	6	0.87399	0.93913	1	18485	2	-5.3084	0.039763	0.04719	0.994321	930	1	-5.3084
LOC100764723	6	0.22527	0.46896	1	9633	4	-3.4951	0.039811	0.04724	0.994321	931	1	-3.4951
Mlxip	6	0.93952	0.96062	1	19237	1	-5.8876	0.03986	0.047279	0.994321	932	1	-5.8876
CTRL00400	1	0.9601	0.96023	1	19599	0	-0.24965	0.039904	0.039802	0.994321	933	0	-0.24965
Ccl17	6	0.6862	0.85444	1	16443	2	-3.5766	0.039908	0.04732	0.994321	934	1	-3.5766
Tyw3	5	0.033899	0.11648	0.681341	3606	4	-6.1622	0.03993	0.044345	0.994321	935	1	-6.1622
L3mbtl1	6	0.31377	0.58113	1	11572	3	-5.0741	0.039956	0.047365	0.994321	936	1	-5.0741
Dcun1d5	3	0.99937	0.99937	1	21531	0	-1.7815	0.039981	0.040663	0.994321	937	1	-1.7815
Ttc21b	6	0.91816	0.95463	1	18976	1	-5.7201	0.040004	0.047412	0.994321	938	1	-5.7201
Gdpgp1	6	0.38182	0.64481	1	12644	3	-6.4017	0.040052	0.047458	0.994321	939	1	-6.4017
Hsd17b8	6	0.24467	0.49447	1	10090	3	-3.682	0.0401	0.047503	0.994321	940	1	-3.682
Dmgdh	6	0.28848	0.55029	1	11032	4	-4.4189	0.040196	0.047597	0.994321	941	1	-4.4189
LOC107979086	6	0.63138	0.82584	1	15884	2	-5.2079	0.040244	0.04764	0.994321	942	1	-5.2079
LOC100765012	6	0.63709	0.82985	1	15959	3	-6.2547	0.040341	0.04773	0.994321	943	1	-6.2547
Kiaa2012	6	0.068572	0.20906	0.820907	5260	4	-5.7386	0.040389	0.047778	0.994321	944	1	-5.7386
Ruvbl1	6	0.99952	0.99951	1	21587	0	-3.4697	0.040437	0.047827	0.994321	945	1	-3.4697
Tprkb	4	0.99561	0.99561	1	21013	0	-3.812	0.040497	0.042721	0.994321	946	1	-3.812
Fam229b	6	0.54792	0.7662	1	14813	3	-5.8919	0.040533	0.047913	0.994321	947	1	-5.8919
Angptl4	6	0.066943	0.2051	0.817239	5179	4	-5.7435	0.040581	0.047955	0.994321	948	1	-5.7435
Ivns1abp	6	0.82284	0.91274	1	17804	2	-2.3118	0.040629	0.04801	0.994321	949	1	-2.3118
Znf385a	6	0.04786	0.15737	0.753872	4301	4	-6.8958	0.040821	0.048184	0.994321	950	1	-6.8958
LOC100761504	6	0.038538	0.13282	0.717661	3812	4	-4.0741	0.04087	0.048229	0.994321	951	1	-4.0741
LOC100765759	6	0.8551	0.92902	1	18209	2	-5.0575	0.040918	0.048268	0.994321	952	1	-5.0575
Tvp23b	5	0.72895	0.8484	1	16808	2	-5.4273	0.040934	0.045265	0.994321	953	1	-5.4273
Rasl11b	6	0.022979	0.088967	0.625136	2953	5	-4.5698	0.040966	0.048311	0.994321	954	1	-4.5698
LOC100763430	5	0.94189	0.94827	1	19272	1	-4.695	0.041054	0.045384	0.994321	955	1	-4.695
Prodh2	6	0.05284	0.17009	0.770554	4542	5	-5.3444	0.041062	0.048394	0.994321	956	1	-5.3444
Fez1	6	0.53882	0.75964	1	14671	3	-6.244	0.041158	0.048476	0.994321	957	1	-6.244
Oxtr	6	0.00025941	0.001384	0.162149	183	5	-3.3121	0.041206	0.048515	0.994321	958	1	-3.3121
Hspb8	6	0.0015828	0.0079358	0.290844	570	5	-6.0009	0.041254	0.048555	0.994321	959	1	-6.0009
Cabp2	6	0.95554	0.96653	1	19502	1	-5.747	0.04135	0.048638	0.994321	960	1	-5.747
Strbp	6	0.51672	0.74369	1	14362	1	-5.5068	0.041398	0.048674	0.994321	961	1	-5.5068
Hspb3	6	0.8406	0.92159	1	18007	1	-6.0255	0.041446	0.048714	0.994321	962	1	-6.0255
LOC100768264	6	0.11804	0.31508	0.920169	7103	2	-5.1942	0.041542	0.048802	0.994321	963	1	-5.1942
LOC103162876	6	0.13846	0.34622	0.944148	7615	3	-5.5585	0.04159	0.048843	0.994321	964	1	-5.5585
LOC103164550	6	0.81715	0.90997	1	17737	1	-5.9464	0.041638	0.048875	0.994321	965	1	-5.9464
Slc16a8	6	0.57678	0.78704	1	15188	2	-6.2004	0.041686	0.048915	0.994321	966	1	-6.2004
LOC100766137	6	0.47366	0.71239	1	13809	3	-5.0871	0.041782	0.049014	0.994321	967	1	-5.0871
Sypl2	6	0.17772	0.4034	0.987949	8562	3	-4.2675	0.04183	0.049051	0.994321	968	1	-4.2675
Casp1	6	0.057619	0.18217	0.786029	4770	3	-5.129	0.041879	0.04909	0.994321	969	1	-5.129
Btla	6	0.84916	0.92594	1	18115	2	-4.8435	0.041927	0.049131	0.994321	970	1	-4.8435
Smoc1	6	0.072442	0.21832	0.831591	5429	3	-5.9214	0.042119	0.049304	0.994321	971	1	-5.9214
Phf8	6	0.20443	0.44074	1	9189	3	-5.9471	0.042167	0.049356	0.994321	972	1	-5.9471
Ptgfrn	6	0.20893	0.44701	1	9283	3	-5.3065	0.042215	0.049394	0.994321	973	1	-5.3065
Mbtd1	5	0.99805	0.99806	1	21280	0	-5.5573	0.042256	0.046454	0.994321	974	1	-5.5573
LOC100757380	6	0.80795	0.90563	1	17649	2	-2.5423	0.042263	0.049443	0.994321	975	1	-2.5423
LOC100758625	6	0.017487	0.072624	0.579852	2590	5	-5.2521	0.042311	0.049493	0.994321	976	1	-5.2521
Gnrh1	6	0.9781	0.97887	1	20063	1	-5.0236	0.042359	0.049526	0.994321	977	1	-5.0236
Adora2b	6	0.052432	0.16906	0.769725	4517	3	-5.0283	0.042407	0.049568	0.994321	978	1	-5.0283
LOC100772389	6	0.096395	0.27345	0.88102	6411	3	-2.9153	0.042503	0.049667	0.994321	979	1	-2.9153
Tmem219	6	0.092271	0.26414	0.874939	6231	2	-5.6374	0.042599	0.04976	0.994321	980	1	-5.6374
Nrk	5	0.98824	0.98822	1	20534	0	-5.9775	0.042617	0.046781	0.994321	981	1	-5.9775
LOC100765152	6	0.82761	0.91507	1	17852	1	-5.5733	0.042647	0.049794	0.994321	982	1	-5.5733
Zcchc11	6	0.62851	0.82382	1	15853	3	-4.2755	0.042695	0.049841	0.994321	983	1	-4.2755
Myo3a	5	0.4124	0.64196	1	13008	2	-0.5592	0.042737	0.046897	0.994321	984	1	-0.5592
Sgk1	6	0.12802	0.33037	0.933572	7355	4	-5.6147	0.042791	0.049924	0.994321	985	1	-5.6147
Pced1a	6	0.50793	0.73732	1	14250	3	-6.7045	0.042839	0.049965	0.994321	986	1	-6.7045
Ces1	6	0.91714	0.95436	1	18966	1	-4.9053	0.042887	0.050008	0.994321	987	1	-4.9053
Cnst	6	0.8331	0.91779	1	17917	2	-4.5298	0.042935	0.050056	0.994321	988	1	-4.5298
LOC107980308	6	0.74968	0.87981	1	17018	1	-5.7336	0.043079	0.050184	0.994321	989	1	-5.7336
LOC100762854	6	0.20648	0.44354	1	9225	3	-4.0802	0.043127	0.050225	0.994321	990	1	-4.0802
Helz2	6	0.71212	0.8646	1	16665	2	-5.1522	0.043175	0.050264	0.994321	991	1	-5.1522
LOC103161035	4	0.63722	0.77392	1	15966	1	-3.9519	0.043228	0.045237	0.994321	992	1	-3.9519
Shroom3	6	0.029518	0.10779	0.665233	3355	4	-5.2171	0.04327	0.050347	0.994321	993	1	-5.2171
LOC100772955	5	0.9737	0.97375	1	19937	0	-4.4252	0.043338	0.047447	0.994321	994	1	-4.4252
Ap5s1	6	0.012899	0.056475	0.537494	2193	5	-5.476	0.043366	0.05043	0.994321	995	1	-5.476
LOC100759281	6	0.34761	0.61941	1	12193	3	-5.3741	0.043414	0.050474	0.994321	996	1	-5.3741
LOC103164574	6	0.073522	0.22088	0.835268	5471	5	-4.6236	0.043462	0.050518	0.994321	997	1	-4.6236
Tsc22d2	6	0.8815	0.94328	1	18596	2	-3.6315	0.04351	0.050566	0.994321	998	1	-3.6315
Itfg2	6	0.14175	0.35117	0.948914	7701	3	-2.2398	0.043558	0.050615	0.994321	999	1	-2.2398
Myo1e	6	0.64769	0.83731	1	16101	3	-5.5624	0.043606	0.050654	0.994321	1000	1	-5.5624
Cd55	5	0.94424	0.94971	1	19300	1	-4.9168	0.043618	0.047703	0.994321	1001	1	-4.9168
Csf3r	6	0.62796	0.82345	1	15842	3	-3.705	0.043654	0.050695	0.994321	1002	1	-3.705
Ak8	6	0.075279	0.22511	0.83751	5556	5	-2.5246	0.043702	0.050736	0.994321	1003	1	-2.5246
Scn7a	5	0.97353	0.97358	1	19931	0	-4.3918	0.043738	0.04782	0.994321	1004	1	-4.3918
Hspa9	4	0.99997	0.99997	1	21839	0	-3.062	0.043742	0.045723	0.994321	1005	1	-3.062
Mrc2	6	0.65943	0.84442	1	16222	2	-5.9831	0.043894	0.050894	0.994321	1006	1	-5.9831
Sel1l3	6	0.59156	0.79772	1	15349	2	-5.7349	0.043942	0.050931	0.994321	1007	1	-5.7349
Hmgn3	6	0.33512	0.60641	1	11982	2	-3.1802	0.04399	0.050973	0.994321	1008	1	-3.1802
LOC100756022	6	0.11138	0.30481	0.911572	6938	2	-5.6154	0.044086	0.051054	0.994321	1009	1	-5.6154
LOC100761069	6	0.32717	0.59712	1	11825	2	-0.97246	0.044229	0.051182	0.994321	1010	1	-0.97246
Palm	6	0.0083555	0.038004	0.473242	1681	5	-5.1502	0.044277	0.051221	0.994321	1011	1	-5.1502
Rangrf	6	0.17337	0.39719	0.983763	8454	4	-4.9869	0.044373	0.051303	0.994321	1012	1	-4.9869
LOC100759710	6	0.41042	0.666	1	12987	1	-4.8302	0.044421	0.051354	0.994321	1013	1	-4.8302
Nek8	6	0.30641	0.57224	1	11412	2	-6.4919	0.044469	0.051396	0.994321	1014	1	-6.4919
Msrb3	6	0.30841	0.57467	1	11450	2	-3.769	0.044517	0.051446	0.994321	1015	1	-3.769
Rgs20	6	0.031337	0.11293	0.675007	3458	5	-6.8037	0.044565	0.051489	0.994321	1016	1	-6.8037
Trim44	6	0.36298	0.63084	1	12407	3	-4.14	0.044613	0.051527	0.994321	1017	1	-4.14
LOC100756347	6	0.0005293	0.0027809	0.211374	276	5	-4.2842	0.044661	0.05157	0.994321	1018	1	-4.2842
Irak2	6	0.0025108	0.012355	0.321482	810	5	-4.2602	0.044709	0.051613	0.994321	1019	1	-4.2602
Rbpjl	6	0.10331	0.28859	0.893409	6681	4	-6.3874	0.044757	0.051658	0.994321	1020	1	-6.3874
LOC107977648	4	0.99876	0.99876	1	21392	0	-2.5035	0.0448	0.046729	0.994321	1021	1	-2.5035
Terf2	6	0.99875	0.99874	1	21386	0	-5.5705	0.044804	0.051703	0.994321	1022	1	-5.5705
Mfsd1	6	0.70007	0.8598	1	16563	2	-5.4666	0.044852	0.051744	0.994321	1023	1	-5.4666
Pou2f1	6	0.3747	0.6395	1	12549	3	-5.5196	0.0449	0.051782	0.994321	1024	1	-5.5196
Coro2b	6	0.94626	0.9629	1	19331	1	-2.3592	0.044948	0.051824	0.994321	1025	1	-2.3592
Sorbs1	6	0.21828	0.4596	1	9494	3	-4.9694	0.044996	0.051866	0.994321	1026	1	-4.9694
LOC100757319	5	0.2212	0.4476	1	9551	3	-3.7833	0.045098	0.049077	0.994321	1027	1	-3.7833
Mgme1	6	0.46327	0.70479	1	13662	3	-6.0278	0.045188	0.052035	0.994321	1028	1	-6.0278
Fbxl15	6	0.35605	0.62567	1	12317	2	-4.3447	0.045236	0.052078	0.994321	1029	1	-4.3447
A3galt2	6	1.11e-06	6.1e-06	0.013366	10	5	-3.8072	0.045283	0.052114	0.994321	1030	1	-3.8072
Gal	6	0.032701	0.11675	0.681712	3545	4	-5.7903	0.045331	0.052147	0.994321	1031	1	-5.7903
Traf3ip2	6	0.50645	0.73627	1	14230	2	-6.1371	0.045379	0.052186	0.994321	1032	1	-6.1371
Jam3	5	0.24389	0.47176	1	10069	3	-4.949	0.045458	0.049415	0.994321	1033	1	-4.949
LOC107977730	6	0.84515	0.9239	1	18073	2	-4.7587	0.045523	0.052308	0.994321	1034	1	-4.7587
Atp5h	6	0.85561	0.9293	1	18218	1	-6.0008	0.045571	0.05235	0.994321	1035	1	-6.0008
LOC100761901	5	0.01162	0.045404	0.502144	2046	4	-4.0554	0.045617	0.049558	0.994321	1036	1	-4.0554
Carm1	6	0.9616	0.96923	1	19628	1	-3.9879	0.045619	0.052391	0.994321	1037	1	-3.9879
Klhl7	5	0.091512	0.23922	0.85233	6204	3	-4.1096	0.045657	0.049598	0.994321	1038	1	-4.1096
Tas2r41	6	0.14373	0.35414	0.952377	7748	4	-5.7936	0.045666	0.052435	0.994321	1039	1	-5.7936
Mettl25	6	0.17074	0.3935	0.98023	8397	4	-5.2487	0.045714	0.052478	0.994321	1040	1	-5.2487
Aldh5a1	6	0.38372	0.64619	1	12663	3	-5.3382	0.045762	0.052517	0.994321	1041	1	-5.3382
Wnt9a	6	0.10976	0.30227	0.908793	6897	4	-5.9197	0.04581	0.05256	0.994321	1042	1	-5.9197
Rhod	6	0.30355	0.56876	1	11367	4	-3.2535	0.045858	0.052599	0.994321	1043	1	-3.2535
LOC100772401	6	0.97939	0.97986	1	20122	1	-5.1597	0.045906	0.052639	0.994321	1044	1	-5.1597
Cnnm4	6	0.61735	0.81598	1	15686	3	-3.79	0.045954	0.052688	0.994321	1045	1	-3.79
Top1mt	5	0.29194	0.52206	1	11115	3	-5.8984	0.046017	0.049927	0.994321	1046	1	-5.8984
Tgfbr3	6	0.27756	0.53663	1	10806	4	-6.2812	0.046049	0.05278	0.994321	1047	1	-6.2812
Limd2	6	0.10714	0.2969	0.902387	6813	3	-4.8995	0.046193	0.052904	0.994321	1048	1	-4.8995
LOC100766443	6	0.58547	0.79333	1	15282	3	-5.142	0.046241	0.05294	0.994321	1049	1	-5.142
LOC100760524	6	0.19326	0.42529	0.998473	8935	2	-5.0667	0.046289	0.052982	0.994321	1050	1	-5.0667
Mcu	6	0.98382	0.98377	1	20308	1	-5.9328	0.046336	0.053017	0.994321	1051	1	-5.9328
CTRLX00419	1	0.95363	0.95373	1	19456	0	-1.767	0.04637	0.04637	0.994321	1052	0	-1.767
LOC100768807	6	0.71892	0.8673	1	16721	2	-6.3545	0.046432	0.053105	0.994321	1053	1	-6.3545
Col6a1	6	0.71817	0.86699	1	16712	2	-4.3534	0.04648	0.053143	0.994321	1054	1	-4.3534
Trim25	6	0.12294	0.32263	0.928908	7201	4	-5.5	0.046528	0.053195	0.994321	1055	1	-5.5
Etv3	4	0.12634	0.27763	0.883594	7303	3	-2.5578	0.046562	0.048353	0.994321	1056	1	-2.5578
Baz2a	6	0.051355	0.16632	0.765836	4469	3	-5.9836	0.046576	0.053237	0.994321	1057	1	-5.9836
CTRLX11495	1	0.9534	0.95351	1	19452	0	-1.4396	0.046598	0.046593	0.994321	1058	0	-1.4396
Sgsm3	6	0.24097	0.48962	1	9998	4	-5.8694	0.046623	0.053283	0.994321	1059	1	-5.8694
LOC100764333	5	0.38109	0.61152	1	12631	2	-4.9748	0.046656	0.050512	0.994321	1060	1	-4.9748
LOC103160018	6	0.45578	0.69936	1	13579	2	-3.2441	0.046719	0.053364	0.994321	1061	1	-3.2441
Tmem218	6	0.99334	0.99328	1	20840	0	-3.6572	0.046767	0.053401	0.994321	1062	1	-3.6572
Tmem216	6	0.99693	0.99692	1	21127	0	-3.977	0.046863	0.053493	0.994321	1063	1	-3.977
Tmem107	6	0.093206	0.26624	0.87525	6274	3	-5.7968	0.04691	0.053538	0.994321	1064	1	-5.7968
Pacsin1	6	0.18944	0.41996	0.995756	8836	4	-5.7448	0.047006	0.053623	0.994321	1065	1	-5.7448
Fam83e	6	0.35402	0.62417	1	12279	3	-5.9349	0.047054	0.05366	0.994321	1066	1	-5.9349
Nek5	6	0.87186	0.93794	1	18457	2	-3.7971	0.047102	0.053706	0.994321	1067	1	-3.7971
Smim6	6	0.87605	0.94025	1	18517	2	-3.5	0.047149	0.053749	0.994321	1068	1	-3.5
C1qtnf5	6	0.05486	0.17517	0.777856	4630	4	-4.3112	0.047197	0.053787	0.994321	1069	1	-4.3112
CTRLX09600	1	0.95277	0.95291	1	19441	0	-1.8241	0.047228	0.047228	0.994321	1070	0	-1.8241
Cbr3	6	0.13146	0.33569	0.935968	7457	3	-6.063	0.047245	0.053827	0.994321	1071	1	-6.063
Irf5	6	0.013338	0.058189	0.540861	2236	5	-5.2333	0.047293	0.053864	0.994321	1072	1	-5.2333
Clstn3	6	0.5121	0.74033	1	14304	3	-4.7417	0.047341	0.053905	0.994321	1073	1	-4.7417
LOC100773157	6	0.19234	0.424	0.998315	8906	4	-4.6909	0.047388	0.053952	0.994321	1074	1	-4.6909
Numa1	6	0.4337	0.68314	1	13315	2	-6.0237	0.047436	0.05399	0.994321	1075	1	-6.0237
LOC100767729	5	0.68507	0.82258	1	16431	2	-5.897	0.047454	0.051265	0.994321	1076	1	-5.897
Usp2	6	0.14318	0.35333	0.951362	7738	4	-6.4699	0.047532	0.054076	0.994321	1077	1	-6.4699
Cdadc1	5	0.96712	0.96735	1	19752	1	-3.6217	0.047534	0.05134	0.994321	1078	1	-3.6217
Rnh1	6	0.41753	0.67128	1	13071	3	-4.8867	0.04758	0.054122	0.994321	1079	1	-4.8867
Itgb8	5	0.00086756	0.0039002	0.233698	382	4	-6.0858	0.047613	0.051424	0.994321	1080	1	-6.0858
Sema7a	6	0.48906	0.72366	1	14004	3	-5.2507	0.047627	0.05416	0.994321	1081	1	-5.2507
Orc5	6	0.98711	0.98704	1	20468	0	-2.226	0.047675	0.054198	0.994321	1082	1	-2.226
Gpr149	5	0.22968	0.45668	1	9743	3	-6.1705	0.047733	0.051533	0.994321	1083	1	-6.1705
LOC100765610	6	0.04464	0.149	0.742605	4142	4	-5.4956	0.047771	0.054289	0.994321	1084	1	-5.4956
LOC100756627	5	0.20318	0.42828	1	9152	2	-4.8275	0.047813	0.0516	0.994321	1085	1	-4.8275
Tmem55a	6	0.57917	0.78877	1	15211	3	-5.7667	0.047819	0.054335	0.994321	1086	1	-5.7667
Sfxn5	6	0.12427	0.32463	0.929155	7247	4	-4.4395	0.047866	0.054385	0.994321	1087	1	-4.4395
Prepl	6	0.86066	0.93197	1	18286	1	-4.2612	0.047962	0.054474	0.994321	1088	1	-4.2612
Mbnl3	6	0.57447	0.78538	1	15159	3	-6.111	0.04801	0.05451	0.994321	1089	1	-6.111
LOC107980143	6	0.50713	0.73677	1	14241	3	-5.7195	0.048057	0.054549	0.994321	1090	1	-5.7195
LOC100770995	6	0.30572	0.57138	1	11405	4	-6.3742	0.048105	0.054596	0.994321	1091	1	-6.3742
Clec4d	6	0.28944	0.55147	1	11058	3	-4.5742	0.048153	0.054638	0.994321	1092	1	-4.5742
Map7d2	5	0.84897	0.91103	1	18113	1	-5.7459	0.048172	0.051954	0.994321	1093	1	-5.7459
Centrin-2	6	0.41854	0.67205	1	13087	3	-4.7671	0.048201	0.054684	0.994321	1094	1	-4.7671
Fbxl3	6	0.32117	0.59004	1	11721	2	-5.1891	0.048248	0.054723	0.994321	1095	1	-5.1891
Ppp1r37	6	0.044502	0.14864	0.742605	4130	5	-4.6013	0.048296	0.05477	0.994321	1096	1	-4.6013
CTRLX09499	1	0.95165	0.9518	1	19423	0	-0.25176	0.048348	0.048379	0.994321	1097	0	-0.25176
Usp9x	6	0.89698	0.94979	1	18783	1	-2.1016	0.048392	0.054854	0.994321	1098	1	-2.1016
CTRLX12967	1	0.95157	0.95171	1	19421	0	-0.84508	0.048431	0.048459	0.994321	1099	0	-0.84508
LOC100768249	5	0.33836	0.56931	1	12044	3	-6.2386	0.048451	0.052205	0.994321	1100	1	-6.2386
Cuedc1	6	0.79891	0.90144	1	17526	2	-6.1162	0.048487	0.054946	0.994321	1101	1	-6.1162
Magt1	5	0.62535	0.78899	1	15807	2	-3.3762	0.048491	0.052243	0.994321	1102	1	-3.3762
LOC107977518	6	0.36996	0.63601	1	12492	2	-6.3055	0.048535	0.054991	0.994321	1103	1	-6.3055
Gclm	5	0.82731	0.90525	1	17848	1	-2.498	0.04857	0.052316	0.994321	1104	1	-2.498
LOC100765650	6	0.35479	0.62474	1	12298	3	-4.9616	0.048583	0.055031	0.994321	1105	1	-4.9616
Tcea2	6	0.023429	0.090309	0.629344	2978	5	-6.3126	0.048678	0.055117	0.994321	1106	1	-6.3126
LOC100760753	5	0.35299	0.58379	1	12263	1	-4.0904	0.04869	0.052413	0.994321	1107	1	-4.0904
Tjap1	6	0.42249	0.67501	1	13151	2	-6.2081	0.048726	0.055153	0.994321	1108	1	-6.2081
Camk1	6	0.47792	0.71548	1	13857	3	-5.8199	0.048774	0.055197	0.994321	1109	1	-5.8199
LOC100756540	3	0.69208	0.74337	1	16499	1	-5.207	0.048793	0.04929	0.994321	1110	1	-5.207
Lrrc1	6	0.4099	0.66562	1	12975	3	-4.7427	0.048821	0.055234	0.994321	1111	1	-4.7427
Arhgap19	6	0.9646	0.97068	1	19697	1	-4.4226	0.048869	0.055275	0.994321	1112	1	-4.4226
Pcolce	5	0.32233	0.55306	1	11738	3	-3.6949	0.048889	0.052598	0.994321	1113	1	-3.6949
Tmem127	6	0.014432	0.06244	0.550944	2353	5	-6.2156	0.048965	0.055358	0.994321	1114	1	-6.2156
LOC103162815	3	0.31508	0.46857	1	11603	1	-4.0138	0.048986	0.049493	0.994321	1115	1	-4.0138
Wbscr22	6	0.77223	0.88957	1	17244	2	-3.7158	0.049012	0.055404	0.994321	1116	1	-3.7158
LOC100757839	6	0.012521	0.054978	0.533873	2144	5	-4.6451	0.049108	0.055494	0.994321	1117	1	-4.6451
LOC100769330	5	0.79444	0.88963	1	17483	2	-5.7985	0.049128	0.052808	0.994321	1118	1	-5.7985
Hspa12b	6	0.98698	0.98691	1	20463	0	-5.8918	0.049251	0.055619	0.994321	1119	1	-5.8918
Slc25a53	6	0.011674	0.051616	0.524755	2059	3	-5.3249	0.049299	0.055654	0.994321	1120	1	-5.3249
LOC100767654	6	0.9971	0.99709	1	21148	0	-4.4221	0.049346	0.055693	0.994321	1121	1	-4.4221
Tas2r4	6	0.46298	0.70456	1	13659	3	-3.9632	0.049394	0.055737	0.994321	1122	1	-3.9632
LOC100773178	4	0.99996	0.99996	1	21829	0	-2.8771	0.049472	0.051094	0.994321	1123	1	-2.8771
Tcp11	6	0.60708	0.80871	1	15556	3	-5.1059	0.04949	0.055815	0.994321	1124	1	-5.1059
LOC107977042	6	0.82638	0.91447	1	17841	1	-5.083	0.049537	0.055861	0.994321	1125	1	-5.083
Ntrk1	6	0.11293	0.30721	0.914457	6977	4	-2.7359	0.049585	0.055899	0.994321	1126	1	-2.7359
LOC100767355	6	0.85738	0.93024	1	18247	2	-5.5314	0.049633	0.055943	0.994321	1127	1	-5.5314
Ebag9	4	0.28857	0.50335	1	11037	3	-4.5274	0.049696	0.051307	0.994321	1128	1	-4.5274
Rnf8	6	0.038732	0.13333	0.717661	3832	4	-5.6332	0.049728	0.056037	0.994321	1129	1	-5.6332
Tead1	6	0.71614	0.86619	1	16697	2	-3.4608	0.049776	0.056073	0.994321	1130	1	-3.4608
Spock3	6	0.30765	0.57374	1	11437	3	-5.7698	0.049967	0.05624	0.994321	1131	1	-5.7698
LOC103163500	6	0.20725	0.44461	1	9243	3	-5.7667	0.050014	0.056278	0.994321	1132	1	-5.7667
LOC100764744	6	0.24528	0.49529	1	10109	3	-5.4513	0.05011	0.056359	0.994321	1133	1	-5.4513
LOC100751039	6	0.21207	0.45127	1	9370	3	-4.0171	0.050157	0.056397	0.994321	1134	1	-4.0171
Kank3	6	0.21911	0.46072	1	9511	4	-6.4429	0.050205	0.056441	0.994321	1135	1	-6.4429
Cask	6	0.29586	0.55939	1	11208	3	-6.0863	0.050253	0.05648	0.994321	1136	1	-6.0863
Acrv1	6	0.18438	0.41291	0.993383	8711	3	-2.9928	0.0503	0.056528	0.994321	1137	1	-2.9928
LOC100762658	6	0.00037414	0.0019923	0.18616	229	4	-5.1225	0.050348	0.056571	0.994321	1138	1	-5.1225
LOC100764997	6	0.64781	0.83739	1	16103	2	-3.6573	0.050396	0.056612	0.994321	1139	1	-3.6573
Cep250	6	0.0013245	0.0066492	0.275384	504	5	-6.5807	0.050443	0.056657	0.994321	1140	1	-6.5807
Akap14	6	0.84512	0.92389	1	18072	2	-5.3566	0.050539	0.056751	0.994321	1141	1	-5.3566
Tes	6	0.92261	0.9558	1	19027	1	-5.1325	0.050586	0.056802	0.994321	1142	1	-5.1325
LOC100763880	5	0.10336	0.26227	0.873088	6682	3	-6.1231	0.050601	0.054165	0.994321	1143	1	-6.1231
LOC100754630	6	0.019385	0.078353	0.594747	2732	5	-6.2626	0.050682	0.056885	0.994321	1144	1	-6.2626
CTRLX17971	1	0.9493	0.9495	1	19376	0	-2.0322	0.050696	0.050729	0.994321	1145	0	-2.0322
Nlrp2	5	0.11441	0.28338	0.888858	7010	3	-5.014	0.05076	0.054314	0.994321	1146	1	-5.014
Polr3gl	6	0.37333	0.6385	1	12530	2	-4.806	0.050777	0.056972	0.994321	1147	1	-4.806
Slfn14	6	0.24269	0.4919	1	10045	4	-5.8694	0.050825	0.057016	0.994321	1148	1	-5.8694
LOC100761271	6	0.0041391	0.019816	0.370472	1113	5	-6.0839	0.050872	0.05705	0.994321	1149	1	-6.0839
LOC100753806	5	0.011703	0.045719	0.503528	2060	1	-5.7282	0.05088	0.054413	0.994321	1150	1	-5.7282
Fate1	6	0.1371	0.34422	0.942604	7592	4	-5.3957	0.050968	0.057132	0.994321	1151	1	-5.3957
Apba3	6	0.15654	0.37294	0.967462	8050	3	-6.0676	0.051015	0.057182	0.994321	1152	1	-6.0676
Acot9	6	0.46642	0.70709	1	13702	3	-3.8228	0.051158	0.057322	0.994321	1153	1	-3.8228
Uhmk1	6	0.55437	0.77089	1	14893	2	-4.2647	0.051206	0.057358	0.994321	1154	1	-4.2647
Krt80	6	0.1313	0.33543	0.935968	7452	3	-5.6053	0.051253	0.057405	0.994321	1155	1	-5.6053
Sema3g	6	0.0049985	0.023634	0.399582	1235	5	-4.3848	0.051301	0.057443	0.994321	1156	1	-4.3848
Map1lc3a	6	0.12715	0.32904	0.933371	7324	3	-6.3913	0.051349	0.057491	0.994321	1157	1	-6.3913
LOC100772780	6	0.79485	0.89958	1	17487	2	-5.4698	0.051396	0.057541	0.994321	1158	1	-5.4698
Sepn1	6	0.092227	0.26404	0.874939	6229	4	-4.6946	0.051444	0.05758	0.994321	1159	1	-4.6946
Hibch	6	0.77536	0.89094	1	17275	2	-4.9005	0.051492	0.057624	0.994321	1160	1	-4.9005
LOC100759980	1	0.94846	0.94863	1	19361	0	-2.1259	0.051537	0.051575	0.994321	1161	0	-2.1259
Engase	6	0.29083	0.5532	1	11092	3	-5.041	0.051634	0.057769	0.994321	1162	1	-5.041
Ubr1	6	0.16997	0.39238	0.979504	8376	3	-5.5725	0.051682	0.057811	0.994321	1163	1	-5.5725
CTRLX09134	1	0.94828	0.94846	1	19359	0	-0.32541	0.051716	0.051755	0.994321	1164	0	-0.32541
LOC100763594	6	0.83353	0.918	1	17922	2	-4.0538	0.05173	0.057852	0.994321	1165	1	-4.0538
Lrpap1	6	0.11542	0.31106	0.918584	7034	4	-5.7151	0.051825	0.057939	0.994321	1166	1	-5.7151
Znf32	6	0.25631	0.50964	1	10364	3	-4.8139	0.051873	0.05799	0.994321	1167	1	-4.8139
Duox1	6	0.74617	0.87837	1	16976	1	-5.8879	0.05192	0.058043	0.994321	1168	1	-5.8879
LOC100769708	4	0.98774	0.98773	1	20507	0	-4.2808	0.05193	0.053446	0.994321	1169	1	-4.2808
Tmem9	6	0.15498	0.37071	0.967335	8011	4	-2.9074	0.051968	0.058088	0.994321	1170	1	-2.9074
LOC103161741	5	0.40084	0.63084	1	12867	3	-5.8735	0.051993	0.055472	0.994321	1171	1	-5.8735
Etnppl	6	0.79296	0.89874	1	17471	2	-4.2583	0.052015	0.058128	0.994321	1172	1	-4.2583
LOC100766167	1	0.94797	0.94814	1	19352	0	-2.1484	0.052027	0.052059	0.994321	1173	0	-2.1484
LOC103160129	6	0.56135	0.77591	1	14997	2	-5.178	0.052063	0.058162	0.994321	1174	1	-5.178
LOC100773648	6	0.99342	0.99335	1	20846	0	-5.3314	0.052158	0.058249	0.994321	1175	1	-5.3314
Wdr5b	6	0.72038	0.86787	1	16731	1	-5.8049	0.052206	0.058294	0.994321	1176	1	-5.8049
Gpihbp1	6	0.17316	0.39691	0.983367	8451	4	-6.0443	0.052301	0.058367	0.994321	1177	1	-6.0443
Hyal3	6	0.0079144	0.036175	0.465117	1632	5	-4.6995	0.052349	0.058409	0.994321	1178	1	-4.6995
Filip1	6	0.19713	0.43072	1	9017	4	-5.847	0.052396	0.05845	0.994321	1179	1	-5.847
Higd1c	6	0.0050232	0.023744	0.399582	1240	5	-6.0309	0.052444	0.058492	0.994321	1180	1	-6.0309
LOC100755542	5	0.99499	0.99496	1	20954	0	-5.9711	0.05251	0.055924	0.994321	1181	1	-5.9711
Nell1	6	0.098634	0.27837	0.884449	6507	4	-5.1312	0.052539	0.058574	0.994321	1182	1	-5.1312
Barhl1	6	0.53591	0.75756	1	14633	2	-3.3363	0.052586	0.058615	0.994321	1183	1	-3.3363
Rnf128	5	0.44429	0.67204	1	13439	2	-5.2002	0.052589	0.055997	0.994321	1184	1	-5.2002
Pon1	6	0.47603	0.71412	1	13834	3	-6.0225	0.052634	0.058652	0.994321	1185	1	-6.0225
Gadd45gip1	6	0.090111	0.25925	0.871686	6132	1	-5.835	0.052729	0.058731	0.994321	1186	1	-5.835
Wnt16	6	0.081287	0.23901	0.852071	5799	4	-5.9675	0.052777	0.058778	0.994321	1187	1	-5.9675
Prr22	6	0.045498	0.15126	0.745119	4188	4	-6.6963	0.052824	0.058819	0.994321	1188	1	-6.6963
Shh	6	0.21604	0.45664	1	9456	2	-3.6983	0.052872	0.058859	0.994321	1189	1	-3.6983
Mrpl21	6	0.90385	0.95127	1	18845	1	-6.5732	0.052919	0.058897	0.994321	1190	1	-6.5732
Pde1c	6	0.1349	0.34088	0.939762	7539	3	-5.7467	0.052967	0.058936	0.994321	1191	1	-5.7467
Cd8b	5	0.9734	0.97346	1	19928	0	-5.7711	0.053026	0.056409	0.994321	1192	1	-5.7711
LOC100766861	6	0.70711	0.86261	1	16620	2	-3.2549	0.053062	0.059027	0.994321	1193	1	-3.2549
Dnase1l1	6	0.48242	0.71876	1	13917	3	-5.569	0.05311	0.059069	0.994321	1194	1	-5.569
LOC100759622	6	0.87543	0.93992	1	18510	2	-5.6365	0.053157	0.059112	0.994321	1195	1	-5.6365
LOC103158809	6	0.10535	0.29302	0.898907	6746	4	-6.1205	0.053205	0.059155	0.994321	1196	1	-6.1205
Dync1li2	6	0.30298	0.56809	1	11356	3	-4.6584	0.053252	0.059193	0.994321	1197	1	-4.6584
Phc1	6	0.054899	0.17527	0.777856	4633	4	-5.3076	0.0533	0.059234	0.994321	1198	1	-5.3076
Muc1	6	0.22668	0.47083	1	9662	4	-6.0538	0.053348	0.059272	0.994321	1199	1	-6.0538
LOC100756249	6	0.079224	0.23424	0.847124	5717	4	-6.3622	0.053395	0.059319	0.994321	1200	1	-6.3622
Mtor	6	0.99064	0.99059	1	20683	0	-5.8443	0.053633	0.059522	0.994321	1201	1	-5.8443
LOC100750928	6	0.35962	0.62832	1	12367	3	-4.4106	0.05368	0.059563	0.994321	1202	1	-4.4106
Col3a1	6	0.47056	0.71009	1	13763	2	-3.2965	0.053775	0.059653	0.994321	1203	1	-3.2965
Agpat2	6	0.27344	0.53146	1	10730	4	-5.7957	0.053823	0.059696	0.994321	1204	1	-5.7957
CTRLX14993	1	0.94616	0.9463	1	19329	0	-2.2766	0.053839	0.053851	0.994321	1205	0	-2.2766
LOC107977585	6	0.084819	0.24722	0.859478	5940	2	-5.9313	0.053918	0.059782	0.994321	1206	1	-5.9313
Amt	6	0.41292	0.66784	1	13020	3	-5.1283	0.054013	0.059872	0.994321	1207	1	-5.1283
Pqbp1	6	0.88134	0.9432	1	18589	2	-6.8389	0.054061	0.059916	0.994321	1208	1	-6.8389
Sox2	6	0.58089	0.79002	1	15228	3	-6.2527	0.054108	0.059966	0.994321	1209	1	-6.2527
Cptp	6	0.097772	0.27645	0.882529	6475	4	-6.3633	0.054156	0.060002	0.994321	1210	1	-6.3633
Dnah10	6	0.060778	0.19009	0.801008	4897	5	-4.821	0.054203	0.06004	0.994321	1211	1	-4.821
Il1rn	6	0.21303	0.45259	1	9390	4	-5.2428	0.054251	0.060081	0.994321	1212	1	-5.2428
Sharpin	6	0.25911	0.51322	1	10436	4	-5.5133	0.054346	0.060162	0.994321	1213	1	-5.5133
Ppy	6	0.97626	0.97752	1	20008	1	-3.8904	0.054393	0.060207	0.994321	1214	1	-3.8904
Clrn3	6	0.2935	0.55648	1	11154	2	-4.1037	0.054441	0.060247	0.994321	1215	1	-4.1037
LOC107976991	5	0.93839	0.94623	1	19214	1	-3.925	0.054454	0.057762	0.994321	1216	1	-3.925
LOC100765659	6	0.010886	0.048477	0.513189	1974	3	-5.4076	0.054583	0.060358	0.994321	1217	1	-5.4076
Plxnc1	6	0.33723	0.6089	1	12022	4	-4.2195	0.054631	0.060402	0.994321	1218	1	-4.2195
Tpra1	6	0.13846	0.34622	0.944148	7614	4	-6.0951	0.054678	0.060447	0.994321	1219	1	-6.0951
Mrps36	6	0.82908	0.91578	1	17870	2	-4.1166	0.054726	0.060499	0.994321	1220	1	-4.1166
Cwc15	6	0.65012	0.83901	1	16136	1	-5.5555	0.054821	0.06059	0.994321	1221	1	-5.5555
Mier2	6	0.3332	0.6042	1	11952	3	-3.1214	0.054868	0.060627	0.994321	1222	1	-3.1214
Arf5	6	0.60146	0.80471	1	15482	3	-5.9791	0.054916	0.060676	0.994321	1223	1	-5.9791
LOC100774470	5	0.91644	0.93492	1	18957	1	-4.7871	0.05501	0.058294	0.994321	1224	1	-4.7871
Sp4	6	0.083151	0.24334	0.855614	5877	3	-5.6829	0.05501	0.06078	0.994321	1225	1	-5.6829
Ppp2r1a	6	0.29337	0.55631	1	11149	4	-5.8599	0.055058	0.060818	0.994321	1226	1	-5.8599
Cdc25b	6	0.00763	0.034977	0.462143	1588	4	-5.9493	0.055105	0.060871	0.994321	1227	1	-5.9493
LOC100772041	6	0.027806	0.10293	0.654951	3260	4	-4.1639	0.055153	0.060911	0.994321	1228	1	-4.1639
Elmsan1	6	0.22098	0.46323	1	9547	2	-5.2228	0.0552	0.060956	0.994321	1229	1	-5.2228
Emilin1	6	0.62141	0.81881	1	15746	3	-6.4796	0.055248	0.060997	0.994321	1230	1	-6.4796
LOC100758702	6	0.13551	0.34179	0.940475	7552	4	-3.6392	0.055295	0.061047	0.994321	1231	1	-3.6392
LOC100751452	6	0.40162	0.65946	1	12877	3	-3.6381	0.05539	0.06113	0.994321	1232	1	-3.6381
Gapdhs	6	0.8487	0.92569	1	18110	2	-4.7368	0.055438	0.06118	0.994321	1233	1	-4.7368
Pla2g7	6	0.95742	0.96735	1	19530	1	-5.3257	0.055485	0.061219	0.994321	1234	1	-5.3257
Zwilch	4	0.57517	0.72585	1	15169	2	-6.0701	0.055527	0.056836	0.994321	1235	1	-6.0701
Slitrk5	6	0.058169	0.1836	0.787399	4800	5	-5.8825	0.055533	0.061261	0.994321	1236	1	-5.8825
Pxdc1	6	0.06651	0.20405	0.816337	5164	4	-5.6941	0.05558	0.061306	0.994321	1237	1	-5.6941
LOC100768452	5	0.88022	0.92072	1	18572	1	-4.3617	0.055644	0.058891	0.994321	1238	1	-4.3617
Dennd5b	6	0.054161	0.17342	0.775098	4599	4	-6.6692	0.055675	0.061388	0.994321	1239	1	-6.6692
LOC100765963	5	0.59128	0.7705	1	15347	1	-5.6759	0.055723	0.058964	0.994321	1240	1	-5.6759
Dpyd	5	0.66971	0.81378	1	16311	1	-5.118	0.055763	0.059002	0.994321	1241	1	-5.118
Nfatc4	6	0.017397	0.072359	0.578581	2587	5	-6.5879	0.05577	0.061471	0.994321	1242	1	-6.5879
Cep135	6	0.24441	0.49412	1	10084	2	-4.7506	0.055817	0.06151	0.994321	1243	1	-4.7506
Pim2	6	0.94864	0.96379	1	19365	1	-4.0609	0.055865	0.061549	0.994321	1244	1	-4.0609
Kcnk17	6	0.034408	0.12149	0.693153	3624	4	-5.9223	0.055912	0.061597	0.994321	1245	1	-5.9223
Tnfaip8l3	5	0.98886	0.98889	1	20582	0	-2.699	0.055961	0.059175	0.994321	1246	1	-2.699
Swsap1	6	0.33436	0.60554	1	11969	2	-2.978	0.056055	0.061729	0.994321	1247	1	-2.978
Ghrl	6	0.047186	0.15565	0.75375	4257	5	-5.7824	0.056102	0.061767	0.994321	1248	1	-5.7824
Coch	6	0.59297	0.79869	1	15370	1	-5.639	0.056149	0.061811	0.994321	1249	1	-5.639
Tmem233	6	0.19611	0.42931	1	8994	3	-4.827	0.056197	0.061851	0.994321	1250	1	-4.827
Cyhr1	6	0.44187	0.68914	1	13407	3	-4.9612	0.056244	0.061889	0.994321	1251	1	-4.9612
Fam124b	6	0.00070374	0.0036499	0.229031	338	4	-6.2468	0.056292	0.061934	0.994321	1252	1	-6.2468
LOC100755906	4	0.9996	0.99961	1	21617	0	-3.7793	0.056321	0.057606	0.994321	1253	1	-3.7793
Kctd10	6	0.0083212	0.037871	0.472707	1678	4	-5.1513	0.056339	0.061977	0.994321	1254	1	-5.1513
LOC100755171	5	0.25601	0.48448	1	10358	2	-4.4146	0.056357	0.059548	0.994321	1255	1	-4.4146
Mrvi1	6	0.4469	0.69287	1	13466	2	-5.2053	0.056387	0.062025	0.994321	1256	1	-5.2053
Adhfe1	6	0.024685	0.093939	0.635934	3065	5	-5.4543	0.056434	0.062063	0.994321	1257	1	-5.4543
LOC100755880	5	0.20193	0.42695	0.999675	9119	3	-5.6166	0.056515	0.059692	0.994321	1258	1	-5.6166
Cxcl3	6	0.0097083	0.043724	0.494134	1854	5	-6.1172	0.056529	0.06215	0.994321	1259	1	-6.1172
Txndc2	6	0.88623	0.94597	1	18673	1	-4.1962	0.056576	0.06219	0.994321	1260	1	-4.1962
Rap1b	6	0.93455	0.95915	1	19169	1	-3.2721	0.056624	0.062232	0.994321	1261	1	-3.2721
Sh3bgrl2	6	0.082658	0.24222	0.855169	5852	4	-5.6617	0.056718	0.062317	0.994321	1262	1	-5.6617
Usp45	6	0.81901	0.91086	1	17756	2	-5.1195	0.056813	0.062402	0.994321	1263	1	-5.1195
Ednrb	6	0.01985	0.079715	0.59647	2768	5	-4.7573	0.056908	0.062478	0.994321	1264	1	-4.7573
Tapt1	6	0.92893	0.9575	1	19088	1	-2.2423	0.056955	0.062528	0.994321	1265	1	-2.2423
Abhd8	6	0.16492	0.38511	0.975668	8260	3	-5.3462	0.05705	0.062608	0.994321	1266	1	-5.3462
LOC100750764	6	0.0094558	0.042666	0.491465	1821	5	-5.7338	0.057145	0.062686	0.994321	1267	1	-5.7338
Nsrp1	5	0.82773	0.90536	1	17855	1	-6.128	0.057227	0.060363	0.994321	1268	1	-6.128
Tmem222	6	0.29014	0.55235	1	11075	3	-4.797	0.05724	0.062771	0.994321	1269	1	-4.797
LOC100767714	6	0.19362	0.42581	0.998826	8943	3	-5.1622	0.057287	0.062814	0.994321	1270	1	-5.1622
Aff3	6	0.95222	0.96515	1	19433	1	-5.8032	0.057335	0.062862	0.994321	1271	1	-5.8032
LOC100765439	6	0.22718	0.47147	1	9672	3	-4.3125	0.057382	0.062904	0.994321	1272	1	-4.3125
LOC100759491	6	0.0076319	0.034985	0.462143	1589	5	-5.7903	0.057429	0.062943	0.994321	1273	1	-5.7903
Lmln	6	0.58194	0.79075	1	15243	3	-5.2627	0.057477	0.062988	0.994321	1274	1	-5.2627
Ticam1	6	0.087485	0.25327	0.86579	6044	4	-5.0664	0.057571	0.063074	0.994321	1275	1	-5.0664
Mxra7	6	0.75878	0.88368	1	17104	2	-4.7609	0.057619	0.063122	0.994321	1276	1	-4.7609
Arl6ip1	6	0.2002	0.4349	1	9075	4	-6.0477	0.057666	0.063168	0.994321	1277	1	-6.0477
Svop	6	0.30537	0.57098	1	11398	4	-5.9774	0.057714	0.063207	0.994321	1278	1	-5.9774
Ghrhr	6	0.43191	0.68179	1	13280	3	-4.8963	0.057761	0.063251	0.994321	1279	1	-4.8963
Pdcd10	5	0.42034	0.64948	1	13119	2	-5.4568	0.057821	0.060903	0.994321	1280	1	-5.4568
Bbx	6	0.014255	0.06175	0.548834	2335	4	-4.223	0.05795	0.063433	0.994321	1281	1	-4.223
Cdnf	6	0.93843	0.96027	1	19215	1	-5.7275	0.058045	0.063529	0.994321	1282	1	-5.7275
LOC100753793	5	0.18055	0.39985	0.985105	8617	2	-5.0456	0.058137	0.061188	0.994321	1283	1	-5.0456
Hectd2	4	0.26504	0.47297	1	10569	3	-5.8541	0.058162	0.059321	0.994321	1284	1	-5.8541
CTRLX06142	1	0.94179	0.94197	1	19271	0	-2.4945	0.058207	0.058195	0.994321	1285	0	-2.4945
Slc7a5	6	0.91407	0.95362	1	18927	1	-4.8176	0.058234	0.063682	0.994321	1286	1	-4.8176
LOC103164128	6	0.71889	0.86729	1	16719	2	-3.1103	0.058282	0.063724	0.994321	1287	1	-3.1103
Znf703	6	0.595	0.80013	1	15395	3	-4.8639	0.058329	0.063764	0.994321	1288	1	-4.8639
LOC100765671	5	0.97917	0.97927	1	20112	0	-5.2878	0.058453	0.061471	0.994321	1289	1	-5.2878
Adnp2	6	0.061188	0.1911	0.802691	4912	4	-5.173	0.058518	0.06393	0.994321	1290	1	-5.173
Cpsf6	6	0.65664	0.84337	1	16203	2	-6.355	0.058755	0.06415	0.994321	1291	1	-6.355
LOC103160317	4	0.99314	0.99311	1	20823	0	-2.2665	0.058828	0.059941	0.994321	1292	1	-2.2665
Hmgcl	6	0.592	0.798	1	15358	3	-5.479	0.05885	0.064243	0.994321	1293	1	-5.479
Nr2c2	6	0.11244	0.30644	0.913924	6958	4	-3.3693	0.058944	0.06432	0.994321	1294	1	-3.3693
Edn2	6	0.045555	0.15141	0.745119	4191	5	-5.5704	0.058992	0.064362	0.994321	1295	1	-5.5704
Tgm5	5	0.023255	0.085187	0.6128	2966	3	-5.7508	0.059046	0.062016	0.994321	1296	1	-5.7508
Strn	6	0.17671	0.40194	0.986664	8538	3	-5.3202	0.059086	0.064451	0.994321	1297	1	-5.3202
Rgs9	6	0.024019	0.091984	0.631705	3019	5	-4.6141	0.059134	0.064492	0.994321	1298	1	-4.6141
Piezo1	6	0.073992	0.22202	0.835726	5492	5	-4.8521	0.059275	0.064614	0.994321	1299	1	-4.8521
Rgs14	6	0.62459	0.82106	1	15793	3	-5.3049	0.059323	0.064662	0.994321	1300	1	-5.3049
Cdk5rap2	6	0.10848	0.29979	0.905926	6860	4	-6.4389	0.059417	0.06476	0.994321	1301	1	-6.4389
Bloc1s1	6	0.51279	0.74086	1	14315	3	-5.9874	0.059465	0.064803	0.994321	1302	1	-5.9874
Aldh4a1	6	0.0035037	0.016907	0.358923	988	3	-5.8222	0.059512	0.064847	0.994321	1303	1	-5.8222
Pank4	6	0.25767	0.51139	1	10403	4	-4.6793	0.059559	0.064889	0.994321	1304	1	-4.6793
Pmp22	6	0.19038	0.42127	0.99589	8870	4	-4.791	0.059607	0.064928	0.994321	1305	1	-4.791
Rbm22	6	0.99999	0.99999	1	21876	0	-3.3212	0.059654	0.064964	0.994321	1306	1	-3.3212
Krt9	6	0.075819	0.22638	0.839504	5574	4	-6.0505	0.059701	0.065011	0.994321	1307	1	-6.0505
Glipr2	6	0.02307	0.089219	0.626101	2957	4	-5.9898	0.059748	0.065052	0.994321	1308	1	-5.9898
LOC100761654	6	0.0010241	0.0052	0.252127	430	3	-2.698	0.059796	0.0651	0.994321	1309	1	-2.698
Syn1	6	0.20605	0.44297	1	9218	3	-4.1415	0.05989	0.065187	0.994321	1310	1	-4.1415
Kcnk6	6	0.055818	0.17761	0.780362	4680	4	-5.0019	0.059937	0.065225	0.994321	1311	1	-5.0019
Prrt4	6	0.10303	0.28796	0.893348	6669	5	-5.9012	0.059985	0.065267	0.994321	1312	1	-5.9012
Akap5	6	0.30069	0.56531	1	11310	4	-6.0416	0.060032	0.065308	0.994321	1313	1	-6.0416
LOC100774550	6	0.51801	0.74466	1	14383	2	-5.3513	0.060079	0.065346	0.994321	1314	1	-5.3513
Mpzl3	6	0.1314	0.33558	0.935968	7455	3	-4.9461	0.060221	0.06548	0.994321	1315	1	-4.9461
LOC100773089	5	0.59053	0.77008	1	15341	2	-5.4677	0.06023	0.063156	0.994321	1316	1	-5.4677
Pdlim5	6	0.073491	0.2208	0.835268	5469	4	-6.336	0.060268	0.065525	0.994321	1317	1	-6.336
LOC103164536	6	0.79571	0.89998	1	17493	2	-5.6689	0.060316	0.065573	0.994321	1318	1	-5.6689
Slc17a6	6	0.027346	0.10162	0.652712	3227	3	-5.8691	0.060363	0.065614	0.994321	1319	1	-5.8691
Ubap2	6	0.71834	0.86707	1	16715	2	-6.6388	0.060457	0.065707	0.994321	1320	1	-6.6388
LOC107977609	1	0.9395	0.93967	1	19234	0	-2.6207	0.060505	0.060526	0.994321	1321	0	-2.6207
Mpeg1	6	0.96417	0.97047	1	19686	1	-5.3114	0.060505	0.065759	0.994321	1322	1	-5.3114
LOC100764080	6	0.095735	0.27197	0.879978	6380	3	-4.0421	0.060552	0.065806	0.994321	1323	1	-4.0421
Kpna5	6	0.20927	0.44747	1	9290	1	-5.5521	0.060646	0.0659	0.994321	1324	1	-5.5521
Krt82	6	0.0034541	0.016677	0.358165	978	3	-6.0595	0.060694	0.065938	0.994321	1325	1	-6.0595
Sgsm2	6	0.085407	0.24855	0.86068	5962	5	-6.0498	0.060788	0.066025	0.994321	1326	1	-6.0498
Eif2d	6	0.85655	0.92979	1	18231	1	-4.2355	0.060835	0.066066	0.994321	1327	1	-4.2355
LOC100770566	5	0.95005	0.95351	1	19397	1	-5.6435	0.060862	0.063724	0.994321	1328	1	-5.6435
LOC100761112	6	0.010411	0.046588	0.504582	1928	4	-3.9887	0.060883	0.066116	0.994321	1329	1	-3.9887
Znf219	6	0.59986	0.80356	1	15461	2	-5.7959	0.06093	0.066157	0.994321	1330	1	-5.7959
Cttnbp2	6	0.84828	0.92548	1	18105	2	-5.9314	0.060977	0.066197	0.994321	1331	1	-5.9314
Csnk1g2	6	0.016828	0.070673	0.574964	2542	4	-5.3513	0.061024	0.066242	0.994321	1332	1	-5.3513
Gfi1b	6	0.03772	0.13062	0.71364	3780	5	-3.9504	0.061071	0.066287	0.994321	1333	1	-3.9504
Tceanc	4	0.38054	0.58217	1	12623	2	-4.2983	0.061078	0.062026	0.994321	1334	1	-4.2983
Omd	5	0.99962	0.99963	1	21623	0	-4.4491	0.061138	0.064017	0.994321	1335	1	-4.4491
Arl13a	6	0.99996	0.99995	1	21818	0	-4.4766	0.061166	0.066365	0.994321	1336	1	-4.4766
Eri3	6	0.15635	0.37269	0.967462	8043	4	-6.3219	0.061213	0.066407	0.994321	1337	1	-6.3219
LOC100752140	6	0.086183	0.25033	0.862542	5993	4	-4.8537	0.061308	0.066494	0.994321	1338	1	-4.8537
Mettl24	6	0.2906	0.55293	1	11086	4	-6.078	0.061355	0.066536	0.994321	1339	1	-6.078
Adgre5	6	0.59776	0.80208	1	15434	2	-3.6235	0.061402	0.066578	0.994321	1340	1	-3.6235
Tpd52l1	5	0.62666	0.78967	1	15828	2	-5.2625	0.061414	0.064257	0.994321	1341	1	-5.2625
Pik3c2g	6	0.18263	0.41043	0.992181	8666	1	-5.9692	0.061496	0.066671	0.994321	1342	1	-5.9692
Dcxr	6	0.045613	0.15155	0.745467	4196	4	-5.3385	0.061544	0.066712	0.994321	1343	1	-5.3385
Mc5r	6	0.069493	0.2113	0.823693	5299	4	-5.1762	0.061591	0.066759	0.994321	1344	1	-5.1762
Siglec1	6	0.011514	0.050976	0.523057	2039	5	-6.0704	0.061638	0.0668	0.994321	1345	1	-6.0704
Ovca2	6	0.92692	0.95691	1	19070	1	-6.3621	0.061685	0.066843	0.994321	1346	1	-6.3621
Tshr	6	0.87057	0.93726	1	18428	2	-5.5528	0.061732	0.066887	0.994321	1347	1	-5.5528
Erich3	6	0.2166	0.45737	1	9465	4	-6.609	0.06178	0.066926	0.994321	1348	1	-6.609
Pkp1	6	0.024701	0.093987	0.635934	3069	5	-5.7657	0.061827	0.066973	0.994321	1349	1	-5.7657
LOC100758794	4	0.022682	0.071741	0.577055	2938	1	-2.5921	0.061837	0.062757	0.994321	1350	1	-2.5921
Bpifb1	6	0.5459	0.76476	1	14789	2	-5.4382	0.061874	0.06701	0.994321	1351	1	-5.4382
Mbd4	6	0.62059	0.81825	1	15730	3	-4.1331	0.061921	0.067057	0.994321	1352	1	-4.1331
LOC100766707	2	0.68836	0.69159	1	16469	1	-3.4734	0.061945	0.061833	0.994321	1353	0	-3.4734
Mcm9	6	0.28934	0.55134	1	11056	2	-6.0886	0.061968	0.067097	0.994321	1354	1	-6.0886
Cux2	6	0.06569	0.20207	0.813157	5130	2	-5.801	0.062016	0.067138	0.994321	1355	1	-5.801
LOC100756320	5	0.039131	0.12846	0.707638	3864	4	-2.9053	0.062044	0.064849	0.994321	1356	1	-2.9053
Mtfr1l	6	0.026355	0.098729	0.647394	3168	5	-6.8099	0.06211	0.067225	0.994321	1357	1	-6.8099
LOC107977657	6	0.10954	0.30192	0.907872	6892	4	-5.2477	0.062157	0.067268	0.994321	1358	1	-5.2477
Nicn1	6	0.44188	0.68916	1	13408	3	-5.3112	0.062204	0.06731	0.994321	1359	1	-5.3112
Vps11	6	0.74268	0.87695	1	16935	2	-6.1465	0.062251	0.067364	0.994321	1360	1	-6.1465
LOC100761813	6	0.00082412	0.0042238	0.240989	366	4	-3.3428	0.062346	0.067456	0.994321	1361	1	-3.3428
LOC100754297	6	0.017007	0.071197	0.576196	2552	4	-5.0212	0.06244	0.06755	0.994321	1362	1	-5.0212
Klhl21	6	0.13275	0.33766	0.936987	7495	4	-6.213	0.062534	0.06763	0.994321	1363	1	-6.213
Wsb2	6	0.44419	0.69085	1	13437	2	-3.6194	0.062582	0.06767	0.994321	1364	1	-3.6194
LOC107977030	6	0.48618	0.72155	1	13956	3	-5.1092	0.062629	0.067709	0.994321	1365	1	-5.1092
LOC100765442	6	0.078967	0.23364	0.846649	5701	2	-5.7758	0.062723	0.067793	0.994321	1366	1	-5.7758
LOC100756545	4	0.9495	0.94944	1	19380	0	-2.9589	0.062817	0.063703	0.994321	1367	1	-2.9589
Ppp1r14d	6	0.09365	0.26728	0.875882	6297	5	-4.3324	0.062817	0.067875	0.994321	1368	1	-4.3324
Paqr5	6	0.61203	0.81218	1	15619	3	-6.17	0.062912	0.067965	0.994321	1369	1	-6.17
LOC100765383	6	0.0071209	0.03284	0.449681	1532	2	-5.1305	0.062959	0.068005	0.994321	1370	1	-5.1305
Myrfl	6	0.071633	0.21643	0.829514	5392	5	-4.8057	0.063006	0.068041	0.994321	1371	1	-4.8057
Adamts18	6	0.43612	0.68493	1	13353	3	-6.0125	0.063147	0.06817	0.994321	1372	1	-6.0125
Ccdc88c	6	0.042091	0.14227	0.73094	4012	3	-5.8391	0.063195	0.068209	0.994321	1373	1	-5.8391
Dusp22	6	0.50229	0.73322	1	14177	3	-4.9341	0.063242	0.068268	0.994321	1374	1	-4.9341
Rnase9	5	0.9217	0.93743	1	19016	1	-3.5668	0.063265	0.06596	0.994321	1375	1	-3.5668
LOC100761806	6	0.14481	0.35575	0.954343	7769	2	-5.7375	0.063336	0.068353	0.994321	1376	1	-5.7375
Ccnc	4	0.85282	0.8775	1	18168	1	-4.879	0.063354	0.06422	0.994321	1377	1	-4.879
Ing2	6	0.54469	0.76388	1	14768	1	-2.8712	0.063383	0.068398	0.994321	1378	1	-2.8712
Kiaa1109	6	0.99125	0.99119	1	20710	0	-4.754	0.06343	0.068447	0.994321	1379	1	-4.754
Fezf2	6	0.11988	0.31791	0.922896	7145	2	-5.2691	0.063477	0.068487	0.994321	1380	1	-5.2691
Sh2d1a	6	0.42261	0.67509	1	13154	2	-4.9088	0.063524	0.068524	0.994321	1381	1	-4.9088
Pkib	6	0.93043	0.95793	1	19110	1	-4.6331	0.063572	0.068566	0.994321	1382	1	-4.6331
Xirp2	5	0.3687	0.59935	1	12477	2	-2.4354	0.06358	0.066244	0.994321	1383	1	-2.4354
LOC100762108	5	0.053026	0.15931	0.756572	4549	4	-6.6518	0.063659	0.06632	0.994321	1384	1	-6.6518
Tmem136	6	0.10053	0.28252	0.888196	6578	4	-6.9121	0.063666	0.068657	0.994321	1385	1	-6.9121
Msl3	6	0.15099	0.36484	0.96171	7920	3	-6.039	0.063713	0.068699	0.994321	1386	1	-6.039
Igsf21	6	0.02891	0.10612	0.661557	3324	4	-6.0945	0.06376	0.068746	0.994321	1387	1	-6.0945
Npc2	6	0.98897	0.9889	1	20589	0	-5.9605	0.063807	0.068793	0.994321	1388	1	-5.9605
LOC100770890	6	0.96816	0.97255	1	19782	1	-3.3807	0.063854	0.06884	0.994321	1389	1	-3.3807
Nsun5	6	0.13754	0.34487	0.943527	7599	2	-6.0503	0.063901	0.068882	0.994321	1390	1	-6.0503
Iqcc	6	0.76443	0.88617	1	17165	1	-5.985	0.063948	0.06892	0.994321	1391	1	-5.985
LOC100767157	4	0.49693	0.66714	1	14109	2	-4.5243	0.063986	0.064807	0.994321	1392	1	-4.5243
LOC103159343	6	0.54384	0.76328	1	14758	1	-5.4949	0.064043	0.06901	0.994321	1393	1	-5.4949
Fam155a	6	0.74299	0.87707	1	16937	2	-6.1713	0.064184	0.069135	0.994321	1394	1	-6.1713
Cpt1a	6	0.065682	0.20205	0.813157	5128	5	-5.6937	0.064231	0.06917	0.994321	1395	1	-5.6937
LOC100767496	6	0.12989	0.3332	0.935053	7412	3	-4.5291	0.064278	0.069215	0.994321	1396	1	-4.5291
LOC103161805	6	0.0064412	0.029967	0.434847	1447	5	-5.8332	0.064325	0.069255	0.994321	1397	1	-5.8332
Moxd1	6	0.88019	0.94256	1	18571	2	-5.5665	0.064514	0.069422	0.994321	1398	1	-5.5665
Mbd3	6	0.46175	0.70367	1	13647	3	-5.4613	0.064561	0.069465	0.994321	1399	1	-5.4613
Lamb2	6	0.00021769	0.0011607	0.151046	161	5	-4.8	0.064608	0.069501	0.994321	1400	1	-4.8
LOC100772276	6	0.092238	0.26407	0.874939	6230	4	-6.311	0.064702	0.069589	0.994321	1401	1	-6.311
Ak5	6	0.070584	0.21395	0.827443	5341	4	-4.8557	0.064749	0.069634	0.994321	1402	1	-4.8557
Erich4	6	0.04463	0.14898	0.742605	4140	3	-4.8587	0.064796	0.069672	0.994321	1403	1	-4.8587
LOC100764006	4	0.47108	0.64812	1	13775	1	-6.4388	0.064838	0.065644	0.994321	1404	1	-6.4388
LOC100765163	6	0.50078	0.7321	1	14154	2	-5.2668	0.064843	0.069712	0.994321	1405	1	-5.2668
Ptprq	5	0.87704	0.91965	1	18527	1	-4.4415	0.064878	0.067448	0.994321	1406	1	-4.4415
Ptprh	6	0.020994	0.083094	0.605223	2838	3	-4.4731	0.065031	0.069873	0.994321	1407	1	-4.4731
Egfl6	5	0.29329	0.52345	1	11148	2	-5.2748	0.065075	0.067636	0.994321	1408	1	-5.2748
Syt11	6	0.21816	0.45944	1	9492	2	-3.7348	0.065078	0.069916	0.994321	1409	1	-3.7348
LOC107977676	6	0.42785	0.67889	1	13235	3	-4.6983	0.065125	0.06996	0.994321	1410	1	-4.6983
Aqp11	6	0.36022	0.62878	1	12374	2	-6.3629	0.065267	0.070092	0.994321	1411	1	-6.3629
Nes	6	0.044563	0.1488	0.742605	4133	4	-5.8473	0.065314	0.070135	0.994321	1412	1	-5.8473
Rps6kb1	6	0.24563	0.49575	1	10119	4	-5.8753	0.065361	0.070183	0.994321	1413	1	-5.8753
Bcl7b	6	0.50704	0.73671	1	14239	3	-5.2296	0.065408	0.070222	0.994321	1414	1	-5.2296
Mageh1	6	0.66732	0.84736	1	16288	2	-3.9897	0.065455	0.07026	0.994321	1415	1	-3.9897
LOC107977051	6	0.067288	0.20593	0.817239	5207	4	-6.4829	0.065502	0.070303	0.994321	1416	1	-6.4829
Vwa5b2	6	0.50271	0.73354	1	14179	3	-4.8993	0.065596	0.070387	0.994321	1417	1	-4.8993
Rtp2	6	0.00098956	0.0050336	0.251786	421	5	-5.7144	0.06569	0.070474	0.994321	1418	1	-5.7144
Ccdc62	6	0.15676	0.37326	0.967672	8056	2	-4.1145	0.065737	0.070516	0.994321	1419	1	-4.1145
Plbd1	6	0.0079018	0.036123	0.465117	1629	4	-5.6049	0.065784	0.070555	0.994321	1420	1	-5.6049
LOC100768489	6	0.54986	0.7676	1	14836	2	-4.2343	0.065831	0.070597	0.994321	1421	1	-4.2343
Mettl23	6	0.58404	0.7923	1	15269	3	-5.9806	0.065878	0.070638	0.994321	1422	1	-5.9806
LOC100773367	6	0.079497	0.23485	0.847764	5731	3	-6.7953	0.065925	0.070684	0.994321	1423	1	-6.7953
Fdxr	6	0.98649	0.98643	1	20436	0	-5.8759	0.065972	0.070733	0.994321	1424	1	-5.8759
LOC100751378	6	0.10237	0.28653	0.891482	6646	4	-4.82	0.066019	0.070773	0.994321	1425	1	-4.82
Lsm10	6	0.97654	0.97772	1	20017	1	-5.039	0.066113	0.070861	0.994321	1426	1	-5.039
Taok2	6	0.2439	0.49347	1	10070	3	-5.4994	0.06616	0.07091	0.994321	1427	1	-5.4994
LOC100766093	6	0.18177	0.40923	0.991466	8646	3	-6.5465	0.066207	0.070958	0.994321	1428	1	-6.5465
Mks1	6	0.052578	0.16943	0.769808	4527	3	-5.7973	0.066254	0.071005	0.994321	1429	1	-5.7973
Uchl5	6	0.96175	0.9693	1	19631	1	-5.3479	0.066301	0.071046	0.994321	1430	1	-5.3479
Tlr6	6	0.53257	0.75518	1	14588	3	-4.8914	0.066348	0.07108	0.994321	1431	1	-4.8914
Znf143	5	0.99944	0.99944	1	21554	0	-4.4811	0.066449	0.068894	0.994321	1432	1	-4.4811
Mgmt	6	0.7101	0.8638	1	16654	1	-6.0793	0.066583	0.071299	0.994321	1433	1	-6.0793
Mkl2	6	0.054536	0.17436	0.77675	4619	4	-5.9804	0.06663	0.07134	0.994321	1434	1	-5.9804
LOC100754377	6	0.017643	0.073105	0.580993	2604	4	-5.9588	0.066724	0.071419	0.994321	1435	1	-5.9588
Pou6f1	6	0.33226	0.60313	1	11934	3	-6.5886	0.066818	0.0715	0.994321	1436	1	-6.5886
Tmprss7	6	0.55341	0.77018	1	14882	3	-4.4079	0.066865	0.07154	0.994321	1437	1	-4.4079
Chd4	6	0.95772	0.96747	1	19537	1	-4.3082	0.066959	0.071628	0.994321	1438	1	-4.3082
Fam126b	6	0.70185	0.86051	1	16579	2	-5.1734	0.067053	0.07171	0.994321	1439	1	-5.1734
Itpka	6	0.098862	0.27889	0.884592	6519	4	-4.8406	0.0671	0.071757	0.994321	1440	1	-4.8406
LOC100755608	6	0.019897	0.079843	0.59647	2771	5	-3.988	0.067147	0.071796	0.994321	1441	1	-3.988
LOC100755803	6	0.25149	0.50335	1	10247	4	-4.6043	0.067194	0.071833	0.994321	1442	1	-4.6043
Lhfpl1	6	0.10379	0.28965	0.894837	6697	5	-6.0279	0.067288	0.071921	0.994321	1443	1	-6.0279
Stx12	6	0.97991	0.98026	1	20139	1	-5.5733	0.067335	0.071968	0.994321	1444	1	-5.5733
Acyp1	6	0.57632	0.78668	1	15184	3	-4.0381	0.067382	0.072015	0.994321	1445	1	-4.0381
Etfb	6	0.010593	0.047317	0.508171	1948	5	-6.1435	0.067476	0.072101	0.994321	1446	1	-6.1435
LOC103164496	6	0.9013	0.95071	1	18824	1	-5.6779	0.067523	0.072141	0.994321	1447	1	-5.6779
LOC100765616	6	0.43256	0.68229	1	13289	2	-5.5426	0.06757	0.072185	0.994321	1448	1	-5.5426
Rbm33	6	0.81515	0.90905	1	17721	2	-3.2261	0.067617	0.072226	0.994321	1449	1	-3.2261
Magi2	6	0.26024	0.51466	1	10464	3	-5.6558	0.067663	0.072264	0.994321	1450	1	-5.6558
LOC100772379	6	0.82339	0.91299	1	17810	1	-3.8686	0.06771	0.072309	0.994321	1451	1	-3.8686
LOC107977033	6	0.10602	0.29445	0.899809	6776	4	-4.817	0.067757	0.072355	0.994321	1452	1	-4.817
Dxo	6	0.54958	0.7674	1	14831	2	-4.5992	0.067804	0.072399	0.994321	1453	1	-4.5992
Lnx1	6	0.082992	0.24298	0.855524	5869	4	-4.2642	0.067851	0.072445	0.994321	1454	1	-4.2642
Fam150b	6	0.10119	0.28395	0.889747	6602	3	-5.6293	0.067945	0.072519	0.994321	1455	1	-5.6293
LOC103163167	4	0.98445	0.98443	1	20338	0	-2.217	0.067958	0.068682	0.994321	1456	1	-2.217
Atg14	6	0.23897	0.48696	1	9960	4	-6.233	0.067992	0.072561	0.994321	1457	1	-6.233
LOC100759397	6	0.090492	0.26011	0.872429	6151	4	-6.0681	0.068086	0.072662	0.994321	1458	1	-6.0681
LOC100771610	6	0.87961	0.94225	1	18567	1	-3.4751	0.06818	0.072741	0.994321	1459	1	-3.4751
Lrmp	6	0.85488	0.9289	1	18205	2	-5.4735	0.068227	0.072785	0.994321	1460	1	-5.4735
Fmo4	6	0.35754	0.62679	1	12334	2	-5.8827	0.068321	0.072882	0.994321	1461	1	-5.8827
Fntb	6	0.99021	0.99015	1	20660	0	-6.4324	0.068367	0.072915	0.994321	1462	1	-6.4324
Spdef	6	0.032076	0.11501	0.677967	3511	3	-5.9599	0.068414	0.072954	0.994321	1463	1	-5.9599
Hnrnpa1	6	0.45499	0.69877	1	13568	1	-4.2469	0.068461	0.072998	0.994321	1464	1	-4.2469
Rec114	6	0.13727	0.34447	0.942897	7595	3	-4.6588	0.068508	0.073043	0.994321	1465	1	-4.6588
Cuta	6	0.83609	0.91928	1	17949	2	-3.0055	0.068555	0.073089	0.994321	1466	1	-3.0055
LOC100759196	5	0.95699	0.9586	1	19524	1	-3.648	0.068567	0.070933	0.994321	1467	1	-3.648
Sertad4	6	0.02665	0.099587	0.64809	3189	5	-4.8602	0.068602	0.073135	0.994321	1468	1	-4.8602
Slc35b1	6	0.12602	0.32737	0.931914	7291	4	-5.3391	0.068649	0.07318	0.994321	1469	1	-5.3391
LOC100761223	6	0.19373	0.42595	0.999053	8944	4	-6.2086	0.068743	0.073256	0.994321	1470	1	-6.2086
LOC100774806	6	0.042644	0.14378	0.733925	4041	3	-5.0214	0.068837	0.073337	0.994321	1471	1	-5.0214
Adgrf4	6	0.021379	0.084248	0.609531	2856	4	-5.0479	0.068883	0.07338	0.994321	1472	1	-5.0479
Scn5a	6	0.44574	0.69202	1	13455	3	-5.2742	0.06893	0.073432	0.994321	1473	1	-5.2742
Olfm1	6	0.59379	0.79928	1	15377	2	-2.9963	0.069071	0.073572	0.994321	1474	1	-2.9963
Ttll7	6	0.18153	0.40889	0.991204	8641	4	-6.1012	0.069165	0.073651	0.994321	1475	1	-6.1012
Hmgb2	6	0.99267	0.99262	1	20786	0	-4.3969	0.069212	0.073701	0.994321	1476	1	-4.3969
LOC100755549	6	0.013369	0.058307	0.540861	2240	4	-6.2811	0.069259	0.073744	0.994321	1477	1	-6.2811
Pak4	6	0.057795	0.18263	0.786561	4779	3	-5.9612	0.069305	0.073784	0.994321	1478	1	-5.9612
Sh3gl3	5	0.16763	0.37817	0.970843	8320	2	-5.8861	0.06939	0.071693	0.994321	1479	1	-5.8861
CTRLX05879	1	0.93058	0.93073	1	19113	0	-3.0732	0.069422	0.06945	0.994321	1480	0	-3.0732
Cacna2d2	6	0.5956	0.80055	1	15407	2	-4.1702	0.069446	0.073902	0.994321	1481	1	-4.1702
Arih2	6	0.99278	0.99274	1	20798	0	-5.5428	0.06954	0.073985	0.994321	1482	1	-5.5428
Abhd2	6	0.88799	0.94695	1	18699	1	-4.3467	0.069587	0.074033	0.994321	1483	1	-4.3467
Dmc1	5	0.36117	0.59196	1	12383	3	-6.0994	0.069742	0.072025	0.994321	1484	1	-6.0994
LOC100771548	6	0.84268	0.92268	1	18032	2	-5.4411	0.069774	0.074195	0.994321	1485	1	-5.4411
Rce1	6	0.077014	0.22916	0.84249	5625	3	-5.6748	0.069821	0.07424	0.994321	1486	1	-5.6748
Syntaxin-3	6	0.25306	0.50542	1	10290	3	-5.5857	0.069915	0.074318	0.994321	1487	1	-5.5857
Orai2	6	0.072302	0.218	0.831591	5420	5	-6.4722	0.070008	0.074412	0.994321	1488	1	-6.4722
Ryr2	6	0.13854	0.34633	0.944148	7619	3	-5.7359	0.070055	0.074462	0.994321	1489	1	-5.7359
Rnpc3	4	0.9982	0.99822	1	21299	0	-4.0714	0.070096	0.07077	0.994321	1490	1	-4.0714
LOC103160509	5	0.79699	0.89129	1	17503	1	-4.4156	0.070173	0.072421	0.994321	1491	1	-4.4156
Smc1b	6	0.15043	0.36401	0.960846	7907	3	-6.4447	0.070196	0.074594	0.994321	1492	1	-6.4447
Fam91a1	6	0.04337	0.14568	0.738202	4069	5	-6.4049	0.070243	0.07463	0.994321	1493	1	-6.4049
Sdccag8	6	0.012673	0.05557	0.534165	2168	4	-2.3863	0.070289	0.074669	0.994321	1494	1	-2.3863
LOC100765183	5	0.72349	0.84516	1	16759	2	-6.0131	0.070329	0.07257	0.994321	1495	1	-6.0131
Prss35	6	0.88288	0.94406	1	18619	2	-5.7444	0.070336	0.074716	0.994321	1496	1	-5.7444
LOC100764209	6	0.062021	0.19313	0.805907	4948	3	-3.8709	0.070383	0.074764	0.994321	1497	1	-3.8709
Fam107b	5	0.8851	0.92241	1	18657	1	-2.8371	0.070447	0.072679	0.994321	1498	1	-2.8371
LOC100765215	6	0.55763	0.77328	1	14941	2	-3.0836	0.070477	0.074861	0.994321	1499	1	-3.0836
Btg1	6	0.61583	0.81494	1	15662	3	-4.2406	0.070524	0.074896	0.994321	1500	1	-4.2406
CTRLX17262	1	0.92941	0.92959	1	19094	0	-3.1252	0.070587	0.07057	0.994321	1501	0	-3.1252
Znf513	6	0.4786	0.71597	1	13870	3	-3.1204	0.070617	0.074985	0.994321	1502	1	-3.1204
Hmgxb4	6	0.70996	0.86375	1	16650	2	-5.9575	0.070664	0.075027	0.994321	1503	1	-5.9575
Muc6	6	0.027769	0.10283	0.654951	3254	3	-4.6913	0.070711	0.075075	0.994321	1504	1	-4.6913
Rasef	6	0.81852	0.91065	1	17752	2	-4.4989	0.070805	0.075169	0.994321	1505	1	-4.4989
Sqstm1	6	0.071316	0.2157	0.829337	5370	4	-4.4274	0.070898	0.075253	0.994321	1506	1	-4.4274
LOC100767354	6	0.75303	0.88126	1	17051	2	-5.5224	0.070992	0.075347	0.994321	1507	1	-5.5224
Vpreb1	6	0.12276	0.32233	0.928908	7199	4	-6.5049	0.071039	0.075385	0.994321	1508	1	-6.5049
LOC100760928	6	0.031797	0.11421	0.676294	3493	2	-5.8329	0.071085	0.075432	0.994321	1509	1	-5.8329
Hdac7	6	0.06269	0.19477	0.807593	4981	5	-5.1792	0.071132	0.075475	0.994321	1510	1	-5.1792
Fahd1	6	0.028919	0.10614	0.661557	3325	5	-6.0065	0.071179	0.075516	0.994321	1511	1	-6.0065
Ovol2	6	0.012409	0.05453	0.533347	2131	5	-5.3008	0.071226	0.075558	0.994321	1512	1	-5.3008
Nosip	6	0.59325	0.79889	1	15373	2	-5.677	0.071273	0.075605	0.994321	1513	1	-5.677
LOC100755011	6	0.09724	0.27529	0.881519	6452	4	-5.3431	0.071319	0.075648	0.994321	1514	1	-5.3431
LOC100750551	5	0.20037	0.42523	0.998424	9082	3	-2.0322	0.071385	0.07355	0.994321	1515	1	-2.0322
LOC100768383	6	0.43601	0.68486	1	13351	2	-5.6017	0.071413	0.075726	0.994321	1516	1	-5.6017
Mfap3	6	0.56255	0.77678	1	15007	1	-3.7906	0.071507	0.075807	0.994321	1517	1	-3.7906
Pdcd11	6	0.99804	0.99802	1	21278	0	-5.2149	0.071553	0.07585	0.994321	1518	1	-5.2149
LOC100757762	6	0.0016855	0.0084239	0.296958	595	4	-6.021	0.0716	0.075899	0.994321	1519	1	-6.021
Egflam	5	0.044187	0.13985	0.727118	4117	2	-1.9492	0.07162	0.073765	0.994321	1520	1	-1.9492
Cfap44	6	0.25225	0.50435	1	10269	3	-5.2567	0.071694	0.075984	0.994321	1521	1	-5.2567
Osmr	6	0.036101	0.12624	0.702361	3717	2	-6.0988	0.071741	0.076023	0.994321	1522	1	-6.0988
Lhx6	6	0.12329	0.32316	0.928908	7218	4	-6.0828	0.071787	0.076069	0.994321	1523	1	-6.0828
LOC100765981	6	0.058863	0.18534	0.791368	4826	3	-4.4981	0.071881	0.076148	0.994321	1524	1	-4.4981
LOC100774280	6	0.14365	0.35401	0.952247	7747	4	-3.9614	0.071928	0.076191	0.994321	1525	1	-3.9614
Ctrl	6	0.9852	0.98514	1	20369	0	-3.8194	0.071974	0.076238	0.994321	1526	1	-3.8194
LOC100754871	4	0.99995	0.99995	1	21813	0	-2.4625	0.072012	0.072613	0.994321	1527	1	-2.4625
Ampd1	6	0.30063	0.56523	1	11309	3	-6.0991	0.072068	0.07633	0.994321	1528	1	-6.0991
Nkain4	6	0.090329	0.25973	0.872037	6142	5	-6.1498	0.072115	0.07637	0.994321	1529	1	-6.1498
Fam13a	6	0.27285	0.53069	1	10719	2	-5.5031	0.072208	0.076456	0.994321	1530	1	-5.5031
Mfsd11	6	0.74957	0.87977	1	17017	1	-5.2441	0.072255	0.0765	0.994321	1531	1	-5.2441
Khnyn	6	0.44391	0.69066	1	13433	3	-5.066	0.072302	0.076536	0.994321	1532	1	-5.066
Ppm1a	6	0.5626	0.77681	1	15009	3	-4.9542	0.072348	0.076578	0.994321	1533	1	-4.9542
LOC103158744	6	0.31919	0.58766	1	11687	3	-6.6535	0.072395	0.076624	0.994321	1534	1	-6.6535
Boc	6	0.81189	0.90753	1	17689	2	-6.4619	0.072442	0.076661	0.994321	1535	1	-6.4619
Abcg1	6	0.038729	0.13332	0.717661	3830	4	-5.254	0.072489	0.07671	0.994321	1536	1	-5.254
Aatk	6	0.013896	0.060364	0.545536	2300	4	-7.1737	0.072535	0.076752	0.994321	1537	1	-7.1737
Pex12	6	0.71267	0.86478	1	16669	2	-5.1787	0.072629	0.07683	0.994321	1538	1	-5.1787
Cideb	6	0.038334	0.13229	0.717568	3804	4	-4.327	0.072676	0.076868	0.994321	1539	1	-4.327
Tspo	6	0.43082	0.681	1	13262	2	-5.5396	0.072722	0.07691	0.994321	1540	1	-5.5396
Scarb1	6	0.3715	0.63716	1	12510	3	-3.2755	0.072769	0.07695	0.994321	1541	1	-3.2755
Fstl3	6	0.93037	0.95792	1	19109	1	-3.2675	0.072816	0.076992	0.994321	1542	1	-3.2675
LOC100767358	6	0.94603	0.96282	1	19326	1	-5.9122	0.073003	0.077168	0.994321	1543	1	-5.9122
Kif26a	6	0.094444	0.26905	0.877279	6334	4	-6.1994	0.07305	0.077212	0.994321	1544	1	-6.1994
Pcnx1	6	0.11809	0.31516	0.920169	7107	4	-6.2948	0.073096	0.077263	0.994321	1545	1	-6.2948
Prrg4	5	0.47964	0.70487	1	13884	2	-6.0955	0.073143	0.075227	0.994321	1546	1	-6.0955
LOC103162167	6	0.26782	0.52434	1	10633	3	-4.1466	0.073143	0.077307	0.994321	1547	1	-4.1466
Slc7a4	6	0.33502	0.60631	1	11980	4	-4.5736	0.07319	0.077349	0.994321	1548	1	-4.5736
Rnf215	6	0.051745	0.16733	0.767186	4488	5	-7.0328	0.07333	0.077473	0.994321	1549	1	-7.0328
Tbp	6	0.99657	0.99654	1	21094	0	-3.3801	0.073377	0.077502	0.994321	1550	1	-3.3801
Asb1	6	0.37171	0.63731	1	12513	2	-6.0148	0.073423	0.077545	0.994321	1551	1	-6.0148
Carf	6	0.53331	0.75572	1	14596	1	-3.7523	0.073563	0.07767	0.994321	1552	1	-3.7523
LOC103158991	6	0.053332	0.17127	0.772062	4562	5	-4.9203	0.073657	0.07775	0.994321	1553	1	-4.9203
LOC100752904	6	0.30009	0.56458	1	11298	4	-4.2411	0.073703	0.077787	0.994321	1554	1	-4.2411
LOC100774817	6	0.04713	0.15551	0.753617	4254	5	-5.3561	0.073797	0.077874	0.994321	1555	1	-5.3561
Wdr78	6	0.26183	0.51673	1	10498	4	-5.0757	0.073843	0.077915	0.994321	1556	1	-5.0757
Rpp25	5	0.64287	0.79859	1	16040	2	-1.5737	0.073845	0.075916	0.994321	1557	1	-1.5737
Cdkl1	6	0.18103	0.40816	0.990771	8630	4	-6.299	0.07389	0.077957	0.994321	1558	1	-6.299
LOC103159607	6	0.26282	0.51797	1	10524	3	-5.5754	0.073937	0.078003	0.994321	1559	1	-5.5754
Yrdc	6	0.98807	0.98801	1	20518	0	-6.2196	0.074077	0.078143	0.994321	1560	1	-6.2196
Ranbp17	4	0.85261	0.87738	1	18164	1	-2.6514	0.074112	0.074615	0.994321	1561	1	-2.6514
Gzmk	6	0.81966	0.91119	1	17765	2	-4.8739	0.074124	0.078173	0.994321	1562	1	-4.8739
Ntn1	6	0.61922	0.8173	1	15715	2	-3.526	0.07417	0.078221	0.994321	1563	1	-3.526
Gpr137b	6	0.43057	0.68082	1	13259	3	-6.0695	0.074217	0.078267	0.994321	1564	1	-6.0695
Ubtd1	6	0.1046	0.29142	0.897238	6723	5	-5.3585	0.074264	0.078312	0.994321	1565	1	-5.3585
Mier1	5	0.99844	0.99847	1	21330	0	-4.5677	0.074313	0.076354	0.994321	1566	1	-4.5677
Stat1	5	0.15757	0.36107	0.958427	8079	3	-3.4626	0.074352	0.076393	0.994321	1567	1	-3.4626
Oxct1	6	0.22183	0.46439	1	9562	4	-6.1318	0.074404	0.078444	0.994321	1568	1	-6.1318
LOC103160924	6	0.68593	0.85435	1	16440	2	-5.0523	0.07445	0.078487	0.994321	1569	1	-5.0523
Pcdh1	6	0.59468	0.79992	1	15391	3	-2.9377	0.074497	0.078523	0.994321	1570	1	-2.9377
Cad	6	0.52207	0.7476	1	14444	3	-5.799	0.074544	0.078568	0.994321	1571	1	-5.799
Olr1	6	0.36689	0.63375	1	12460	2	-4.9991	0.07459	0.078612	0.994321	1572	1	-4.9991
Jph2	6	0.06718	0.20568	0.817239	5199	5	-6.3235	0.074637	0.078659	0.994321	1573	1	-6.3235
Slc22a1	6	0.37382	0.63885	1	12537	3	-3.5722	0.074684	0.07871	0.994321	1574	1	-3.5722
LOC100771945	6	0.028578	0.10515	0.660122	3303	5	-5.8699	0.07473	0.07876	0.994321	1575	1	-5.8699
Smarcal1	6	0.0022462	0.011124	0.312059	747	4	-4.6914	0.074777	0.078802	0.994321	1576	1	-4.6914
Rybp	6	0.10764	0.29796	0.903405	6833	5	-3.1427	0.074824	0.078845	0.994321	1577	1	-3.1427
LOC100767566	6	0.65289	0.84094	1	16160	1	-2.315	0.07487	0.078889	0.994321	1578	1	-2.315
Scarf1	6	0.84073	0.92165	1	18009	2	-5.4061	0.074963	0.078977	0.994321	1579	1	-5.4061
LOC100775082	6	0.076955	0.22902	0.842464	5623	4	-5.8492	0.07501	0.079016	0.994321	1580	1	-5.8492
Gpatch1	6	0.70923	0.86346	1	16644	1	-5.8413	0.075057	0.079061	0.994321	1581	1	-5.8413
CTRLX00909	1	0.92492	0.92521	1	19053	0	-2.8007	0.075083	0.075045	0.994321	1582	0	-2.8007
Kcmf1	6	0.96621	0.97152	1	19733	1	-4.491	0.07515	0.079151	0.994321	1583	1	-4.491
Dnah17	6	0.7446	0.87773	1	16958	2	-5.8254	0.075197	0.079196	0.994321	1584	1	-5.8254
Pmepa1	6	0.062779	0.19499	0.807593	4986	5	-4.8174	0.075243	0.079231	0.994321	1585	1	-4.8174
LOC100760144	6	0.41495	0.66935	1	13043	2	-6.2527	0.07529	0.079274	0.994321	1586	1	-6.2527
Plcb3	6	0.18672	0.41615	0.994798	8767	4	-5.9203	0.075337	0.079322	0.994321	1587	1	-5.9203
LOC107979952	6	0.24766	0.49836	1	10169	4	-4.3382	0.075383	0.079361	0.994321	1588	1	-4.3382
Cfap65	6	0.8176	0.9102	1	17742	2	-4.2986	0.075476	0.079443	0.994321	1589	1	-4.2986
Nfu1	4	0.81353	0.85872	1	17706	1	-2.6899	0.075489	0.075957	0.994321	1590	1	-2.6899
Plppr4	6	0.19865	0.43282	1	9039	3	-6.285	0.075523	0.079485	0.994321	1591	1	-6.285
LOC100773556	6	0.92385	0.95611	1	19038	1	-5.7728	0.07557	0.079527	0.994321	1592	1	-5.7728
Ace	6	0.14085	0.3498	0.94743	7676	4	-5.524	0.075616	0.079576	0.994321	1593	1	-5.524
Dera	6	0.82033	0.91152	1	17775	2	-3.5984	0.075663	0.07962	0.994321	1594	1	-3.5984
Nek4	6	0.084757	0.24708	0.859478	5934	4	-4.4294	0.075709	0.079665	0.994321	1595	1	-4.4294
LOC103162656	6	0.45004	0.6952	1	13514	2	-5.1329	0.075756	0.079708	0.994321	1596	1	-5.1329
Oprm1	6	0.31217	0.5792	1	11528	3	-6.4074	0.075849	0.079785	0.994321	1597	1	-6.4074
Arhgap4	6	0.79427	0.89932	1	17482	1	-5.1024	0.075942	0.079872	0.994321	1598	1	-5.1024
Lrrtm4	6	0.28836	0.55013	1	11028	3	-6.1221	0.076129	0.08005	0.994321	1599	1	-6.1221
Cfap161	6	0.0016876	0.008432	0.296958	596	3	-5.6751	0.076175	0.08009	0.994321	1600	1	-5.6751
Mtm1	5	0.02265	0.083217	0.605712	2936	4	-6.4183	0.076183	0.078137	0.994321	1601	1	-6.4183
Ddah2	6	0.66476	0.84639	1	16265	2	-5.5319	0.076222	0.080132	0.994321	1602	1	-5.5319
Kdm3b	6	0.87057	0.93725	1	18427	2	-4.8761	0.076269	0.080175	0.994321	1603	1	-4.8761
Reep3	4	0.7225	0.82432	1	16749	1	-5.9824	0.076271	0.076705	0.994321	1604	1	-5.9824
Cab39l	6	0.1683	0.38995	0.978294	8338	3	-5.4349	0.076315	0.080215	0.994321	1605	1	-5.4349
Proz	6	0.1701	0.39258	0.979504	8380	4	-4.7826	0.076362	0.080263	0.994321	1606	1	-4.7826
Inppl1	6	0.47049	0.71004	1	13761	3	-5.7563	0.076408	0.080294	0.994321	1607	1	-5.7563
Por	6	0.021357	0.084193	0.609434	2854	4	-5.4188	0.076502	0.080374	0.994321	1608	1	-5.4188
Mrpl34	6	0.85956	0.93138	1	18268	1	-6.3059	0.076548	0.080412	0.994321	1609	1	-6.3059
Cryl1	6	0.13028	0.33384	0.935065	7426	3	-6.3686	0.076641	0.080503	0.994321	1610	1	-6.3686
Tnk2	6	0.4396	0.68744	1	13382	3	-4.6541	0.076688	0.080554	0.994321	1611	1	-4.6541
Gtpbp10	4	0.44269	0.62725	1	13413	1	-4.4487	0.076708	0.077106	0.994321	1612	1	-4.4487
LOC100761079	6	0.12353	0.32349	0.928908	7228	4	-6.0839	0.076781	0.08064	0.994321	1613	1	-6.0839
LOC103162199	6	0.98375	0.9837	1	20303	1	-2.4817	0.076828	0.080689	0.994321	1614	1	-2.4817
Mysm1	6	0.99976	0.99974	1	21670	0	-4.2047	0.076921	0.080768	0.994321	1615	1	-4.2047
Tbcel	6	0.093149	0.26611	0.87525	6269	4	-4.7578	0.076967	0.080807	0.994321	1616	1	-4.7578
LOC100754750	5	0.39891	0.62897	1	12842	2	-6.5142	0.077039	0.078933	0.994321	1617	1	-6.5142
Sun5	6	0.10376	0.28958	0.894837	6695	3	-4.7476	0.07706	0.080893	0.994321	1618	1	-4.7476
Col16a1	6	0.0072603	0.033396	0.451603	1552	4	-5.6777	0.077153	0.080976	0.994321	1619	1	-5.6777
Mex3a	6	0.93875	0.96037	1	19223	1	-5.6823	0.0772	0.081016	0.994321	1620	1	-5.6823
Dpysl4	6	0.31726	0.58533	1	11647	3	-5.3581	0.077247	0.081053	0.994321	1621	1	-5.3581
Slc4a1ap	6	0.043702	0.14657	0.7395	4088	3	-6.4152	0.077293	0.081092	0.994321	1622	1	-6.4152
Smarcc1	6	0.022653	0.088	0.62153	2937	3	-5.6552	0.077386	0.081196	0.994321	1623	1	-5.6552
Mrps12	6	0.99962	0.99961	1	21624	0	-5.2503	0.077433	0.081237	0.994321	1624	1	-5.2503
Taf11	6	0.38192	0.64489	1	12647	2	-5.1383	0.077479	0.081283	0.994321	1625	1	-5.1383
Zfp64	6	0.074764	0.22389	0.836718	5531	4	-4.1023	0.077526	0.081328	0.994321	1626	1	-4.1023
CTRLX05971	1	0.92244	0.92273	1	19025	0	-3.431	0.077559	0.077563	0.994321	1627	0	-3.431
LOC107978944	6	0.023112	0.089356	0.626517	2959	5	-4.9287	0.077619	0.081416	0.994321	1628	1	-4.9287
Itpr2	6	0.63566	0.82884	1	15941	2	-3.6895	0.077665	0.081454	0.994321	1629	1	-3.6895
Flrt1	6	0.58382	0.79215	1	15265	3	-5.6946	0.077712	0.081499	0.994321	1630	1	-5.6946
LOC100767000	5	0.70886	0.83654	1	16636	1	-2.5963	0.077739	0.079598	0.994321	1631	1	-2.5963
Slc26a7	6	0.086062	0.25004	0.862528	5987	3	-5.7071	0.077758	0.081545	0.994321	1632	1	-5.7071
Sstr5	6	0.042723	0.14401	0.734967	4042	5	-5.4254	0.077805	0.081579	0.994321	1633	1	-5.4254
LOC100765053	5	0.35496	0.58574	1	12302	3	-4.9684	0.077817	0.079683	0.994321	1634	1	-4.9684
LOC107980176	6	0.18708	0.41664	0.994798	8782	3	-5.8421	0.077851	0.081617	0.994321	1635	1	-5.8421
Spata17	6	0.020676	0.082154	0.603226	2816	5	-5.2963	0.077898	0.081661	0.994321	1636	1	-5.2963
Cenph	6	0.81914	0.91092	1	17758	2	-5.7565	0.078084	0.081821	0.994321	1637	1	-5.7565
LOC100767633	6	0.84093	0.92177	1	18011	1	-5.2572	0.078131	0.081867	0.994321	1638	1	-5.2572
Nf2	6	0.077889	0.23118	0.84373	5664	3	-5.6418	0.078177	0.08191	0.994321	1639	1	-5.6418
Slc26a9	6	0.21413	0.45411	1	9411	3	-3.9001	0.07827	0.081999	0.994321	1640	1	-3.9001
Acsl6	6	0.052777	0.16992	0.770124	4541	4	-4.2181	0.078317	0.082037	0.994321	1641	1	-4.2181
Rimklb	5	0.57308	0.7609	1	15140	2	-4.547	0.0784	0.080207	0.994321	1642	1	-4.547
Rab9b	5	0.023683	0.086549	0.616979	2996	1	-6.0166	0.078439	0.080237	0.994321	1643	1	-6.0166
Tacr2	6	0.14374	0.35415	0.952377	7749	4	-6.0557	0.078503	0.082211	0.994321	1644	1	-6.0557
Clec11a	6	0.012748	0.055865	0.534729	2175	4	-6.098	0.078549	0.08225	0.994321	1645	1	-6.098
LOC100772567	6	0.88524	0.94541	1	18660	2	-4.175	0.078596	0.082295	0.994321	1646	1	-4.175
LOC100759218	5	0.57537	0.76208	1	15175	1	-4.0189	0.078633	0.080428	0.994321	1647	1	-4.0189
Ssmem1	6	0.042768	0.14413	0.735032	4046	2	-6.2221	0.078642	0.082337	0.994321	1648	1	-6.2221
Shisa5	6	0.01722	0.071826	0.577055	2572	4	-5.2349	0.078689	0.082381	0.994321	1649	1	-5.2349
Kti12	6	0.1189	0.31645	0.921785	7120	2	-6.2574	0.078735	0.082422	0.994321	1650	1	-6.2574
Rufy1	6	0.024882	0.094502	0.636667	3082	4	-4.774	0.078781	0.082461	0.994321	1651	1	-4.774
LOC100757490	5	0.0090216	0.036032	0.465117	1773	4	-4.1977	0.078788	0.080569	0.994321	1652	1	-4.1977
LOC100759732	6	0.0019338	0.0096463	0.303865	667	5	-3.7078	0.078828	0.082506	0.994321	1653	1	-3.7078
Znf395	6	0.0017249	0.008606	0.298338	608	5	-5.5946	0.078874	0.082541	0.994321	1654	1	-5.5946
Cth	6	0.16141	0.38007	0.97228	8173	3	-5.5578	0.078921	0.082581	0.994321	1655	1	-5.5578
Ppp1r3a	5	0.4383	0.66645	1	13371	2	-3.9264	0.078944	0.080705	0.994321	1656	1	-3.9264
Aldh1l1	6	0.65589	0.84299	1	16194	2	-4.109	0.078967	0.082624	0.994321	1657	1	-4.109
Lrp10	6	0.052003	0.16801	0.767341	4503	4	-5.6872	0.079107	0.082741	0.994321	1658	1	-5.6872
CTRL00392	1	0.92088	0.92119	1	19014	0	-3.4939	0.079119	0.079121	0.994321	1659	0	-3.4939
Fam26d	6	0.54102	0.76123	1	14714	3	-5.9411	0.079153	0.082785	0.994321	1660	1	-5.9411
Rnf111	6	0.072266	0.21792	0.831591	5418	4	-3.9583	0.079293	0.082919	0.994321	1661	1	-3.9583
Hrasls	6	0.24942	0.50065	1	10206	4	-3.8785	0.079339	0.082956	0.994321	1662	1	-3.8785
Col4a1	6	0.02012	0.08051	0.600169	2777	5	-5.8381	0.079386	0.082997	0.994321	1663	1	-5.8381
Gap43	6	0.029178	0.10685	0.663205	3337	3	-5.3719	0.079478	0.08308	0.994321	1664	1	-5.3719
LOC100769432	6	0.82804	0.91527	1	17857	1	-4.2861	0.079525	0.083118	0.994321	1665	1	-4.2861
LOC103164457	6	0.97178	0.97461	1	19879	1	-4.2228	0.079571	0.083164	0.994321	1666	1	-4.2228
Cpsf7	6	0.36479	0.63219	1	12431	3	-5.5698	0.079618	0.083207	0.994321	1667	1	-5.5698
LOC100758808	6	0.26355	0.51888	1	10543	2	-3.6571	0.079664	0.083248	0.994321	1668	1	-3.6571
Opn3	6	0.19474	0.4274	1	8963	3	-5.4265	0.079711	0.083289	0.994321	1669	1	-5.4265
Glod5	6	0.22441	0.46785	1	9619	1	-4.4751	0.079757	0.083327	0.994321	1670	1	-4.4751
Paox	6	0.37863	0.64245	1	12603	2	-4.6806	0.079804	0.083372	0.994321	1671	1	-4.6806
Slc6a6	6	0.025598	0.09656	0.642432	3124	3	-5.0036	0.07985	0.083414	0.994321	1672	1	-5.0036
LOC100762526	6	0.037204	0.12923	0.709074	3765	4	-5.8607	0.079896	0.083443	0.994321	1673	1	-5.8607
Knstrn	6	0.0018543	0.0092514	0.302053	644	5	-3.9191	0.079989	0.083522	0.994321	1674	1	-3.9191
Hmgxb3	5	0.63218	0.7927	1	15898	2	-5.5747	0.080031	0.081785	0.994321	1675	1	-5.5747
Ubxn8	6	0.23866	0.48655	1	9955	3	-5.3269	0.080082	0.08361	0.994321	1676	1	-5.3269
LOC100756313	5	0.18798	0.41174	0.992987	8804	1	-5.4291	0.080108	0.081859	0.994321	1677	1	-5.4291
Alpk3	6	0.18692	0.41643	0.994798	8778	3	-5.0797	0.080129	0.08365	0.994321	1678	1	-5.0797
LOC100768038	5	0.13236	0.31627	0.921785	7480	3	-5.0686	0.080147	0.081894	0.994321	1679	1	-5.0686
Ca6	6	0.028789	0.10578	0.660985	3315	4	-4.5922	0.080175	0.083693	0.994321	1680	1	-4.5922
Khdrbs1	6	0.0077395	0.035432	0.462454	1608	5	-6.0318	0.080268	0.083772	0.994321	1681	1	-6.0318
LOC100769912	6	0.13031	0.33389	0.935065	7428	4	-4.8467	0.080314	0.083811	0.994321	1682	1	-4.8467
Stap1	6	0.30527	0.57085	1	11396	1	-5.282	0.080361	0.083852	0.994321	1683	1	-5.282
Spata3	6	0.0307	0.1111	0.671488	3422	4	-3.8445	0.080407	0.0839	0.994321	1684	1	-3.8445
Nphs1	6	0.022436	0.087348	0.619571	2920	4	-5.3048	0.080454	0.083934	0.994321	1685	1	-5.3048
CTRLX10708	1	0.91953	0.9199	1	18997	0	-3.5458	0.080467	0.08048	0.994321	1686	0	-3.5458
Ogt	6	0.99334	0.99327	1	20839	0	-5.7536	0.0805	0.083978	0.994321	1687	1	-5.7536
Abcd2	6	0.0087524	0.039705	0.479274	1735	4	-4.1657	0.080546	0.084026	0.994321	1688	1	-4.1657
LOC100764366	5	0.0030447	0.013023	0.328757	894	3	-4.6926	0.080574	0.082295	0.994321	1689	1	-4.6926
Rbm28	6	0.9996	0.99959	1	21615	0	-4.5345	0.080639	0.084106	0.994321	1690	1	-4.5345
Rem2	6	0.41223	0.66734	1	13004	3	-6.3216	0.080686	0.084146	0.994321	1691	1	-6.3216
CTRLX09230	1	0.9193	0.91968	1	18989	0	-0.42383	0.080699	0.080696	0.994321	1692	0	-0.42383
LOC100770009	6	0.85426	0.92861	1	18191	2	-6.1024	0.080732	0.08419	0.994321	1693	1	-6.1024
LOC100773943	2	0.99656	0.9965	1	21092	0	-1.923	0.080746	0.080623	0.994321	1694	0	-1.923
Fndc3b	6	0.44136	0.68876	1	13401	2	-5.533	0.080778	0.084234	0.994321	1695	1	-5.533
Hmcn1	6	0.68998	0.85589	1	16477	2	-5.5692	0.080825	0.084279	0.994321	1696	1	-5.5692
Tsnax	6	0.99097	0.99091	1	20699	0	-3.7669	0.080871	0.084323	0.994321	1697	1	-3.7669
Dlgap4	6	0.02613	0.098076	0.646431	3155	5	-6.4744	0.080918	0.084373	0.994321	1698	1	-6.4744
Fam122b	6	0.78653	0.89587	1	17404	1	-5.437	0.080964	0.084416	0.994321	1699	1	-5.437
Lep	6	0.56298	0.77708	1	15014	2	-6.0178	0.081057	0.084502	0.994321	1700	1	-6.0178
LOC100751743	6	0.19338	0.42547	0.998508	8936	1	-2.9479	0.081103	0.084555	0.994321	1701	1	-2.9479
Bbs2	6	0.53059	0.75378	1	14568	1	-3.2991	0.081149	0.0846	0.994321	1702	1	-3.2991
Sms	5	0.48764	0.71222	1	13983	2	-5.8076	0.081155	0.082861	0.994321	1703	1	-5.8076
Kiaa1107	6	0.71687	0.86647	1	16703	2	-5.6628	0.081196	0.08464	0.994321	1704	1	-5.6628
Tbx6	6	0.28505	0.54599	1	10969	3	-5.8758	0.081242	0.08468	0.994321	1705	1	-5.8758
CTRLX01743	1	0.91872	0.91912	1	18982	0	-3.5793	0.081275	0.081258	0.994321	1706	0	-3.5793
Mxd3	6	0.019457	0.078564	0.595375	2739	4	-6.1344	0.081335	0.084759	0.994321	1707	1	-6.1344
LOC103162324	6	0.99936	0.99933	1	21530	0	-3.4826	0.081381	0.084803	0.994321	1708	1	-3.4826
Aldh8a1	6	0.56179	0.77623	1	14999	2	-5.6266	0.081428	0.084846	0.994321	1709	1	-5.6266
CTRLX13276	1	0.9185	0.91888	1	18978	0	-0.70072	0.081504	0.081489	0.994321	1710	0	-0.70072
Kcnv2	6	0.052634	0.16958	0.769841	4533	3	-4.3767	0.08152	0.084938	0.994321	1711	1	-4.3767
Klk13	6	0.053405	0.17145	0.772248	4564	4	-5.3945	0.081567	0.084979	0.994321	1712	1	-5.3945
Pms2	6	0.584	0.79228	1	15268	3	-5.8192	0.081613	0.085016	0.994321	1713	1	-5.8192
LOC103164450	6	0.98661	0.98654	1	20445	0	-3.5516	0.08166	0.085053	0.994321	1714	1	-3.5516
Mst1r	6	0.31364	0.58097	1	11565	3	-3.7538	0.081752	0.085149	0.994321	1715	1	-3.7538
LOC100768666	6	0.77811	0.89215	1	17306	1	-3.6928	0.081799	0.085201	0.994321	1716	1	-3.6928
Tmod1	6	0.050282	0.16356	0.761963	4418	5	-6.0373	0.081845	0.085242	0.994321	1717	1	-6.0373
LOC100765019	6	0.014126	0.061267	0.548322	2321	3	-5.8212	0.081891	0.085287	0.994321	1718	1	-5.8212
LOC100761216	5	0.86438	0.9156	1	18340	1	-4.4444	0.08193	0.083601	0.994321	1719	1	-4.4444
Aoah	6	0.71081	0.86409	1	16659	2	-5.8235	0.081938	0.085333	0.994321	1720	1	-5.8235
Ppm1n	6	0.24922	0.50037	1	10202	4	-6.2485	0.081984	0.085374	0.994321	1721	1	-6.2485
Galm	6	0.54748	0.7659	1	14806	3	-3.8839	0.08203	0.085417	0.994321	1722	1	-3.8839
LOC100755233	6	0.039378	0.13506	0.719982	3876	4	-4.7079	0.082077	0.085469	0.994321	1723	1	-4.7079
Lgals8	6	0.83677	0.91964	1	17959	1	-3.7356	0.082169	0.085546	0.994321	1724	1	-3.7356
Ccnb2	6	0.51459	0.74216	1	14339	3	-6.4097	0.082216	0.085581	0.994321	1725	1	-6.4097
LOC100773429	6	0.26318	0.51841	1	10534	4	-4.4239	0.082262	0.085633	0.994321	1726	1	-4.4239
LOC100752657	4	0.70659	0.81923	1	16617	1	-4.5929	0.082352	0.082655	0.994321	1727	1	-4.5929
Ldhb	6	0.99484	0.9948	1	20944	0	-5.135	0.082355	0.085717	0.994321	1728	1	-5.135
Capn2	6	0.027742	0.10275	0.654951	3251	4	-5.7048	0.082447	0.085793	0.994321	1729	1	-5.7048
Drgx	6	0.53819	0.75923	1	14661	3	-4.9878	0.082494	0.085835	0.994321	1730	1	-4.9878
Anxa6	6	0.18544	0.41439	0.994293	8735	4	-6.0689	0.08254	0.085878	0.994321	1731	1	-6.0689
LOC100762293	6	0.068375	0.20858	0.820721	5251	5	-2.4846	0.082586	0.085924	0.994321	1732	1	-2.4846
Akna	6	0.13697	0.34402	0.942604	7585	4	-5.5968	0.082725	0.086065	0.994321	1733	1	-5.5968
LOC107977067	6	0.89012	0.94821	1	18740	1	-2.6203	0.082772	0.086111	0.994321	1734	1	-2.6203
Cnga3	6	0.97655	0.97772	1	20018	1	-6.0465	0.082818	0.086149	0.994321	1735	1	-6.0465
LOC100764473	5	0.42351	0.65254	1	13168	3	-3.4537	0.082859	0.084516	0.994321	1736	1	-3.4537
LOC100768540	4	0.90848	0.91222	1	18892	1	-4.6462	0.082881	0.083179	0.994321	1737	1	-4.6462
Lsm14b	6	0.37338	0.63853	1	12531	3	-3.1023	0.082911	0.086241	0.994321	1738	1	-3.1023
Slc35e4	6	0.31663	0.58458	1	11632	4	-5.3393	0.082957	0.086286	0.994321	1739	1	-5.3393
LOC100763702	1	0.91702	0.91739	1	18963	0	-3.6481	0.082984	0.082941	0.994321	1740	0	-3.6481
Irf7	6	0.016932	0.070977	0.575516	2550	4	-3.5355	0.083003	0.086325	0.994321	1741	1	-3.5355
LOC100754891	6	0.99285	0.99281	1	20803	0	-5.2268	0.083049	0.086373	0.994321	1742	1	-5.2268
Tet1	6	0.65837	0.84402	1	16214	2	-5.699	0.083142	0.08646	0.994321	1743	1	-5.699
LOC100756416	6	0.57746	0.78751	1	15199	3	-5.0062	0.083188	0.086505	0.994321	1744	1	-5.0062
Zmynd10	6	0.52692	0.75116	1	14514	3	-5.9851	0.083235	0.086543	0.994321	1745	1	-5.9851
Prkcq	6	0.17557	0.40033	0.985388	8512	3	-4.251	0.083327	0.086628	0.994321	1746	1	-4.251
LOC100763819	6	0.30646	0.57231	1	11413	3	-5.2657	0.083374	0.086669	0.994321	1747	1	-5.2657
Rpl3l	6	0.47807	0.71559	1	13859	3	-4.5336	0.08342	0.08671	0.994321	1748	1	-4.5336
LOC100768731	6	0.5746	0.78547	1	15161	2	-6.3557	0.083466	0.086747	0.994321	1749	1	-6.3557
Thnsl2	6	0.10761	0.29789	0.903308	6831	4	-4.7572	0.083512	0.086793	0.994321	1750	1	-4.7572
E2f1	6	0.95163	0.96493	1	19422	1	-6.2056	0.083559	0.086839	0.994321	1751	1	-6.2056
CTRLX17948	1	0.91638	0.91672	1	18956	0	-0.61766	0.083619	0.08355	0.994321	1752	0	-0.61766
Vstm2b	6	0.11734	0.31404	0.920169	7079	4	-5.1918	0.083651	0.086927	0.994321	1753	1	-5.1918
Wif1	6	0.86532	0.9344	1	18352	2	-1.884	0.083697	0.086972	0.994321	1754	1	-1.884
Zfand3	6	0.31685	0.58483	1	11638	4	-5.0325	0.083744	0.087018	0.994321	1755	1	-5.0325
Dysf	6	0.61112	0.81156	1	15609	3	-1.9552	0.083836	0.087104	0.994321	1756	1	-1.9552
Slx4ip	6	0.15364	0.36873	0.964897	7983	2	-3.2376	0.083883	0.087158	0.994321	1757	1	-3.2376
Col6a2	6	0.28978	0.5519	1	11067	4	-3.7651	0.083975	0.08724	0.994321	1758	1	-3.7651
Ube2q2	6	0.098458	0.27798	0.884023	6498	5	-4.9188	0.084021	0.087285	0.994321	1759	1	-4.9188
LOC100765464	6	0.033179	0.11812	0.684025	3571	2	-6.2894	0.084114	0.087363	0.994321	1760	1	-6.2894
Alkbh1	4	0.80266	0.85403	1	17583	1	-4.2128	0.084124	0.084377	0.994321	1761	1	-4.2128
Fcn1	6	0.19301	0.42493	0.998424	8922	3	-6.5072	0.08416	0.087404	0.994321	1762	1	-6.5072
Pip	6	0.031748	0.11407	0.676294	3489	2	-5.8052	0.084206	0.087449	0.994321	1763	1	-5.8052
CTRLX13888	1	0.91575	0.91608	1	18950	0	-3.7024	0.084245	0.08418	0.994321	1764	0	-3.7024
Reps1	6	0.0591	0.18592	0.792332	4837	5	-5.8917	0.084299	0.087529	0.994321	1765	1	-5.8917
LOC100766652	6	0.78867	0.8968	1	17425	2	-4.6906	0.084345	0.087578	0.994321	1766	1	-4.6906
Gpatch2l	6	0.22933	0.47436	1	9727	4	-4.2778	0.084391	0.087619	0.994321	1767	1	-4.2778
LOC100762026	6	0.11747	0.31425	0.920169	7083	3	-5.1618	0.084438	0.087668	0.994321	1768	1	-5.1618
Triml1	6	0.77926	0.89267	1	17318	2	-4.2841	0.08453	0.087761	0.994321	1769	1	-4.2841
LOC100772107	6	0.75563	0.88234	1	17069	2	-6.3951	0.084576	0.087808	0.994321	1770	1	-6.3951
LOC100767289	2	0.99721	0.99716	1	21160	0	-1.7615	0.084591	0.08446	0.994321	1771	0	-1.7615
LOC100760967	6	0.021683	0.085144	0.6128	2878	5	-6.2023	0.084715	0.087947	0.994321	1772	1	-6.2023
Srrt	6	0.99984	0.99983	1	21719	0	-5.7214	0.084761	0.087992	0.994321	1773	1	-5.7214
Slc6a17	6	0.020559	0.081803	0.602489	2806	4	-5.374	0.084808	0.088034	0.994321	1774	1	-5.374
Isl1	6	0.0012401	0.0062538	0.269714	484	4	-5.1507	0.084854	0.088079	0.994321	1775	1	-5.1507
Slx1a	6	0.055533	0.17689	0.780323	4663	5	-6.8203	0.0849	0.088117	0.994321	1776	1	-6.8203
LOC107977748	6	0.64016	0.83199	1	16007	2	-5.2217	0.084946	0.088167	0.994321	1777	1	-5.2217
Dennd4c	6	0.014076	0.061089	0.547573	2318	4	-6.3739	0.085085	0.088296	0.994321	1778	1	-6.3739
Ltbp2	6	0.9882	0.98814	1	20529	0	-5.7616	0.085131	0.08834	0.994321	1779	1	-5.7616
LOC100753674	6	0.17802	0.40386	0.987949	8569	3	-6.314	0.085177	0.088382	0.994321	1780	1	-6.314
Fam163b	6	0.20208	0.43748	1	9125	4	-5.3895	0.085223	0.088424	0.994321	1781	1	-5.3895
LOC107978250	5	0.37459	0.60524	1	12547	3	-5.8096	0.085256	0.086801	0.994321	1782	1	-5.8096
Klf10	6	0.3861	0.64797	1	12686	1	-4.399	0.08527	0.088466	0.994321	1783	1	-4.399
Chka	5	0.99951	0.9995	1	21579	0	-4.1305	0.085295	0.086832	0.994321	1784	1	-4.1305
Agbl3	6	0.2022	0.43766	1	9131	2	-3.4291	0.085362	0.088551	0.994321	1785	1	-3.4291
Pigf	6	0.24731	0.49791	1	10161	3	-5.2297	0.085408	0.088598	0.994321	1786	1	-5.2297
LOC100751530	5	0.73906	0.85457	1	16905	2	-4.6714	0.08545	0.086989	0.994321	1787	1	-4.6714
Dnai1	6	0.028031	0.10355	0.656923	3270	3	-5.8086	0.085455	0.088634	0.994321	1788	1	-5.8086
Plekhg6	6	0.024994	0.094818	0.637623	3090	4	-5.5867	0.085547	0.088713	0.994321	1789	1	-5.5867
LOC100752901	2	0.99045	0.99034	1	20675	0	-2.6002	0.085559	0.085403	0.994321	1790	0	-2.6002
LOC100765363	2	0.64061	0.65046	1	16014	1	-3.6476	0.085559	0.085403	0.994321	1791	0	-3.6476
LOC103160199	6	0.53638	0.75791	1	14639	3	-6.1463	0.085593	0.088758	0.994321	1792	1	-6.1463
LOC107977003	6	0.027779	0.10285	0.654951	3255	2	-3.9582	0.085639	0.088799	0.994321	1793	1	-3.9582
Hmgcll1	5	0.86595	0.91609	1	18361	1	-4.8877	0.085643	0.087165	0.994321	1794	1	-4.8877
Plch2	6	0.041376	0.14037	0.72809	3979	5	-4.7182	0.085685	0.088838	0.994321	1795	1	-4.7182
Akap3	6	0.21466	0.45482	1	9421	2	-2.7047	0.085732	0.088884	0.994321	1796	1	-2.7047
Rag1	6	0.050711	0.16466	0.762528	4443	5	-5.83	0.085778	0.088927	0.994321	1797	1	-5.83
LOC103158822	6	0.2174	0.45842	1	9479	4	-6.4341	0.085824	0.088974	0.994321	1798	1	-6.4341
Ppp1r15a	6	0.21327	0.45293	1	9395	4	-5.0401	0.08587	0.089019	0.994321	1799	1	-5.0401
Pald1	6	0.58387	0.79218	1	15267	3	-4.9785	0.085916	0.08906	0.994321	1800	1	-4.9785
Grip1	6	0.065257	0.20099	0.812415	5107	3	-4.982	0.086009	0.089143	0.994321	1801	1	-4.982
LOC100753682	5	0.96682	0.96706	1	19747	1	-5.8781	0.086029	0.087534	0.994321	1802	1	-5.8781
Isg20	6	0.017647	0.073111	0.580993	2605	4	-5.6023	0.086055	0.089189	0.994321	1803	1	-5.6023
LOC100765353	6	0.049657	0.16197	0.759976	4386	5	-5.8246	0.086147	0.089273	0.994321	1804	1	-5.8246
Als2cr12	6	0.24972	0.50105	1	10212	4	-6.3964	0.086193	0.089312	0.994321	1805	1	-6.3964
Znf474	6	0.079872	0.2357	0.849064	5741	4	-3.8733	0.08624	0.089356	0.994321	1806	1	-3.8733
Kcne3	6	0.63897	0.83117	1	15989	2	-4.7088	0.086286	0.089396	0.994321	1807	1	-4.7088
Wnt9b	6	0.092701	0.26509	0.87525	6249	3	-4.1323	0.086332	0.08944	0.994321	1808	1	-4.1323
Styk1	6	0.016486	0.069627	0.572147	2519	3	-3.1707	0.086378	0.089475	0.994321	1809	1	-3.1707
LOC100761053	6	0.070405	0.2135	0.826737	5334	3	-4.6359	0.086424	0.08952	0.994321	1810	1	-4.6359
Ifitm3	6	0.017186	0.071729	0.577055	2568	3	-3.5138	0.086517	0.089611	0.994321	1811	1	-3.5138
Letm2	5	0.073097	0.20193	0.813157	5450	4	-5.1914	0.08653	0.088021	0.994321	1812	1	-5.1914
Nrp2	6	0.49779	0.72994	1	14119	2	-5.0735	0.086609	0.089696	0.994321	1813	1	-5.0735
Anxa7	6	0.26875	0.52553	1	10643	2	-4.5518	0.086655	0.08974	0.994321	1814	1	-4.5518
Gcdh	6	0.055865	0.17773	0.780362	4682	3	-6.1829	0.086701	0.089772	0.994321	1815	1	-6.1829
Gpc6	6	0.2072	0.44455	1	9241	3	-5.339	0.086747	0.089818	0.994321	1816	1	-5.339
Farp2	6	0.98863	0.98857	1	20560	0	-3.8341	0.086793	0.089857	0.994321	1817	1	-3.8341
LOC100773736	5	0.94515	0.95027	1	19315	1	-5.5783	0.0868	0.088278	0.994321	1818	1	-5.5783
Rbm15b	6	0.19888	0.43313	1	9046	4	-6.1688	0.08684	0.0899	0.994321	1819	1	-6.1688
Pigm	6	0.030086	0.10941	0.668803	3391	5	-5.2783	0.086886	0.089939	0.994321	1820	1	-5.2783
2005-03-01	6	0.99926	0.99924	1	21500	0	-5.4271	0.087024	0.090065	0.994321	1821	1	-5.4271
Art4	6	0.99031	0.99025	1	20665	0	-5.2295	0.08707	0.090102	0.994321	1822	1	-5.2295
LOC107980392	2	0.99346	0.99338	1	20847	0	-2.58	0.087089	0.086946	0.994321	1823	0	-2.58
LOC100772286	2	0.3952	0.47228	1	12791	1	-3.7215	0.087089	0.086946	0.994321	1824	0	-3.7215
LOC100750611	6	0.019666	0.079179	0.596016	2752	4	-5.0733	0.087209	0.090226	0.994321	1825	1	-5.0733
Cd53	5	0.97622	0.97629	1	20007	0	-3.7873	0.087224	0.088676	0.994321	1826	1	-3.7873
Fabp3	6	0.3267	0.59656	1	11820	2	-5.7116	0.087301	0.090309	0.994321	1827	1	-5.7116
Als2cl	6	0.29711	0.5609	1	11229	4	-3.335	0.087347	0.090354	0.994321	1828	1	-3.335
Gna13	6	0.56394	0.77775	1	15025	3	-4.7808	0.087393	0.090398	0.994321	1829	1	-4.7808
LOC100762355	5	0.1556	0.35764	0.955456	8024	3	-3.6173	0.087417	0.088867	0.994321	1830	1	-3.6173
Azin1	5	0.88832	0.92355	1	18707	1	-4.0962	0.087456	0.088909	0.994321	1831	1	-4.0962
Gas8	6	0.5303	0.75358	1	14562	2	-5.1212	0.087485	0.090484	0.994321	1832	1	-5.1212
Tfpi2	6	0.81346	0.90824	1	17704	1	-3.8568	0.087532	0.090525	0.994321	1833	1	-3.8568
LOC103158596	6	0.36998	0.63602	1	12493	3	-5.476	0.087578	0.090568	0.994321	1834	1	-5.476
Luc7l3	6	0.99688	0.99687	1	21122	0	-5.8476	0.087624	0.090614	0.994321	1835	1	-5.8476
Ccs	6	0.40182	0.6596	1	12879	3	-6.6101	0.08767	0.090656	0.994321	1836	1	-6.6101
Ormdl1	6	0.097731	0.27635	0.882319	6474	4	-5.5176	0.087716	0.090701	0.994321	1837	1	-5.5176
Ndufv3	6	0.21523	0.45559	1	9437	4	-6.4212	0.087808	0.09079	0.994321	1838	1	-6.4212
Stk38	6	0.82465	0.91361	1	17826	1	-4.961	0.0879	0.090874	0.994321	1839	1	-4.961
Gria1	6	0.066606	0.20426	0.816636	5168	4	-5.3925	0.087993	0.090973	0.994321	1840	1	-5.3925
LOC100758795	5	0.26698	0.49614	1	10614	1	-5.3284	0.088034	0.089455	0.994321	1841	1	-5.3284
Kif18a	6	0.66491	0.84644	1	16266	2	-5.4811	0.088039	0.091017	0.994321	1842	1	-5.4811
Hgd	6	0.032178	0.11531	0.678582	3518	4	-5.9449	0.088085	0.091065	0.994321	1843	1	-5.9449
Pef1	6	0.020855	0.082685	0.604647	2824	5	-4.9272	0.088177	0.091149	0.994321	1844	1	-4.9272
Nhs	6	0.2989	0.5631	1	11268	4	-4.923	0.088269	0.091237	0.994321	1845	1	-4.923
LOC100763017	6	0.012754	0.055888	0.534729	2177	5	-4.3276	0.088361	0.091315	0.994321	1846	1	-4.3276
LOC100761135	2	0.9933	0.99323	1	20837	0	-2.6088	0.088373	0.088255	0.994321	1847	0	-2.6088
Acp2	6	0.14337	0.35361	0.951584	7742	3	-6.5254	0.088407	0.091361	0.994321	1848	1	-6.5254
Rab33a	6	0.21127	0.45018	1	9349	3	-4.426	0.088453	0.091398	0.994321	1849	1	-4.426
LOC103160024	4	0.61678	0.75801	1	15676	1	-5.1408	0.088558	0.08867	0.994321	1850	1	-5.1408
CTRLX10297	1	0.91141	0.91168	1	18912	0	-3.8641	0.088592	0.088519	0.994321	1851	0	-3.8641
LOC107980194	6	0.98538	0.98532	1	20379	0	-4.4156	0.088638	0.09156	0.994321	1852	1	-4.4156
Spink4	6	0.025216	0.095447	0.639692	3099	5	-5.2596	0.088684	0.091598	0.994321	1853	1	-5.2596
Fam83f	6	0.10864	0.3001	0.905944	6867	3	-5.915	0.08873	0.091637	0.994321	1854	1	-5.915
LOC103161149	6	0.098817	0.27878	0.884592	6517	3	-4.3919	0.088776	0.091679	0.994321	1855	1	-4.3919
LOC100761886	3	0.9539	0.95418	1	19465	0	-4.268	0.088799	0.088528	0.994321	1856	0	-4.268
Ccdc114	6	0.686	0.85437	1	16441	2	-5.9448	0.088914	0.091803	0.994321	1857	1	-5.9448
Znf383	5	0.99391	0.99388	1	20879	0	-5.7182	0.088958	0.090335	0.994321	1858	1	-5.7182
Samd4b	6	0.20409	0.44026	1	9177	4	-5.4871	0.08896	0.091841	0.994321	1859	1	-5.4871
Ppif	6	0.02054	0.081742	0.602489	2804	5	-5.9469	0.089006	0.091886	0.994321	1860	1	-5.9469
Spata22	6	0.72704	0.87057	1	16794	2	-4.0728	0.089052	0.091927	0.994321	1861	1	-4.0728
Spty2d1	6	0.12239	0.32181	0.928801	7194	3	-6.5231	0.089098	0.09198	0.994321	1862	1	-6.5231
Slc39a4	6	0.076795	0.22868	0.842464	5614	4	-5.6429	0.089144	0.092018	0.994321	1863	1	-5.6429
Fmnl2	6	0.4939	0.72709	1	14066	2	-6.2607	0.08919	0.092064	0.994321	1864	1	-6.2607
Trim7	6	0.13824	0.34592	0.944148	7609	3	-6.125	0.089236	0.092106	0.994321	1865	1	-6.125
Cetn2	6	0.012354	0.054301	0.533104	2124	4	-6.1275	0.089282	0.092152	0.994321	1866	1	-6.1275
LOC100767636	5	0.55309	0.75055	1	14874	1	-2.7733	0.089305	0.090663	0.994321	1867	1	-2.7733
Fbln7	6	0.2827	0.54302	1	10911	4	-4.9841	0.089328	0.092197	0.994321	1868	1	-4.9841
LOC100756085	6	0.0012752	0.0064292	0.272201	494	5	-5.4287	0.089375	0.092236	0.994321	1869	1	-5.4287
Smarca5	5	0.49142	0.71565	1	14028	3	-4.2326	0.089382	0.090727	0.994321	1870	1	-4.2326
Metrnl	6	0.082077	0.24088	0.854085	5825	4	-5.5635	0.089421	0.092278	0.994321	1871	1	-5.5635
LOC100760681	6	0.0016898	0.0084442	0.296958	598	5	-5.2592	0.089467	0.092323	0.994321	1872	1	-5.2592
Mlc1	5	0.13846	0.32742	0.931914	7616	3	-6.5813	0.089497	0.090845	0.994321	1873	1	-6.5813
Dhrs3	6	0.0096854	0.04362	0.494134	1852	4	-6.3765	0.089513	0.092357	0.994321	1874	1	-6.3765
LOC100773062	6	0.19875	0.43296	1	9043	3	-5.6372	0.089559	0.092404	0.994321	1875	1	-5.6372
Htra3	6	0.0032188	0.015587	0.350744	932	4	-5.9743	0.089605	0.092444	0.994321	1876	1	-5.9743
Lrriq1	6	0.061213	0.19117	0.80282	4913	3	-5.1813	0.089651	0.092485	0.994321	1877	1	-5.1813
LOC100760701	6	0.0031787	0.01541	0.350744	917	5	-5.4045	0.089743	0.092568	0.994321	1878	1	-5.4045
Golga5	6	0.79935	0.90163	1	17531	1	-3.9499	0.089789	0.09261	0.994321	1879	1	-3.9499
Usp43	6	0.7794	0.89273	1	17321	2	-5.3174	0.089835	0.09265	0.994321	1880	1	-5.3174
LOC100767416	4	0.61188	0.75418	1	15617	1	-6.6626	0.089857	0.089917	0.994321	1881	1	-6.6626
Arhgdig	6	0.12888	0.33165	0.933961	7383	4	-3.9542	0.089881	0.092693	0.994321	1882	1	-3.9542
LOC107978969	6	0.94724	0.96328	1	19343	1	-5.6633	0.089927	0.092726	0.994321	1883	1	-5.6633
Acot11	6	0.44304	0.69002	1	13421	3	-5.3162	0.090019	0.092819	0.994321	1884	1	-5.3162
Lrrc46	6	0.20764	0.44518	1	9253	2	-5.1119	0.090065	0.092851	0.994321	1885	1	-5.1119
Ssfa2	6	0.63566	0.82884	1	15940	3	-4.9915	0.090111	0.092902	0.994321	1886	1	-4.9915
Ash1l	6	0.8047	0.9041	1	17610	1	-5.5063	0.090157	0.092939	0.994321	1887	1	-5.5063
P2ry4	5	0.42692	0.65576	1	13223	2	-5.6003	0.090189	0.091502	0.994321	1888	1	-5.6003
Stc2	6	0.04673	0.15446	0.751002	4239	4	-5.8126	0.090249	0.093037	0.994321	1889	1	-5.8126
Mfap1	6	0.95851	0.96783	1	19561	1	-4.1274	0.090295	0.09309	0.994321	1890	1	-4.1274
LOC100756612	6	0.014786	0.063783	0.555855	2387	5	-4.3109	0.090341	0.09313	0.994321	1891	1	-4.3109
LOC100772413	6	0.35639	0.62593	1	12320	3	-5.0964	0.090387	0.093172	0.994321	1892	1	-5.0964
LOC100757526	5	0.017701	0.066725	0.562941	2609	4	-6.3347	0.090497	0.091805	0.994321	1893	1	-6.3347
LOC100765341	2	0.99092	0.99081	1	20697	0	-2.9473	0.090589	0.090499	0.994321	1894	0	-2.9473
Ebf3	6	0.23721	0.48465	1	9919	3	-6.0333	0.090617	0.09339	0.994321	1895	1	-6.0333
Timm8b	6	0.49573	0.72842	1	14089	3	-6.2583	0.090663	0.09344	0.994321	1896	1	-6.2583
LOC100766310	4	0.3908	0.58957	1	12739	1	-5.7571	0.090723	0.090767	0.994321	1897	1	-5.7571
Il33	5	0.029796	0.10579	0.660985	3375	3	-5.2242	0.090728	0.092024	0.994321	1898	1	-5.2242
Hdac9	6	0.050515	0.16414	0.762375	4430	5	-6.1317	0.090755	0.093529	0.994321	1899	1	-6.1317
Fxyd6	5	0.17054	0.38312	0.974633	8388	3	-3.3189	0.090766	0.092067	0.994321	1900	1	-3.3189
Ptbp1	6	0.32998	0.60038	1	11885	4	-6.2513	0.090801	0.09358	0.994321	1901	1	-6.2513
Crnkl1	4	0.54312	0.70166	1	14749	1	-4.7873	0.090877	0.090911	0.994321	1902	1	-4.7873
Lag3	6	0.24113	0.48982	1	10006	4	-4.208	0.090893	0.093664	0.994321	1903	1	-4.208
Micall1	6	0.214	0.45393	1	9408	2	-4.4246	0.090939	0.093708	0.994321	1904	1	-4.4246
LOC100756584	5	0.73021	0.84916	1	16821	1	-5.742	0.090958	0.092254	0.994321	1905	1	-5.742
Tnks1bp1	6	0.17416	0.3983	0.984463	8476	3	-6.2751	0.090985	0.093745	0.994321	1906	1	-6.2751
Tbce	5	0.63234	0.7928	1	15905	1	-4.2289	0.090997	0.092293	0.994321	1907	1	-4.2289
LOC103158941	6	0.98074	0.98097	1	20176	1	-5.6253	0.091031	0.093794	0.994321	1908	1	-5.6253
LOC100762534	6	0.73722	0.87472	1	16882	2	-5.8899	0.091122	0.093888	0.994321	1909	1	-5.8899
Il17a	6	0.94664	0.96305	1	19333	1	-5.9883	0.091168	0.093936	0.994321	1910	1	-5.9883
LOC100755173	6	0.59222	0.79815	1	15361	2	-5.683	0.091214	0.093979	0.994321	1911	1	-5.683
Raver1	6	0.080871	0.23801	0.851583	5778	3	-4.9555	0.09126	0.09403	0.994321	1912	1	-4.9555
Chrdl2	6	0.85282	0.92786	1	18167	2	-2.0387	0.091352	0.09412	0.994321	1913	1	-2.0387
LOC100757910	5	0.0032307	0.013752	0.337005	937	4	-5.1529	0.091381	0.092652	0.994321	1914	1	-5.1529
Nt5dc1	6	0.1354	0.34162	0.940475	7549	4	-5.9343	0.091398	0.094163	0.994321	1915	1	-5.9343
LOC100770984	5	0.99867	0.99869	1	21375	0	-5.0735	0.091419	0.092691	0.994321	1916	1	-5.0735
Reep5	6	0.028775	0.10574	0.660985	3313	5	-3.6892	0.091444	0.09421	0.994321	1917	1	-3.6892
Snrpg	2	0.99221	0.99213	1	20762	0	-2.8231	0.091459	0.091391	0.994321	1918	0	-2.8231
LOC103164542	1	0.90853	0.90882	1	18894	0	-3.9848	0.091466	0.091422	0.994321	1919	0	-3.9848
LOC100755728	6	0.12356	0.32354	0.928908	7231	3	-3.533	0.091582	0.094345	0.994321	1920	1	-3.533
Clec5a	6	0.026302	0.098578	0.647229	3163	5	-5.0755	0.091628	0.094388	0.994321	1921	1	-5.0755
Jkamp	6	0.89006	0.94817	1	18738	2	-5.074	0.091674	0.094431	0.994321	1922	1	-5.074
Tcf3	6	0.57181	0.78341	1	15127	3	-5.8463	0.091766	0.094515	0.994321	1923	1	-5.8463
Apbb1	6	0.28797	0.54967	1	11018	2	-4.7363	0.091812	0.094562	0.994321	1924	1	-4.7363
Ap3m1	6	0.99076	0.9907	1	20688	0	-3.7419	0.091858	0.094602	0.994321	1925	1	-3.7419
Hhipl1	6	0.090215	0.25949	0.871933	6136	4	-5.6427	0.091904	0.094631	0.994321	1926	1	-5.6427
Gfod1	6	0.0026034	0.012795	0.327108	824	5	-5.4582	0.091949	0.094681	0.994321	1927	1	-5.4582
LOC100765406	5	0.0043751	0.018319	0.362895	1145	4	-5.2061	0.092034	0.093279	0.994321	1928	1	-5.2061
Rac1	6	0.0093106	0.042046	0.488139	1807	4	-4.6046	0.092041	0.09476	0.994321	1929	1	-4.6046
Spic	5	0.68493	0.8225	1	16430	1	-5.2416	0.092072	0.093316	0.994321	1930	1	-5.2416
LOC100755258	6	0.015415	0.066226	0.562528	2445	5	-4.3586	0.092087	0.094798	0.994321	1931	1	-4.3586
LOC103158666	4	0.99069	0.99063	1	20685	0	-3.0441	0.092112	0.092151	0.994321	1932	1	-3.0441
Entpd2	6	0.011507	0.050949	0.523057	2037	4	-4.5078	0.092133	0.094836	0.994321	1933	1	-4.5078
CTRLX12534	1	0.90784	0.90812	1	18883	0	-4.0127	0.092159	0.092113	0.994321	1934	0	-4.0127
Dnajc14	6	0.62511	0.82145	1	15802	1	-5.0322	0.092179	0.094877	0.994321	1935	1	-5.0322
Ehbp1	6	0.97323	0.97547	1	19923	1	-3.3424	0.092225	0.094919	0.994321	1936	1	-3.3424
LOC100772384	3	0.31645	0.46996	1	11630	1	-5.4646	0.092233	0.091892	0.994321	1937	0	-5.4646
Brd3	6	0.4954	0.72818	1	14084	3	-5.9284	0.092271	0.094959	0.994321	1938	1	-5.9284
Ogfrl1	6	0.56192	0.77632	1	15000	3	-5.9023	0.092363	0.095053	0.994321	1939	1	-5.9023
Mkln1	5	0.80695	0.89794	1	17636	1	-4.2753	0.092379	0.093627	0.994321	1940	1	-4.2753
Epm2aip1	6	0.0019239	0.0095953	0.303585	664	5	-5.7962	0.092409	0.095104	0.994321	1941	1	-5.7962
Meis2	6	0.62505	0.8214	1	15801	3	-5.7749	0.092455	0.095134	0.994321	1942	1	-5.7749
LOC100769980	6	0.79708	0.90061	1	17505	1	-3.3069	0.0925	0.095173	0.994321	1943	1	-3.3069
Khdc3l	5	0.29473	0.52494	1	11177	1	-2.699	0.092533	0.093776	0.994321	1944	1	-2.699
CTRLX18582	1	0.90744	0.90774	1	18881	0	-4.025	0.092561	0.092503	0.994321	1945	0	-4.025
Stk3	6	0.54945	0.76729	1	14829	2	-6.5191	0.092592	0.095262	0.994321	1946	1	-6.5191
LOC100774880	4	0.9586	0.95854	1	19563	0	-5.1313	0.092637	0.092693	0.994321	1947	1	-5.1313
Gpr107	6	0.54542	0.76443	1	14783	3	-5.5623	0.092684	0.095347	0.994321	1948	1	-5.5623
CTRLX13539	1	0.9073	0.90759	1	18878	0	-0.71436	0.092702	0.092644	0.994321	1949	0	-0.71436
Cmpk2	6	0.12378	0.32387	0.929155	7234	4	-5.8885	0.092822	0.095482	0.994321	1950	1	-5.8885
Ctgf	6	0.12883	0.33159	0.933901	7380	4	-6.2553	0.092868	0.095526	0.994321	1951	1	-6.2553
Acd	6	0.98595	0.98589	1	20409	0	-3.8211	0.092913	0.095569	0.994321	1952	1	-3.8211
Spg20	6	0.45434	0.6983	1	13560	3	-5.9739	0.092959	0.095611	0.994321	1953	1	-5.9739
Rbm46	6	0.18865	0.41885	0.995387	8820	3	-4.3918	0.093005	0.095659	0.994321	1954	1	-4.3918
Snurf	6	0.13424	0.33989	0.939372	7520	3	-3.9337	0.093051	0.095701	0.994321	1955	1	-3.9337
CTRLX05754	1	0.90693	0.90723	1	18874	0	-0.46864	0.093067	0.093009	0.994321	1956	0	-0.46864
Dmrt1	6	0.0082442	0.037545	0.472204	1666	5	-5.2816	0.093097	0.095739	0.994321	1957	1	-5.2816
LOC100773713	5	0.99739	0.99738	1	21186	0	-3.4098	0.093108	0.094328	0.994321	1958	1	-3.4098
Sox8	6	0.29821	0.56224	1	11255	3	-3.4163	0.093143	0.095784	0.994321	1959	1	-3.4163
Ccr7	6	0.98472	0.98464	1	20351	0	-4.8861	0.093189	0.09583	0.994321	1960	1	-4.8861
LOC100773835	6	0.12337	0.32327	0.928908	7222	4	-5.9726	0.093235	0.095868	0.994321	1961	1	-5.9726
Atad2b	6	0.49074	0.72484	1	14020	1	-5.5585	0.09328	0.095916	0.994321	1962	1	-5.5585
LOC100774077	5	0.97955	0.97965	1	20129	0	-2.944	0.0933	0.094525	0.994321	1963	1	-2.944
Ms4a8	6	0.98637	0.98631	1	20430	0	-5.1134	0.093418	0.096048	0.994321	1964	1	-5.1134
LOC100756748	6	0.027454	0.10194	0.653557	3232	3	-4.1731	0.093464	0.096091	0.994321	1965	1	-4.1731
Hoxa3	6	0.2819	0.54202	1	10890	3	-3.8788	0.093556	0.096183	0.994321	1966	1	-3.8788
Pabpc1l	6	0.0040655	0.019489	0.368411	1100	5	-5.8463	0.093831	0.096439	0.994321	1967	1	-5.8463
Acrbp	6	0.33594	0.60737	1	11998	4	-5.7476	0.093877	0.096475	0.994321	1968	1	-5.7476
Serpina12	6	0.094741	0.26973	0.878735	6343	4	-5.7618	0.093922	0.096515	0.994321	1969	1	-5.7618
Cdh26	6	0.61829	0.81664	1	15701	2	-4.2949	0.094014	0.096595	0.994321	1970	1	-4.2949
Rhov	6	0.026313	0.09861	0.647229	3166	5	-6.2438	0.09406	0.096634	0.994321	1971	1	-6.2438
Ventx	6	0.00053328	0.0028016	0.211374	279	5	-5.3412	0.094106	0.096676	0.994321	1972	1	-5.3412
LOC100750423	4	0.52962	0.69142	1	14548	1	-3.7418	0.094117	0.094151	0.994321	1973	1	-3.7418
LOC100770382	6	0.81196	0.90755	1	17691	2	-5.7094	0.094152	0.096718	0.994321	1974	1	-5.7094
Nt5c2	6	0.06503	0.20044	0.812415	5088	4	-5.9258	0.094198	0.096771	0.994321	1975	1	-5.9258
Azin2	6	0.33013	0.60056	1	11889	3	-5.6636	0.094243	0.096812	0.994321	1976	1	-5.6636
Acbd4	6	0.016811	0.07062	0.574964	2539	4	-6.4697	0.094335	0.096893	0.994321	1977	1	-6.4697
Ccnl2	6	0.048105	0.15802	0.755024	4314	1	-2.633	0.094381	0.096943	0.994321	1978	1	-2.633
CTRLX15004	1	0.90562	0.90593	1	18862	0	-3.5269	0.094382	0.094333	0.994321	1979	0	-3.5269
Rps27l	5	0.99958	0.99957	1	21605	0	-5.3123	0.09445	0.0956	0.994321	1980	1	-5.3123
LOC100770696	4	0.99984	0.99984	1	21713	0	-2.3869	0.094455	0.094478	0.994321	1981	1	-2.3869
Bace2	6	0.9154	0.95395	1	18946	1	-5.2086	0.094472	0.097017	0.994321	1982	1	-5.2086
Plppr3	6	0.74655	0.87852	1	16979	2	-3.5606	0.094518	0.097057	0.994321	1983	1	-3.5606
Eps15l1	6	0.28635	0.54765	1	10995	3	-2.6188	0.094564	0.097092	0.994321	1984	1	-2.6188
Enpp7	6	0.767	0.88729	1	17190	1	-5.8057	0.09461	0.097137	0.994321	1985	1	-5.8057
Kcng3	6	0.048391	0.15876	0.756023	4325	2	-4.3847	0.094656	0.097179	0.994321	1986	1	-4.3847
Shbg	6	0.1306	0.33437	0.935252	7435	4	-5.0112	0.094702	0.097228	0.994321	1987	1	-5.0112
LOC103158908	3	0.99615	0.99623	1	21060	0	-4.6118	0.094704	0.094337	0.994321	1988	0	-4.6118
B4galt3	5	0.35334	0.58413	1	12269	3	-6.3718	0.094718	0.095849	0.994321	1989	1	-6.3718
Fam71e1	6	0.14886	0.3617	0.958675	7868	4	-4.5872	0.094747	0.097268	0.994321	1990	1	-4.5872
Acp6	6	0.016813	0.070628	0.574964	2540	5	-5.7327	0.094793	0.09732	0.994321	1991	1	-5.7327
Mst1	6	0.82167	0.91215	1	17789	1	-5.822	0.094839	0.097367	0.994321	1992	1	-5.822
LOC100767989	6	0.12843	0.33097	0.933681	7365	3	-4.4737	0.094885	0.097413	0.994321	1993	1	-4.4737
LOC100757905	6	0.71295	0.8649	1	16671	2	-3.1246	0.094931	0.097466	0.994321	1994	1	-3.1246
Anxa4	5	0.20678	0.43219	1	9233	2	-5.404	0.094986	0.096121	0.994321	1995	1	-5.404
Ermap	6	0.0089633	0.040608	0.481894	1764	3	-5.5914	0.095022	0.097541	0.994321	1996	1	-5.5914
LOC100770394	6	0.99374	0.99368	1	20872	0	-4.0318	0.095114	0.097625	0.994321	1997	1	-4.0318
LOC100762836	5	0.015564	0.059303	0.542753	2463	3	-4.2029	0.095178	0.096309	0.994321	1998	1	-4.2029
Kdm3a	5	0.51696	0.73204	1	14367	2	-2.724	0.095254	0.096386	0.994321	1999	1	-2.724
[truncated: 19,910 more rows]
